# Supplementary material for: In-Silico Prediction of Key Metabolic Differences between Two Non-Small Cell Lung Cancer Subtypes
Source: PLoS One. 2014 Aug 5;9(8):e103998. doi: 10.1371/journal.pone.0103998 (PMC4122379; doi:10.1371/journal.pone.0103998)
Supplement: File S1 — Contains four excel worksheets defining i) the names and abbreviations of the reactions and metabolites involved in the used human metabolic network reconstruction [5], ii) details of EFMs selected as characteristic/differential from a general set compiled in [11], iii) activity of EFMs selected as characteristic/differential in different lung cancer scenarios, and iv) an extension of Table 2, including full details of SQ and AD specific uptake and secreted metabolites. (XLSX) [file pone.0103998.s001.xlsx]

## Sheet: Reactions and Metabolites
Names and abbreviations of the reactions and metabolites involved in the used human metabolic network reconstruction (Duarte et al., 2007 )
Compartment abbreviations: [c]-cytoplasm; [e]-extracellular; [m]-mitochondrion; [n]-nucleus; [g]-Golgi apparatus; [l]-lysosome; [r]-endoplasmic reticulum; [x]-peroxisome
REACTIONS			METABOLITES
ABBREVIATION	NAME		ABBREVIATION	NAME
10FTHF5GLUtl	5-glutamyl-10FTHF transport, lysosomal		adp[c]	ADP
10FTHF5GLUtm	5-glutamyl-10FTHF transport, mitochondrial		adp[e]	ADP
10FTHF6GLUtl	6-glutamyl-10FTHF transport, lysosomal		adp[m]	ADP
10FTHF6GLUtm	6-glutamyl-10FTHF transport, mitochondrial		adp[n]	ADP
10FTHF7GLUtl	7-glutamyl-10FTHF transport, lysosomal		adp[x]	ADP
10FTHF7GLUtm	7-glutamyl-10FTHF transport, mitochondrial		amp[c]	AMP
10FTHFtl	10-Formyltetrahydrofolate lysosomal transport via diffusion		amp[e]	AMP
10FTHFtm	10-Formyltetrahydrofolate mitochondrial transport via diffusion		amp[m]	AMP
13DAMPPOX	1,3-Diaminopropane:oxygen oxidoreductase (deaminating)		amp[x]	AMP
1MNCAMti	N1-Methylnicotinamide transport		atp[c]	ATP
1PPDCRp	delta1-piperideine-2-carboxylate reductase, perixosomal		atp[e]	ATP
24,25DHVITD2t	24,25-Dihydroxyvitamin D2 transport from cytoplasm		atp[m]	ATP
24,25DHVITD2tm	24,25-Dihydroxyvitamin D2 transport from mitochondria		atp[n]	ATP
24,25DHVITD3t	24,25-Dihydroxyvitamin D3 transport from cytoplasm		atp[x]	ATP
24,25DHVITD3tm	24,25-Dihydroxyvitamin D3 transport from mitochondria		co2[c]	CO2
24,25VITD2Hm	24R-Vitamin D-25-hydroxylase (D2)		co2[e]	CO2
24,25VITD3Hm	24R-Vitamin D-25-hydroxylase (D3)		co2[m]	CO2
24NPHte	xenobiotic transport		co2[r]	CO2
25HVITD2t	25-hydroxyvitamin D2 transport from cytoplasm		co2[x]	CO2
25HVITD2tin	25-hydroxyvitamin D2 transport in cytoplasm		coa[c]	Coenzyme A
25HVITD2tin-m	25-hydroxyvitamin D2 transport in mitochondria		coa[m]	Coenzyme A
25HVITD2tm	25-hydroxyvitamin D2 transport from mitochondria		coa[n]	Coenzyme A
25HVITD3t	25-hydroxyvitamin D3 transport from cytoplasm		coa[x]	Coenzyme A
25HVITD3tin	25-hydroxyvitamin D3 transport in cytoplasm		fad[c]	Flavin adenine dinucleotide oxidized
25HVITD3tin-m	25-hydroxyvitamin D3 transport in mitochondria		fad[m]	Flavin adenine dinucleotide oxidized
25HVITD3tm	25-hydroxyvitamin D3 transport from mitochondria		fad[r]	Flavin adenine dinucleotide oxidized
2AMACHYD	2-Aminoacrylate hydrolysis		fad[x]	Flavin adenine dinucleotide oxidized
2AMACSULT	2-Aminoacrylate sulfotransferase		fadh2[c]	Flavin adenine dinucleotide reduced
2AMADPTm	L-2-aminoadipate shuttle (cytosol/mitochondria)		fadh2[m]	Flavin adenine dinucleotide reduced
2DR1PP	2-deoxy-D-ribose 1-phosphate phosphorylase		fadh2[r]	Flavin adenine dinucleotide reduced
2HBO	2-Hydroxybutyrate:NAD+ oxidoreductase		fadh2[x]	Flavin adenine dinucleotide reduced
2HBt2	2-hydroxybutyrate cotransport with proton		gdp[c]	GDP
2HCO3_NAt	bicarbonate transport (Na/HCO3 1:2 cotransport)		gdp[e]	GDP
2MCITt	2-methylcitrate transport via diffusion		gdp[m]	GDP
2OXOADOXm	2-Oxoadipate:lipoamde 2-oxidoreductase(decarboxylating and acceptor-succinylating) (mitochondria)		gdp[n]	GDP
2OXOADPTm	2-oxoadipate shuttle (cytosol/mitochondria)		gtp[c]	GTP
34DHOXPEGOX	3,4-Dihydroxyphenylethyleneglycol:NAD+ oxidoreductase		gtp[e]	GTP
34DHOXPEGt	3,4-Dihydroxyphenylethyleneglycol transport (diffusion)		gtp[m]	GTP
34DHPHEt	3,4-Dihydroxy-L-phenylalanine transport		gtp[n]	GTP
34DHPLACOX	3,4-Dihydroxyphenylacetaldehyde:NAD+ oxidoreductase		h2o[c]	H2O
34DHPLACOX(NADP)	3,4-Dihydroxyphenylacetaldehyde:NADP+ oxidoreductase		h2o[e]	H2O
34DHXMANDACOX	3,4-Dihydroxymandelaldehyde:NAD+ oxidoreductase		h2o[l]	H2O
34DHXMANDACOX(NADP)	3,4-Dihydroxymandelaldehyde:NADP+ oxidoreductase		h2o[m]	H2O
34HPPOR	4-Hydroxyphenylpyruvate:oxygen oxidoreductase		h2o[n]	H2O
35CGMPtn	35cGMP nuclear transport		h2o[r]	H2O
3AIBt	3-amino-isobutyrate transport		h2o[x]	H2O
3AIBTm	L-3-aminoisobutyrate transaminase, mitochondrial		h[c]	H+
3AIBtm	3-amino-isobutyrate transport, mitochondrial		h[e]	H+
3DSPHR	3-Dehydrosphinganine reductase		h[l]	H+
3HAO	3-hydroxyanthranilate 3,4-dioxygenase		h[m]	H+
3HBCOAHLm	3-hydroxyisobutyryl-CoA hydrolase, mitochondrial		h[n]	H+
3HCO3_NAt	bicarbonate transport (Na/HCO3 1:3 cotransport)		h[r]	H+
3HLYTCL	3-Hydroxy-L-tyrosine carboxy-lyase		h[x]	H+
3MLDAt	3MLDA extracellular transport via diffusion		nad[c]	Nicotinamide adenine dinucleotide
3MOBt2im	3-methyl-2-oxobutanoate mitochondrial transport via proton symport		nad[e]	Nicotinamide adenine dinucleotide
3MOPt2im	3-Methyl-2-oxopentanoate mitochondrial transport via proton symport		nad[m]	Nicotinamide adenine dinucleotide
3MOX4HOXPGALDOX	3-Methoxy-4-hydroxyphenylglycolaldehyde:NAD+ oxidoreductase		nad[n]	Nicotinamide adenine dinucleotide
3MOX4HOXPGALDOX(NADP)	3-Methoxy-4-hydroxyphenylglycolaldehyde:NADP+ oxidoreductase		nad[r]	Nicotinamide adenine dinucleotide
3SALAASPm	cysteinesulfinate-aspartate mitochondrial shuttle		nad[x]	Nicotinamide adenine dinucleotide
3SALACBOXL	3-Sulfino-L-alanine carboxy-lyase		nadh[c]	Nicotinamide adenine dinucleotide - reduced
3SALAOX	cysteinesulfinic acid oxidase		nadh[m]	Nicotinamide adenine dinucleotide - reduced
3SALATAi	3-sulfino-alanine transaminase (irreversible)		nadh[r]	Nicotinamide adenine dinucleotide - reduced
3SALATAim	3-sulfino-alanine transaminase (irreversible), mitochondrial		nadh[x]	Nicotinamide adenine dinucleotide - reduced
3SPYRSP	3-sulfinopyruvate hydrolase (spotaneous reaction)		nadp[c]	Nicotinamide adenine dinucleotide phosphate
3SPYRSPm	3-sulfinopyruvate hydrolase (spotaneous reaction), mitochondrial		nadp[e]	Nicotinamide adenine dinucleotide phosphate
41R1H2MAE12BOOX	4-[(1R)-1-Hydroxy-2-(methylamino)ethyl]-1,2-benzenediol:oxygen oxidoreductase(deaminating)(flavin-containing)		nadp[m]	Nicotinamide adenine dinucleotide phosphate
41R2A1H12BOOX	4-[(1R)-2-Amino-1-hydroxyethyl]-1,2-benzenediol:oxygen oxidoreductase(deaminating)(flavin-containing)		nadp[r]	Nicotinamide adenine dinucleotide phosphate
4ABUTtm	4-aminobutanoate mitochondrial transport via diffusion		nadp[x]	Nicotinamide adenine dinucleotide phosphate
4HDEBRISOQUINEte	xenobiotic transport		nadph[c]	Nicotinamide adenine dinucleotide phosphate - reduced
4HGLSDm	L-4-hydroxyglutamate semialdehyde dehydrogenase, mitochondrial		nadph[m]	Nicotinamide adenine dinucleotide phosphate - reduced
4HOXPACDOX(NADP)	4-Hydroxyphenylacetaldehyde:NADP+ oxidoreductase		nadph[r]	Nicotinamide adenine dinucleotide phosphate - reduced
4MOPt2im	4-methyl-2-oxopentanoate mitochondrial transport via proton symport		nadph[x]	Nicotinamide adenine dinucleotide phosphate - reduced
4MTOLBUTAMIDEte	xenobiotic transport		pi[c]	Phosphate
4NPHSFte	xenobiotic transport		pi[e]	Phosphate
4NPHSULT	4-Nitrophenol Sulfotransferase		pi[m]	Phosphate
4NPHte	xenobiotic transport		pi[n]	Phosphate
4PYRDX	4-Pyridoxal secretion		pi[r]	Phosphate
5ADTSTSTERONEGLCte	glucuronidated compound transport		pi[x]	Phosphate
5ADTSTSTERONEGLCtr	glucuronidated compound transport		ppi[c]	Diphosphate
5ADTSTSTERONESte	sulfonated testosterone transport		ppi[m]	Diphosphate
5ADTSTSTERONESULT	5alpha-Dihydrotestosterone sulfotransferase		ppi[n]	Diphosphate
5ADTSTSTERONEte	5 alpha dihydrotesterone transport		ppi[r]	Diphosphate
5ADTSTSTERONEtr	5 alpha dihydrotesterone intracellular transport		ppi[x]	Diphosphate
5AOPtm	5-Aminolevulinate mitochondrial transport		10fthf5glu[e]	10-formyltetrahydrofolate-[Glu](5)
5DHFtl	5-glutamyl-DHF transport, lysosomal		10fthf6glu[e]	10-formyltetrahydrofolate-[Glu](6)
5FTHFt2	5-formyltetrahydrofolate transport via anion exchange		10fthf7glu[e]	10-formyltetrahydrofolate-[Glu](7)
5HLTDL	5-Hydroxy-L-tryptophan decarboxy-lyase		10fthf[e]	10-Formyltetrahydrofolate
5HOMEPRAZOLEte	xenobiotic transport		11-DASH-cis-DASH-retfa[e]	fatty acid 11-cis-retinol
5HTRPVESSEC	5-hydroxy-L-tryptophan secretion via secretory vesicle (ATP driven)		13-DASH-cis-DASH-retnglc[e]	13-cis-retinoyl glucuronide
5MTHFt	5-Methyltetrahydrofolate transport via receptor binding and protolysis		1glyc-hs[e]	1 acyl phosphoglycerol
5MTHFt2	5-methyltetrahydrofolate transport via anion exchange		1mncam[e]	1-Methylnicotinamide
5THFtl	5-glutamyl-THF transport, lysosomal		2425dhvitd2[e]	24R,25-Dihyoxyvitamin D2
5THFtm	5-glutamyl-THF transport,m mitochondrial		2425dhvitd3[e]	24R,25-Dihydroxyvitamin D3
6DHFtl	6-glutamyl-DHF transport, lysosomal		24nph[e]	2,4 dihydroxy nitrophenol
6DHFtm	6-glutamyl-DHF transport,m mitochondrial		25hvitd2[e]	25-Hydroxyvitamin D2
6THFtl	6-glutamyl-THF transport, lysosomal		25hvitd3[e]	25-Hydroxyvitamin D3
6THFtm	6-glutamyl-THF transport,m mitochondrial		2hb[e]	2-Hydroxybutyrate
7DHCHSTEROLtr	cholesterol precursor intracellular transport		2mcit[e]	2-Methylcitrate
7DHFtl	7-glutamyl-DHF transport, lysosomal		34dhoxpeg[e]	3,4-Dihydroxyphenylethyleneglycol
7DHFtm	7-glutamyl-DHF transport,m mitochondrial		34dhphe[e]	3,4-Dihydroxy-L-phenylalanine
7THFtl	7-glutamyl-THF transport, lysosomal		35cgmp[e]	3',5'-Cyclic GMP
7THFtm	7-glutamyl-THF transport,m mitochondrial		3aib-DASH-D[e]	D-3-Amino-isobutanoate
A_MANASEly	alpha-mannosidase, lysosomal		3aib[e]	L-3-Amino-isobutanoate
AACOAT	Acetoacetyl-CoA:acetate CoA-transferase		3mlda[e]	3-Methylimidazoleacetic acid
AACTOOR	Aminoacetone:oxygen oxidoreductase(deaminating)(flavin-containing)		4abut[c]	4-Aminobutanoate
AACTtm	Aminoacetone transport (mitochondrial)		4abut[e]	4-Aminobutanoate
AAPSAS	AAPSAS		4hdebrisoquine[e]	4 hydroxy debrisoquine
AASAD3	L-aminoadipate-semialdehyde dehydrogenase (NADH)		4hphac[e]	4-Hydroxyphenylacetate
AASAD3m	L-aminoadipate-semialdehyde dehydrogenase (NADH), mitochondrial		4mtolbutamide[e]	4 hydroxy tolbutamide
AATAi	2-aminoadipate transaminase, irreversible		4nph[e]	4-Nitrophenol
ABTArm	4-aminobutyrate transaminase, reversible (mitochondrial)		4nphsf[e]	4-Nitrophenyl sulfate
ABTD	L-arabinitol 4-dehydrogenase		4pyrdx[e]	4-Pyridoxate
ABTti	L-arabinitol transport via passive diffusion		5adtststerone[e]	5alpha-Dihydrotestosterone
ABUTD	Aminobutyraldehyde dehydrogenase		5adtststeroneglc[e]	5alpha-Dihydrotestosterone glucuronide
ABUTt2r	4-aminobutyrate reversible transport in via proton symport		5adtststerones[e]	5alpha-Dihydrotestosterone sulfate
ABUTt4(2)r	4-aminobutyrate reversible transport in via sodium symport (1:2)		5dhf[e]	pentaglutamyl folate (DHF)
ACACT1	acetyl-CoA C-acetyltransferase		5fthf[e]	5-Formyltetrahydrofolate
ACACT10m	acetyl-CoA C-acetyltransferase, mitochondrial		5homeprazole[e]	5 hydroxy omeprazole
ACACT1r	acetyl-CoA C-acetyltransferase		5htrp[e]	5-Hydroxy-L-tryptophan
ACACT1rm	acetyl-CoA C-acetyltransferase, mitochondrial		5mthf[e]	5-Methyltetrahydrofolate
ACACt2	acetoacetate transport via proton symport		5thf[e]	pentaglutamyl folate (THF)
ACACt2m	Acetoacetate mitochondrial transport via H+ symport		6dhf[e]	haxglutamyl folate (DHF)
ACACtx	acetoacetate intracellular transport unknown mechanism		6thf[e]	hexaglutamyl folate (THF)
ACALDt	acetaldehyde reversible transport		7dhf[e]	heptaglutamyl folate (DHF)
ACALDtm	acetaldehyde mitochondrial diffusion		7thf[e]	heptaglutamyl folate (THF)
ACALDtx	acetaldehyde peroxisomal diffusion		9-DASH-cis-DASH-retfa[e]	fatty acid 9-cis-retinol
ACCOAC	acetyl-CoA carboxylase		Lcystin[e]	L-Cystine
ACCOACm	Acetyl-Coa carboxylase, beta isoform		R1coa-hs[c]	R group 1 Coenzyme A homo sapiens
ACCOAL	acetate-CoA ligase (ADP-forming)		R2coa-hs[c]	R group 2 Coenzyme A homo sapiens
ACCOALm	acetate-CoA ligase (AMP-forming)		R3coa-hs[c]	R group 3 Coenzyme A homo sapiens
ACCOAtn	acetyl-CoA transport, nuclear		R4coa-hs[c]	R group 4 Coenzyme A homo sapiens
ACETONEt2	acetone transport via proton symport		R5coa-hs[c]	R group 5 Coenzyme A homo sapiens
ACETONEt2m	acetone mitochondrial transport via proton symport		Rtotal2[e]	R total 2 position
ACGAM2E	N-acetylglucosamine 2-epimerase		Rtotal3[e]	R total 3 position
ACGAM6PSi	N-acetylglucosamine-6-phosphate synthase		Rtotal[e]	R total
ACGAMK	N-acetylglucosamine kinase		Rtotalcoa[c]	R total Coenzyme A
ACGAMPM	phosphoacetylglucosamine mutase		Tyr-DASH-ggn[e]	Tyr-194 of apo-glycogenin protein (primer for glycogen synthesis)
ACGAMtly	N-acetyl-glucosamine lysosomal efflux		abt[e]	L-Arabinitol
ACHEe	Acetylcholinesterase		ac[e]	Acetate
ACHtn	Acetylcholin transport, nuclear trhough pores		acac[e]	Acetoacetate
ACHVESSEC	Acetylcholine secretion via secretory vesicle (ATP driven)		acald[e]	Acetaldehyde
ACITL	ATP-Citrate lyase		acetone[e]	Acetone
ACNAM9PL	N-Acetylneuraminate 9-phosphate pyruvate-lyase (pyruvate-phosphorylating)		acgam[e]	N-Acetyl-D-glucosamine
ACNAM9PL2	N-Acetylneuraminate 9-phosphate pyruvate-lyase (pyruvate-phosphorylating)		ach[e]	Acetylcholine
ACNAMlt	N-acetylneuraminate transport into lysososme		ade[e]	Adenine
ACNAMPH	N-Acetylneuraminate 9-phosphate phosphohydrolase		adn[e]	Adenosine
ACNMLr	N-Acetylneuraminate lyase (reversible)		adprbp[e]	ADPribose 2'-phosphate
ACOAD10m	acyl-CoA dehydrogenase (2-methylbutanoyl-CoA), mitochondrial		adprib[e]	ADPribose
ACOAD1fm	acyl-CoA dehydrogenase (butanoyl-CoA), mitochondrial		adrn[c]	adrenic acid
ACOAD8m	acyl-CoA dehydrogenase (isovaleryl-CoA), mitochondrial		adrn[e]	adrenic acid
ACOAD9m	acyl-CoA dehydrogenase (isobutyryl-CoA), mitochondrial		adrnl[e]	Adrenaline
ACOAHi	acetyl-CoA hydrolase		aflatoxin[e]	aflatoxin B1
ACOAO7p	acyl-CoA oxidase (hexadecanoyl-CoA), peroxisomal		ak2lgchol-hs[e]	1-alkyl 2-lysoglycerol 3-phosphocholine
ACONT	aconitase		akg[e]	2-Oxoglutarate
ACONTm	Aconitate hydratase		ala-DASH-B[c]	beta-Alanine
ACOX22x	acyl-Coenzyme A oxidase 2, branched chain		ala-DASH-B[e]	beta-Alanine
ACOX2x	acyl-Coenzyme A oxidase 2, branched chain		ala-DASH-D[e]	D-Alanine
ACP1(FMN)	acid phosphatase (FMN)		ala-DASH-L[e]	L-Alanine
ACRNtm	O-acetylcarnintine transport into mitochondria via diffusion		antipyrene[e]	antipyrene
ACS	acetyl-CoA synthetase		apnnox[e]	alpha-Pinene-oxide
ACS2	acetyl-CoA synthase (propionate)		appnn[e]	(+)-alpha-Pinene
ACSm	acetyl-CoA synthetase		arab-DASH-L[e]	L-Arabinose
ACt2m	acetate mitochondrial transport via proton symport		arach[e]	Arachidic acid
ACt2r	acetate reversible transport via proton symport		arachd[e]	arachidonic acid
ACTLMO	acetol monooxygenase		arg-DASH-L[e]	L-Arginine
ACTNMO	acetone monooxygenase		ascb-DASH-L[e]	L-Ascorbate
ACYP	acylphosphatase		asn-DASH-L[e]	L-Asparagine
ADA	Adenosine deaminase		asp-DASH-L[e]	L-Aspartate
ADAe	Adenosine deaminase, extracellular		avite1[e]	alpha-Tocopherol
ADCim	Acetoacetate decarboxylation (irreversible), mitochondrial		avite2[e]	alpha-Tocotrienol
ADEt	adenine reversible transport, cytosol		bhb[e]	(R)-3-Hydroxybutanoate
ADK1	adenylate kinase		bildglcur[e]	Bilirubin beta-diglucuronide
ADK1m	adenylate kinase, mitochondrial		bilglcur[e]	Bilirubin monoglucuronide
ADK3	adentylate kinase (GTP)		bilirub[e]	Bilirubin
ADK3m	adentylate kinase (GTP)		biocyt[e]	Biocytin
ADKd	adenylate kinase (d form)		btn[e]	Biotin
ADMDC	adenosylmethionine decarboxylase		but[e]	Butyrate (n-C4:0)
ADNCYC	adenylate cyclase		bvite[e]	beta-tocopherol
ADNK1	adenosine kinase		ca2[c]	Calcium
ADNK1m	adenosine kinase, mitochondrial		ca2[e]	Calcium
ADNt	adenosine facilated transport in cytosol		camp[e]	cAMP
ADNt4	adenosine transport (Na/Adn cotransport)		caro[e]	beta-Carotene
ADNt5	adenosine transport (1:2 Na/Adn cotransport)		carveol[e]	(E)-carveol
ADNtm	adenosine facilated transport in mitochondria		cgly[e]	Cys-Gly
ADPRDP	ADPribose diphosphatase		chol[e]	Choline
ADPRIBt	ADPribose transport		chsterol[e]	Cholesterol
ADPT	adenine phosphoribosyltransferase		chtn[e]	chitin
ADPtx	ADP transporter, peroxisomal		cit[e]	Citrate
ADRNCOAtx	fatty acid intracellular transport		clpnd[e]	clupanodonic acid
ADRNCPT1	carnitine O-palmitoyltransferase		cmp[e]	CMP
ADRNCPT2	carnitine transferase		co[e]	Carbon monoxide
ADRNCRNt	transport into the mitochondria (carnitine)		coumarin[e]	coumarin
ADRNLPVESSEC	Adrenaline secretion via secretory vesicle (ATP driven)		creat[e]	Creatine
ADRNt	fatty acid transport via diffusion		crmp-hs[e]	Ceramide 1-phosphate
ADSK	adenylyl-sulfate kinase		crvnc[c]	cervonic acid, C22:6 n-3
ADSL1	adenylosuccinate lyase		crvnc[e]	cervonic acid, C22:6 n-3
ADSL2	adenylosuccinate lyase		csn[e]	Cytosine
ADSS	adenylosuccinate synthase		cyan[e]	Hydrogen cyanide
AFLATOXINte	xenobiotic transport		cys-DASH-L[e]	L-Cysteine
AGDC	N-acetylglucosamine-6-phosphate deacetylase		cytd[e]	Cytidine
AGPAT1	1-acylglycerol-3-phosphate O-acyltransferase 1		dad-DASH-2[e]	Deoxyadenosine
AGTix	alanine-glyoxylate transaminase (irreversible), (peroxisomal)		dag-hs[e]	diacylglycerol (homo sapiens)
AHC	adenosylhomocysteinase		dcsptn1[e]	docosa-4,7,10,13,16-pentaenoic acid (n-6)
AHCYStr	S-Adenosyl-L-homocysteine intracellular diffusion		dcyt[e]	Deoxycytidine
AHEXASE2ly	beta-N-acetylhexosaminidase, lysosomal		debrisoquine[e]	debrisoquine
AHEXASEly	beta-N-acetylhexosaminidase, lysosomal		dgchol[e]	Chenodeoxyglycocholate
AICART	phosphoribosylaminoimidazolecarboxamide formyltransferase		dgsn[e]	Deoxyguanosine
AIRCr	phosphoribosylaminoimidazole carboxylase		dhdascb[e]	Dehydroascorbate
AKGDm	2-oxoglutarate dehydrogenase		dhf[e]	7,8-Dihydrofolate
AKGMALtm	alpha-ketoglutarate/malate transporter		din[e]	Deoxyinosine
AKGt4_3	AKG transport via sodium symport		dlnlcg[e]	dihomo-gamma-linolenic acid (n-6)
AKR1C41	aldo-keto reductase family 1, member C4 (chlordecone reductase; 3-alpha hydroxysteroid dehydrogenase, type I; dihydrodiol dehydrogenase 4)		dmantipyrine[e]	demethylated antipyrine
AKR1C42	aldo-keto reductase family 1, member C4 (chlordecone reductase; 3-alpha hydroxysteroid dehydrogenase, type I; dihydrodiol dehydrogenase 4)		dopa[e]	Dopamine
AKR1D	aldo-keto reductase family 1, member D1 (delta 4-3-ketosteroid-5-beta-reductase)		dopasf[e]	Dopamine 3-O-sulfate
AKR1D2	aldo-keto reductase family 1, member D1 (delta 4-3-ketosteroid-5-beta-reductase)		drib[e]	Deoxyribose
ALAASNNaEx	L-alanine/L-asparagine Na-dependent exchange (Ala-L in)		duri[e]	Deoxyuridine
ALACYSNaEx	L-alanine/L-cysteine Na-dependent exchange (Ala-L in)		eaflatoxin[e]	8,9 epxoy aflatoxin B1
ALADGLNexR	L-alanine/glutamine reversible exchange		ebastine[e]	ebastine
ALADGLYexR	D-alanine/glycine reversible exchange		ebastineoh[e]	hydroxylated ebastine
ALAGLNexR	L-alanine/glutamine reversible exchange		eicostet[e]	eicosatetranoic acid
ALAGLNNaEx	L-alanine/L-glutamine Na-dependent exchange (Ala-L in)		elaid[e]	elaidic acid
ALAGLYexR	L-alanine/glycine reversible exchange		estradiolglc[e]	estradiol glucuronide
ALAR	alanine racemase		estroneglc[e]	estrone glucuronide
ALASERNaEx	L-alanine/L-serine Na-dependent exchange (Ala-L in)		estrones[e]	Estrone 3-sulfate
ALASm	5-aminolevulinate synthase		etoh[e]	Ethanol
ALAt2r	L-alanine reversible transport via proton symport		fe2[e]	Fe2+
ALAt4	Alanine-Sodium symporter		fe3[e]	Fe3+
ALATA_L	L-alanine transaminase		ficytC[m]	Ferricytochrome c
ALATHRNaEx	L-alanine/L-threonine Na-dependent exchange (Ala-L in)		focytC[m]	Ferrocytochrome C
ALAtN1	Alanine transport (Na, H coupled)		fol[e]	Folate
ALCD1	alcohol dehydrogenase (methanol)		for[e]	Formate
ALCD21_D	alcohol dehydrogenase (D-1,2-propanediol)		fru[e]	D-Fructose
ALCD21_L	alcohol dehydrogenase (L-1,2-propanediol)		fuc-DASH-L[e]	L-Fucose
ALCD22_D	alcohol dehydrogenase (D-lactaldehyde)		gal[e]	D-Galactose
ALCD22_L	alcohol dehydrogenase (L-lactaldehyde)		gam[e]	D-Glucosamine
ALCD2if	alcohol dehydrogenase, forward rxn (ethanol -> acetaldehyde)		gchola[e]	glycocholate
ALCD2yf	alcohol dehydrogenase (ethanol, NADP), forward reaction		gdchola[e]	glycochenodeoxycholate
ALDD19x	aldehyde dehydrogenase (phenylacetaldehyde, NAD)		glc-DASH-D[e]	D-Glucose
ALDD19x(P)	aldehyde dehydrogenase (phenylacetaldehyde, NADP)		gln-DASH-L[e]	L-Glutamine
ALDD2x	aldehyde dehydrogenase (acetaldehyde, NAD)		glu-DASH-L[e]	L-Glutamate
ALDD2xm	aldehyde dehydrogenase (acetylaldehyde, NAD), mitochondrial		gluala[e]	5-L-Glutamyl-L-alanine
ALDD2y	aldehyde dehydrogenase (acetaldehyde, NADP)		gly[c]	Glycine
ALOX5	Arachidonate 5-lipoxygenase		gly[e]	Glycine
ALOX52	Arachidonate 5-lipoxygenase		glyb[e]	Glycine betaine
ALR	Aldose reductase		glyc-DASH-S[e]	(S)-Glycerate
ALR2	aldose reductase (methylglyoxal)		glyc[e]	Glycerol
ALR3	aldose reductase (acetol)		glygn2[e]	glycogen, structure 2 (glycogenin-1,6-{7[1,4-Glc], 4[1,4-Glc]})
AM6SAD	aminomuconate-semialdehyde dehydrogenase		glygn4[e]	glycogen, structure 4 (glycogenin-1,6-{2[1,4-Glc], [1,4-Glc]})
AMACR2p	alpha-methylacyl-CoA racemase (reductase)		glygn5[e]	glycogen, structure 5 (glycogenin-2[1,4-Glc])
AMACRp	alpha-methylacyl-CoA racemase		gmp[e]	GMP
AMANK	N-acetyl-D-mannosamine kinase		gsn[e]	Guanosine
AMCOXO	2-aminomuconate reductase		gthox[e]	Oxidized glutathione
AMETr	S-Adenosyl-L-methionine intracellular diffusion		gthrd[e]	Reduced glutathione
AMETt2m	S-Adenosyl-L-methionine reversible transport, mitochondrial		gua[e]	Guanine
AMPDA	Adenosine monophosphate deaminase		h2o2[c]	Hydrogen peroxide
AMPTASECG	alanyl aminopeptidase (cys-gly)		h2o2[e]	Hydrogen peroxide
AMPTASECGe	alanyl aminopeptidase (cys-gly) (e)		h2o2[m]	Hydrogen peroxide
AMPtp	AMP transporter, peroxisome		h2o2[x]	Hydrogen peroxide
AMY1e	alpha-amylase, extracellular (strch1 -> strch2)		ha[e]	hyaluronan
AMY2e	alpha-amylase, extracellular (glygn2 -> glygn4)		ha-pre1[e]	hyaluronan biosynthesis, precursor 1
ANTIPYRENEte	xenobiotic transport		hco3[c]	Bicarbonate
AOBUTDsm	L-2-amino-3-oxobutanoate decarboxylation, mitochondrial (spontaneous)		hco3[e]	Bicarbonate
APAT2rm	3-Aminopropanoate:2-oxoglutarate aminotransferase (m)		hcoumarin[e]	hydroxy coumarin
APNNOXte	xenobiotic transport		hdca[c]	Hexadecanoate (n-C16:0)
APOCF	Apocarboxylase formation		hdca[e]	Hexadecanoate (n-C16:0)
APOCFm	Apocarboxylase formation, mitochondrial		hdcea[e]	Hexadecenoate (n-C16:1)
APOC-LYS-BTNP	proteolysis of apoC-Lys-btn		hestratriol[e]	4,17 dihydroxy estradiol
APOC-LYS-BTNPm	proteolysis of apoC-Lys-btn, mitochondrial		hexc[e]	hexacosanoate (n-C26:0)
APPNNte	xenobiotic transport		his-DASH-L[e]	L-Histidine
ARAB-Lt	L-arabinoase extracellular transport		hista[e]	Histamine
ARABR	arabinose reductase		hpdca[e]	heptadecanoate
ARACHCOAtx	fatty acid intracellular transport		htaxol[e]	hydroxylated taxol
ARACHCPT1	carnitine transferase		hxan[e]	Hypoxanthine
ARACHCPT2	carnitine transferase		i[e]	Iodide
ARACHCRNt	transport into the mitochondria (carnitine)		idp[e]	IDP
ARACHDCOAtx	fatty acid intracellular transport		ile-DASH-L[e]	L-Isoleucine
ARACHDt2	fatty acid transport via diffusion		imp[e]	IMP
ARACHDtr	intracellular transport		inost[e]	myo-Inositol
ARACHt	fatty acid transport via diffusion		ins[e]	Inosine
ARGLYSex	Arginine/Lysine exchanger (Arg in)		ksi-deg1[e]	keratan sulfate I, degradation product 1
ARGN	arginase		ksi[e]	keratan sulfate I
ARGNm	arginase (m)		lac-DASH-D[e]	D-Lactate
ARGSL	argininosuccinate lyase		lac-DASH-L[e]	L-Lactate
ARGSS	argininosuccinate synthase		lcts[e]	Lactose
ARGt4	L-arginine transport in via sodium symport		leu-DASH-L[e]	L-Leucine
ARGtiDF	L-arginine transport via diffusion (extracellular to cytosol)		leuktrC4[e]	Leukotriene C4
ARGtm	arginine mitochondrial transport via ornithine carrier		lgnc[e]	lignoceric acid
ARTCOAL1	R group coenzyme a ligase		limnen[e]	Limonene
ARTCOAL2	R group coenzyme a ligase		lneldc[e]	linoelaidic acid (all trans C18:2)
ARTCOAL3	R group coenzyme a ligase		lnlc[e]	linoleic acid (all cis C18:2) n-6
ARTFR11	R group artificial flux		lnlnca[e]	alpha-Linolenic acid, C18:3, n-3
ARTFR12	R group artificial flux (C16:1)		lnlncg[e]	gamma-linolenic acid
ARTFR13	R group artificial flux		lpchol-hs[e]	lysophosphatidylcholine (homo sapiens)
ARTFR202	R group artificial flux (C18:3, n-3)		lys-DASH-L[e]	L-Lysine
ARTFR203	R group artificial flux		mag-hs[e]	monoacylglycerol 2 (homo sapiens)
ARTFR204	R group artificial flux		malt[e]	Maltose
ARTFR205	R group artificial flux		malttr[e]	Maltotriose
ARTFR206	R group artificial flux		man[e]	D-Mannose
ARTFR207	R group artificial flux		meoh[e]	Methanol
ARTFR208	R group artificial flux		mepi[e]	Metanephrine
ARTFR209	R group artificial flux		mercplaccys[e]	3-mercaptolactate-cysteine disulfide
ARTFR210	R group artificial flux		met-DASH-L[e]	L-Methionine
ARTFR211	R group artificial flux		mthgxl[e]	Methylglyoxal
ARTFR212	R group artificial flux		n2m2nmasn[e]	N-Acetyl-beta-D-glucosaminyl-1,2-alpha-D-mannosyl-1,3-(N-acetyl-beta-D-glucosaminyl-1,2-alpha-D-mannosyl-1,6)-(N-acetyl-beta-D-glucosaminyl-1,4)-beta-D-mannosyl-1,4-N-acetyl-beta-D-glucosaminyl-R
ARTFR213	R group artificial flux		na1[c]	Sodium
ARTFR31	R group artificial flux		na1[e]	Sodium
ARTFR32	R group artificial flux		nac[e]	Nicotinate
ARTFR33	R group artificial flux		ncam[e]	Nicotinamide
ARTFR34	R group artificial flux		nh4[e]	Ammonium
ARTFR41	R group artificial flux		no[e]	Nitric oxide
ARTFR42	R group artificial flux		npthl[e]	Naphthalene
ARTFR43	R group artificial flux		nrpphr[e]	Norepinephrine
ARTFR44	R group artificial flux		nrpphrsf[e]	Sulfate derivative of norepinephrine
ARTFR45	R group artificial flux		nrvnc[e]	nervonic acid
ARTFR46	R group artificial flux		o2[e]	O2
ARTFR51	R group artificial flux		o2[x]	O2
ARTFR52	R group artificial flux		o2s[c]	Superoxide anion
ARTFR53	R group artificial flux		o2s[e]	Superoxide anion
ARTFR54	R group artificial flux		o2s[m]	Superoxide anion
ARTFR55	R group artificial flux		o2s[x]	Superoxide anion
ARTFR56	R group artificial flux		ocdca[e]	octadecanoate (n-C18:0)
ARTFR57	R group artificial flux		ocdcea[e]	octadecenoate (n-C18:1)
ARTFR61	R group artificial flux		octa[e]	octanoate (n-C8:0)
ARTPLM1	R group to palmitate conversion		omeprazole[e]	omeprazole
ARTPLM1m	R group to palmitate conversion		onpthl[e]	naphthalene epoxide
ARTPLM2	R group to palmitate conversion		orn[e]	Ornithine
ARTPLM2m	R group to palmitate conversion		oxa[e]	Oxalate
ARTPLM3	R group to palmitate conversion		paf-hs[e]	1-alkyl 2-acteylglycerol 3-phosphocholine (homo sapiens)
ARTPLM3m	R group to palmitate conversion		pchol-hs[e]	Phosphatidylcholine (homo sapiens)
ASAH1	N-acylsphingosine amidohydrolase		pe-hs[e]	phosphatidylethanolamine (homo sapiens)
ASCBOX	ascorbic acid oxidase		perillyl[e]	Perillyl alcohol
ASCBt	L-ascorbate transport via facilitated diffusion		pglyc-hs[e]	phosphatidylglycerol (homo sapiens)
ASCBt4	L-ascorbate transport via proton symport		phe-DASH-L[e]	L-Phenylalanine
ASNALANaEx	L-alanine/L-asparagine Na-dependent exchange (Asn-L in)		pheacgln[e]	alpha-N-Phenylacetyl-L-glutamine
ASNCYSNaEx	L-cysteine/L-asparagine Na-dependent exchange (Asn-L in)		pnto-DASH-R[e]	(R)-Pantothenate
ASNGLNNaEx	L-glutamine/L-asparagine Na-dependent exchange (Asn-L in)		ppa[e]	Propionate (n-C3:0)
ASNNm	L-asparaginase (mitochondrial)		pro-DASH-L[e]	L-Proline
ASNS1	asparagine synthase (glutamine-hydrolysing)		prostgd2[e]	Prostaglandin D2
ASNSERNaEx	L-serine/L-asparagine Na-dependent exchange (Asn-L in)		prostge2[e]	Prostaglandin E2
ASNt4	L-asparagine transport in via sodium symport		prostgf2[e]	Prostaglandin F2alpha
ASNTHRNaEx	L-threonine/L-asparagine Na-dependent exchange (Asn-L in)		ps-hs[e]	phosphatidylserine (homo sapiens)
ASNtm	L-asparagine transport, mitochondrial		ptdca[e]	pentadecanoate
ASNtN1	Asparagine transport (Na, H coupled)		pydam[e]	Pyridoxamine
ASP1DC	aspartate 1-decarboxylase		pydx[e]	Pyridoxal
ASPCTr	aspartate carbamoyltransferase (reversible)		pydxn[e]	Pyridoxine
ASPGLUm	aspartate-glutamate mitochondrial shuttle		pyr[e]	Pyruvate
ASPNATm	aspartate N-acetyltransferase, mitochondrial		retfa[e]	fatty acid retinol
ASPt6	L-aspartate transport via Na, H symport and K antiport		retinol-DASH-9-DASH-cis[e]	9-cis-retinol
ASPTA	aspartate transaminase		retinol-DASH-cis-DASH-11[e]	cis-11-retinol
ASPTAm	aspartate transaminase		retinol[e]	Retinol
ATPasel	V-type ATPase, H+ transporting, lysosomal		retn[e]	Retinoate
ATPH1e	ATP diphosphohydrolase		retnglc[e]	retinoyl glucuronide
ATPH2e	ATP diphosphohydrolase		retpalm[e]	Retinyl palminate
ATPS4m	ATP synthase (four protons for one ATP)		rib-DASH-D[e]	D-Ribose
ATPtm	ADP/ATP transporter, mitochondrial		s2l2fn2m2masn[e]	PA6
ATPtn	ATP diffusion in nucleus		s2l2n2m2masn[e]	de-Fuc form of PA6
ATPtx	ATP transporter, peroxisomal		sarcs[e]	Sarcosine
AVITE1t	alpha-Tocopherol (Vit. E) transport		ser-DASH-L[e]	L-Serine
AVITE2t	alpha-tocotrienol (Vit. E) transport		sl-DASH-L[e]	L-sulfolactate
B_MANNASEly	beta-mannosidase, lysosomal		so4[e]	Sulfate
BAAT1x	bile acid Coenzyme A: amino acid N-acyltransferase		spc-hs[e]	sphingosylphosphorylcholine (homo sapiens)
BAAT2x	bile acid Coenzyme A: amino acid N-acyltransferase		sph1p[e]	Sphinganine 1-phosphate
BAAT3x	bile acid Coenzyme A: amino acid N-acyltransferase		sphs1p[e]	Sphingosine 1-phosphate
BAAT4x	bile acid Coenzyme A: amino acid N-acyltransferase		srtn[e]	Serotonin
BAAT5x	bile acid Coenzyme A: amino acid N-acyltransferase		strch1[e]	starch, structure 1 (1,6-{7[1,4-Glc], 4[1,4-Glc]})
BACCL	biotin-[acetyl-CoA-carboxylase] ligase		strch2[e]	starch, structure 2 (1,6-{2[1,4-Glc], [1,4-Glc]})
BACCLm	biotin-[acetyl-CoA-carboxylase] ligase, mitochondrial		strdnc[e]	stearidonic acid C18:4, n-3
BALAtmr	Beta-alanine reversible mitochondrial transport (diffusion)		succ[e]	Succinate
BALAVECSEC	B-alanine secretion via secretory vesicle (ATP driven)		sucr[e]	Sucrose
BAMPPALDOX	beta-Aminopropion aldehyde:NAD+ oxidoreductase		tag-hs[e]	triacylglycerol (homo sapiens)
BCDO	beta-Carotene dioxygenase		tagat-DASH-D[e]	D-Tagatose
BDHm	(R)-3-Hydroxybutanoate:NAD+ oxidoreductase		taur[e]	Taurine
BETALDHxm	betaine-aldehyde dehydrogenase, mitochondrial		taxol[e]	paclitaxel
BHBt	(R)-3-Hydroxybutanoate transport via H+ symport		tchola[e]	taurocholic acid
BHBtm	(R)-3-Hydroxybutanoate mitochondrial transport via H+ symport		tcynt[e]	Thiocyanate
BHMT	betaine-homocysteine S-methyltransferase		tdchola[e]	taurochenodeoxycholate
BILDGLCURt	bilirubin beta-diglucuronide transport via bicarbonate countertransport		tethex3[e]	tetracosahexaenoic acid, n-3
BILDGLCURte	bilirubin beta-diglucuronide transport MDR		tetpent3[e]	tetracosapentaenoic acid, n-3
BILDGLCURtr	glucuronidated compound transport		tetpent6[e]	tetracosapentaenoic acid, n-6
BILGLCURt	bilirubin monoglucuronide transport via bicarbonate countertransport		tettet6[e]	tetracosatetraenoic acid n-6
BILGLCURte	bilirubin monoglucuronide transport MDR		thf[e]	5,6,7,8-Tetrahydrofolate
BILGLCURtr	glucuronidated compound transport		thm[e]	Thiamin
BILIRED	Nad(p)h biliverdin reductase		thmmp[e]	Thiamin monophosphate
BILIRUBt2	bilirubin transport via bicarbonate countertransport		thmtp[e]	Thiamin triphosphate
BILIRUBtr	lipid, flip-flop intracellular transport		thr-DASH-L[e]	L-Threonine
BIOCYTtn	biocytin transport, nuclear		thym[e]	Thymine
BPNT	3',5'-bisphosphate nucleotidase		thymd[e]	Thymidine
BPNT2	3',5'-bisphosphate nucleotidase (paps)		thyox-DASH-L[e]	L-Thyroxine
BTND1	biotinidase (biotin)		tmndnc[e]	timnodonic acid C20:5, n-3
BTND1n	biotinidase (biotin), nuclear		tolbutamide[e]	tolbutamide
BTNDe	biotinidase (biotin), extracellular		tre[e]	Trehalose
BTNDm	biotinidase (biotin), mitochondrial		triodthy[e]	Triiodothyronine
BTNPL	holocarboxylase synthestase (biotin protein ligase)		triodthysuf[e]	Triiodothyronine sulfate
BTNPLm	holocarboxylase synthestase (biotin protein ligase), mitochondrial		trp-DASH-L[e]	L-Tryptophan
BTNt2	Biotin reversible transport via proton symport		tsul[e]	Thiosulfate
BTNt3i	Biotin transport via sodium symport		ttdca[e]	tetradecanoate (n-C14:0)
BTNt4i	Biotin uptake (antiport)		txa2[e]	Thromboxane A2
BTNtn	Biotin transport, nuclear		tymsf[e]	Tyramine O-sulfate
BUP2	beta-ureidopropionase (D-3-amino-isobutanoate forming)		tyr-DASH-L[e]	L-Tyrosine
BUTt2m	Butyrate mitochondrial transport via proton symport, reversible		udp[e]	UDP
BUTt2r	Butyrate transport via proton symport, reversible		ump[e]	UMP
BVITEt	beta-Tocopherol (Vit. E) transport		ura[e]	Uracil
C14STRr	C-14 sterol reductase		urate[e]	Urate
C160CPT1	carnitine O-palmitoyltransferase		urea[e]	Urea
C160CPT2	C160 transport into the mitochondria		uri[e]	Uridine
C160CRNt	C160 transport into the mitochondria		utp[e]	UTP
C161CPT1	carnitine O-palmitoyltransferase		vacc[e]	vaccenic acid
C161CPT12	carnitine O-palmitoyltransferase		val-DASH-L[e]	L-Valine
C161CPT2	C161 transport into the mitochondria		vitd3[e]	Vitamin D3
C161CPT22	C161 transport into the mitochondria		whhdca[e]	omega hydroxy hexadecanoate (n-C16:0)
C161CRN2t	C161 transport into the mitochondria		whttdca[e]	omega hydroxy tetradecanoate (n-C14:0)
C161CRNt	C161 transport into the mitochondria		xolest2-hs[e]	cholesterol ester (from FULLR2)
C180CPT1	carnitine O-stearoyl transferase		xolest-hs[e]	cholesterol ester
C180CPT2	carnitine O-stearoyl transferase		xoltri24[e]	7-alpha,24(S)-Dihydroxycholesterol
C180CRNt	C180 transport into the mitochondria		xoltri25[e]	7-alpha,25-Dihydroxycholesterol
C181CPT1	carnitine octadecenoyl transferase		xoltri27[e]	7-alpha,27-Dihydroxycholesterol
C181CPT2	carnitine octadecenoyl transferase		xylt[e]	Xylitol
C181CRNt	C181 transport into the mitochondria		yvite[e]	gamma-Tocopherol
C204CPT1	carnitine C20:4 transferase		10fthf5glu[c]	10-formyltetrahydrofolate-[Glu](5)
C204CPT2	arachidonic acid transport into the mitochondria		10fthf5glu[l]	10-formyltetrahydrofolate-[Glu](5)
C204CRNt	arachidonic acid transport into the mitochondria		10fthf5glu[m]	10-formyltetrahydrofolate-[Glu](5)
C226COAtx	fatty acid intracellular transport		10fthf6glu[c]	10-formyltetrahydrofolate-[Glu](6)
C226CPT1	carnitine C22:6 transferase		10fthf6glu[l]	10-formyltetrahydrofolate-[Glu](6)
C226CPT2	C226 transport into the mitochondria		10fthf6glu[m]	10-formyltetrahydrofolate-[Glu](6)
C226CRNt	C226 transport into the mitochondria		10fthf7glu[c]	10-formyltetrahydrofolate-[Glu](7)
C3STDH1Pr	C-3 sterol dehydrogenase (4-methylzymosterol)	1504	10fthf7glu[l]	10-formyltetrahydrofolate-[Glu](7)
C3STDH1r	C-3 sterol dehydrogenase (4-methylzymosterol)		10fthf7glu[m]	10-formyltetrahydrofolate-[Glu](7)
C3STKR2r	C-3 sterol keto reductase (zymosterol)		10fthf[c]	10-Formyltetrahydrofolate
C4STMO1r	C-4 sterol methyl oxidase (4,4-dimethylzymosterol)		10fthf[l]	10-Formyltetrahydrofolate
C4STMO2Pr	C-4 methyl sterol oxidase		10fthf[m]	10-Formyltetrahydrofolate
C4STMO2r	C-4 methyl sterol oxidase		11-DASH-cis-DASH-retfa[c]	fatty acid 11-cis-retinol
CAATPS	Ca ATPase		12ppd-DASH-R[c]	(R)-Propane-1,2-diol
CAMPt	cAMP transport (ATP-dependent)		12ppd-DASH-S[c]	(S)-Propane-1,2-diol
CAROtr	beta-carotene transport via diffusion		13-DASH-cis-DASH-oretn[c]	13-cis-oxo-retinoic acid
CARVEOLte	xenobiotic transport		13-DASH-cis-DASH-oretn[n]	13-cis-oxo-retinoic acid
CAT2p	catalase A, peroxisomal (ethanol)		13-DASH-cis-DASH-retn[c]	13-cis-retinoate
CAt7r	calcium / sodium antiporter (1:3), reversible		13-DASH-cis-DASH-retn[n]	13-cis-retinoate
CATm	catalase		13-DASH-cis-DASH-retn[r]	13-cis-retinoate
CATp	catalase A, peroxisomal		13-DASH-cis-DASH-retnglc[c]	13-cis-retinoyl glucuronide
CBPS	carbamoyl-phosphate synthase (glutamine-hydrolysing)		13-DASH-cis-DASH-retnglc[r]	13-cis-retinoyl glucuronide
CBPSam	carbamoyl-phosphate synthase (ammonia) (mitochondria		13dampp[c]	1,3-Diaminopropane
CBR2	Carbonyl reductase [NADPH] 1		13dpg[c]	3-Phospho-D-glyceroyl phosphate
CDIPTr	phosphatidylinositol synthase (Homo sapiens)		1mncam[c]	1-Methylnicotinamide
CDPDAGtm	intracellular transport		1p3h5c[m]	L-1-Pyrroline-3-hydroxy-5-carboxylate
CDS	phosphatidate cytidylyltransferase		1pipdn2c[x]	delta1-Piperideine-2-carboxylate
CDSm	phosphatidate cytidylyltransferase		1pyr5c[c]	1-Pyrroline-5-carboxylate
CEPTC	choline phosphotransferase		1pyr5c[m]	1-Pyrroline-5-carboxylate
CEPTE	ethanolamine phosphotransferase		23dpg[c]	2,3-Disphospho-D-glycerate
CERK	Ceramide kinase		2425dhvitd2[c]	24R,25-Dihyoxyvitamin D2
CERT1rt	ceramide transport protein		2425dhvitd2[m]	24R,25-Dihyoxyvitamin D2
CERT2rt	ceramide transport protein		2425dhvitd3[c]	24R,25-Dihydroxyvitamin D3
CGLYt3(2)	Cys-Gly transport in via proton symport		2425dhvitd3[m]	24R,25-Dihydroxyvitamin D3
CGMPt	cGMP transport (ATP-dependent)		24nph[c]	2,4 dihydroxy nitrophenol
CH25H	cholesterol 25-hydroxylase		25aics[c]	(S)-2-[5-Amino-1-(5-phospho-D-ribosyl)imidazole-4-carboxamido]succinate
CHAT	Choline O-acetyltransferase		25hvitd2[c]	25-Hydroxyvitamin D2
CHATn	Choline O-acetyltransferase		25hvitd2[m]	25-Hydroxyvitamin D2
CHLP	choline phosphate phosphatase		25hvitd3[c]	25-Hydroxyvitamin D3
CHLPCTD	choline phosphate cytididyltransferase		25hvitd3[m]	25-Hydroxyvitamin D3
CHLtm	choline transport via diffusion (cytosol to mitochondria)		2amac[c]	2-Aminoacrylate
CHOLATEt	cholate transport via bicarbonate countertransport		2aobut[m]	L-2-Amino-3-oxobutanoate
CHOLATEt2	cholate transport via sodium cotransport		2c23dh56dhoxin[c]	2-Carboxy-2,3-dihydro-5,6-dihydroxyindole
CHOLATEt3	ABC bile acid transporter		2dr1p[c]	2-Deoxy-D-ribose 1-phosphate
CHOLD2m	choline dehydrogenase (FAD acceptor), mitochondrial		2dr5p[c]	2-Deoxy-D-ribose 5-phosphate
CHOLK	Choline kinase		2hb[c]	2-Hydroxybutyrate
CHOLPtl	choline phosphate intracellular transport		2kmb[c]	2-keto-4-methylthiobutyrate
CHOLt4	choline, sodium cotransport		2maacoa[m]	2-Methyl-3-acetoacetyl-CoA
CHOLtn	Choline transport, nuclear through pores		2mb2coa[m]	trans-2-Methylbut-2-enoyl-CoA
CHOLtr	choline intracellular transport		2mbcoa[m]	2-Methylbutanoyl-CoA
CHOLtu	Choline uniport		2mcit[c]	2-Methylcitrate
CHSTEROLSULT	steroid sulfotransferase		2mop[m]	2-Methyl-3-oxopropanoate
CHSTEROLt	cholesterol efflux (ATP depedent)		2mp2coa[m]	2-Methylprop-2-enoyl-CoA
CHSTEROLt2	cholesterol intracellular transport		2obut[c]	2-Oxobutanoate
CHSTEROLt3	cholesterol intracellular transport		2oxoadp[c]	2-Oxoadipate
CHTNASEe	chitinase, extracellular		2oxoadp[m]	2-Oxoadipate
CITL	Citrate lyase		2pg[c]	D-Glycerate 2-phosphate
CITRtm	citrulline mitochondrial transport via proton antiport		34dhmald[c]	3,4-Dihydroxymandelaldehyde
CITt4_2	citrate transport via sodium symport		34dhoxmand[c]	3,4-Dihydroxymandelate
CITt4_4	citrate transport via sodium symport		34dhoxpeg[c]	3,4-Dihydroxyphenylethyleneglycol
CITtam	citrate transport, mitochondrial		34dhpac[c]	3,4-Dihydroxyphenylacetaldehyde
CITtbm	citrate transport, mitochondrial		34dhpha[c]	3,4-Dihydroxyphenylacetate
CK	ATP Creatine kinase		34dhphe[c]	3,4-Dihydroxy-L-phenylalanine
CKc	ATP Creatine kinase (c)		34hpp[c]	3-(4-Hydroxyphenyl)pyruvate
CLFORtex	chloride transport via formate countertransport		35cgmp[c]	3',5'-Cyclic GMP
CLFORtex2	chloride transport via formate countertransport (2:1)		35cgmp[n]	3',5'-Cyclic GMP
CLHCO3tex2	chloride transport via bicarbonate countertransport (2:1)		35diotyr[c]	3,5-Diiodo-L-tyrosine
CLHCOtex	chloride transport via bicarbonate countertransport		3aib-DASH-D[c]	D-3-Amino-isobutanoate
CLI2tex	chloride transport via iodide countertransport		3aib[c]	L-3-Amino-isobutanoate
CLOHtex2	chloride transport via hydroxide countertransport (2:1)		3aib[m]	L-3-Amino-isobutanoate
CLOXAtex2	chloride transport via oxalate countertransport (2:1)		3dhguln[c]	3-Dehydro-L-gulonate
CLPNDCOAtx	fatty acid intracellular transport		3dsphgn[c]	3-Dehydrosphinganine
CLPNDt	fatty acid transport via diffusion		3hanthrn[c]	3-Hydroxyanthranilate
CO2t	CO2 transporter via diffusion		3hbcoa[m]	(S)-3-Hydroxybutanoyl-CoA
CO2ter	CO2 endoplasmic reticular transport via diffusion		3hibutcoa[m]	(S)-3-Hydroxyisobutyryl-CoA
CO2tm	CO2 transport (diffusion), mitochondrial		3hmbcoa[m]	(S)-3-Hydroxy-2-methylbutyryl-CoA
CO2tp	CO2 peroxisomal transport		3hmp[m]	3-Hydroxy-2-methylpropanoate
COAtm	CoA transporter		3ityr-DASH-L[c]	3-Iodo-L-tyrosine
COAtn	coenzyme A transport, nuclear		3m4hpga[c]	3-Methoxy-4-hydroxyphenylglycolaldehyde
COAtp	coenzyme A transport, peroxisomal		3mb2coa[m]	3-Methylbut-2-enoyl-CoA
COt	CO transporter via diffusion		3mgcoa[m]	3-Methylglutaconyl-CoA
COUMARINte	xenobiotic transport		3mlda[c]	3-Methylimidazoleacetic acid
CPPPGO	coproporphyrinogen oxidase (O2 required)		3mldz[c]	3-Methylimidazole acetaldehyde
CREATt4(2)r	Creatine transport (sodium symport) (2:1)		3mob[c]	3-Methyl-2-oxobutanoate
CREATtmdiffir	Creatine transport to/from mitochondria via diffusion		3mob[m]	3-Methyl-2-oxobutanoate
CRMPte	crmp hs transport		3mop[c]	(S)-3-Methyl-2-oxopentanoate
CRNCAR3tp	carnitine-propcarnitine carrier, peroxisomal		3mop[m]	(S)-3-Methyl-2-oxopentanoate
CRNCARtp	carnitine-acetylcarnitine carrier, peroxisomal		3mox4hoxm[c]	3-Methoxy-4-hydroxymandelate
CRNt	L-carnitine reversible transport		3pg[c]	3-Phospho-D-glycerate
CRNtHa	L-carnitine outward transport (H+ antiport)		3php[c]	3-Phosphohydroxypyruvate
CRNtim	L-carnitine transport out of mitochondria via diffusion		3sala[c]	3-Sulfino-L-alanine
CRNtuIR	L-carnitine inward uniport		3sala[m]	3-Sulfino-L-alanine
CRNtuNa	L-carnitine inward transport by Na+ symport		3snpyr[c]	3-Sulfinopyruvate
CRVNCtr	fatty acid transport via diffusion		3snpyr[m]	3-Sulfinopyruvate
CSm	citrate synthase		3spyr[c]	3-Sulfopyruvate
CSNAT2m	carnitine O-aceyltransferase, mitochondrial		3uib[c]	3-Ureidoisobutyrate
CSNAT3x	carnitine O-aceyltransferase, peroxisomal		44mctr[r]	4,4-dimethylcholesta-8,14,24-trienol
CSNATm	carnitine O-aceyltransferase, mitochondrial		44mzym[r]	4,4-dimethylzymosterol
CSNATp	carnitine O-acetyltransferase, reverse direction, peroxisomal		4abut[m]	4-Aminobutanoate
CSNATr	carnitine O-acetyltransferase		4abutn[c]	4-Aminobutanal
CSND	Cytosine deaminase		4fumacac[c]	4-Fumarylacetoacetate
CSNt	cytosine transport via facilated diffusion		4hdebrisoquine[c]	4 hydroxy debrisoquine
CTPS1	CTP synthase (NH3)		4hglusa[m]	L-4-Hydroxyglutamate semialdehyde
CTPS2	CTP synthase (glutamine)		4hoxpacd[c]	4-Hydroxyphenylacetaldehyde
CYANSTm	Cyanide sulfurtransferase, mitochondrial		4hphac[c]	4-Hydroxyphenylacetate
CYANt	Cyanide transport via diffusion (extracellular to cytosol)		4izp[c]	4-Imidazolone-5-propanoate
CYANtm	Cyanide transport via diffusion (mitochondrial)		4mlacac[c]	4-Maleylacetoacetate
CYOOm3	cytochrome c oxidase, mitochondrial Complex IV		4mop[c]	4-Methyl-2-oxopentanoate
CYOR-u10m	ubiquinol-6 cytochrome c reductase, Complex III		4mop[m]	4-Methyl-2-oxopentanoate
CYSALANaEx	L-alanine/L-cysteine Na-dependent exchange (Cys-L in)		4mtolbutamide[c]	4 hydroxy tolbutamide
CYSAMO	Cysteamine oxygenase		4mzym-int1[r]	4-Methylzymosterol intermediate 1
CYSASNNaEx	L-cysteine/L-asparagine Na-dependent exchange (Cys-L in)		4mzym-int2[r]	4-Methylzymosterol intermediate 2
CYSGLNNaEx	L-cysteine/L-glutamine Na-dependent exchange (Cys-L in)		4nph[c]	4-Nitrophenol
CYSGLTH	Glutathione:cystine oxidoreductase		4nphsf[c]	4-Nitrophenyl sulfate
CYSGLUexR	L-cysteine/L-glutamine reversible exchanger		4ppan[c]	D-4'-Phosphopantothenate
CYSGLYex	L-cysteine/glycine exchanger		4ppcys[c]	N-((R)-4-Phosphopantothenoyl)-L-cysteine
CYSGLYexR	L-cysteine/glycine reversible exchanger		4pyrdx[c]	4-Pyridoxate
CYSO	cysteine oxidase		56dihindlcrbxlt[c]	5,6-Dihydroxyindole-2-carboxylate
CYSSERNaEx	L-serine/L-cysteine Na-dependent exchange (Cys-L in)		56dthm[c]	5,6-Dihydrothymine
CYSt4	L-cysteine reversible transport via sodium symport		56dura[c]	5,6-dihydrouracil
CYSTA	cysteine transaminase		5HPET[c]	5-Hydroperoxy-6-trans-8,11,14-cis-eicosatetraenoate
CYStec	L-cysteine transport via diffusion (extracellular to cytosol)		5adtststerone[c]	5alpha-Dihydrotestosterone
CYSTGL	cystathionine g-lyase		5adtststerone[r]	5alpha-Dihydrotestosterone
CYSTGLUex	L-cystine/L-glutamate exchanger		5adtststeroneglc[c]	5alpha-Dihydrotestosterone glucuronide
CYSTHRNaEx	L-cysteine/L-threonine Na-dependent exchange (Cys-L in)		5adtststeroneglc[r]	5alpha-Dihydrotestosterone glucuronide
CYSTS	cystathionine beta-synthase		5adtststerones[c]	5alpha-Dihydrotestosterone sulfate
CYSTSERex	L-cystine/glycine exchanger (cystine in)		5aizc[c]	5-amino-1-(5-phospho-D-ribosyl)imidazole-4-carboxylate
CYTD	cytidine deaminase		5aop[c]	5-Amino-4-oxopentanoate
CYTDK1	cytidine kinase (ATP)		5aop[m]	5-Amino-4-oxopentanoate
CYTDK2m	cytidine kinase (ATP), mitochondrial		5dhf[c]	pentaglutamyl folate (DHF)
CYTDn	cytidine deaminase, nuclear		5dhf[l]	pentaglutamyl folate (DHF)
CYTDt	cytidine facilated transport in cytosol		5dhf[m]	pentaglutamyl folate (DHF)
CYTDt4	cytidine transport in via sodium symport		5dpmev[x]	(R)-5-Diphosphomevalonate
CYTDt5	cytidine transport (1:2 Na/cytd cotransport)		5forthf[c]	5-Formiminotetrahydrofolate
CYTDtm	cytidine facilated transport in mitochondria		5fthf[c]	5-Formyltetrahydrofolate
CYTDtn	cytidine transport in nucleus		5homeprazole[c]	5 hydroxy omeprazole
CYTK1	cytidylate kinase (CMP)		5htrp[c]	5-Hydroxy-L-tryptophan
CYTK10	cytidylate kinase (CMP,dGTP)		5mdr1p[c]	5-Methylthio-5-deoxy-D-ribose 1-phosphate
CYTK10n	cytidylate kinase (CMP,dGTP),nuclear		5mdru1p[c]	5-Methylthio-5-deoxy-D-ribulose 1-phosphate
CYTK11	cytidylate kinase (dCMP,dGTP)		5mta[c]	5-Methylthioadenosine
CYTK11n	cytidylate kinase (dCMP,dGTP),nuclear		5mthf[c]	5-Methyltetrahydrofolate
CYTK12	cytidylate kinase (dCMP,dCTP)		5oxpro[c]	5-Oxoproline
CYTK12n	cytidylate kinase (dCMP,dCTP),nuclear		5pmev[x]	(R)-5-Phosphomevalonate
CYTK13	cytidylate kinase (dCMP,dATP)		5thf[c]	pentaglutamyl folate (THF)
CYTK13n	cytidylate kinase (dCMP,dATP),nuclear		5thf[l]	pentaglutamyl folate (THF)
CYTK14	cytidylate kinase (dCMP,UTP)		5thf[m]	pentaglutamyl folate (THF)
CYTK14n	cytidylate kinase (dCMP,CTP),nuclear		6a2ohxnt[x]	6-Amino-2-oxohexanoate
CYTK1m	cytidylate kinase (CMP),mitochondrial		6dhf[c]	haxglutamyl folate (DHF)
CYTK1n	cytidylate kinase (CMP),nuclear		6dhf[l]	haxglutamyl folate (DHF)
CYTK2	cytidylate kinase (dCMP)		6dhf[m]	haxglutamyl folate (DHF)
CYTK2n	cytidylate kinase (dCMP),nuclear		6pgc[c]	6-Phospho-D-gluconate
CYTK3	cytidylate kinase (CMP)(GTP)		6pgl[c]	6-phospho-D-glucono-1,5-lactone
CYTK3n	cytidylate kinase (dCMP,CTP),nuclear		6pgl[r]	6-phospho-D-glucono-1,5-lactone
CYTK4	cytidylate kinase (dCMP)(GTP)		6thf[c]	hexaglutamyl folate (THF)
CYTK4n	cytidylate kinase (dCMP,GTP),nuclear		6thf[l]	hexaglutamyl folate (THF)
CYTK5	cytidylate kinase (dCMP)		6thf[m]	hexaglutamyl folate (THF)
CYTK5n	cytidylate kinase (CMP),nuclear		7dhchsterol[c]	7-Dehydrocholesterol
CYTK6	cytidylate kinase (CMP,CTP)		7dhchsterol[r]	7-Dehydrocholesterol
CYTK6n	cytidylate kinase (CMP,CTP),nuclear		7dhf[c]	heptaglutamyl folate (DHF)
CYTK7	cytidylate kinase (CMP,UTP)		7dhf[l]	heptaglutamyl folate (DHF)
CYTK7n	cytidylate kinase (CMP,UTP),nuclear		7dhf[m]	heptaglutamyl folate (DHF)
CYTK8	cytidylate kinase (CMP,dATP)		7thf[c]	heptaglutamyl folate (THF)
CYTK8n	cytidylate kinase (CMP,dATP),nuclear		7thf[l]	heptaglutamyl folate (THF)
CYTK9	cytidylate kinase (CMP,dCTP)		7thf[m]	heptaglutamyl folate (THF)
CYTK9n	cytidylate kinase (CMP,dCTP),nuclear		9-DASH-cis-DASH-retfa[c]	fatty acid 9-cis-retinol
D-3AIBt	D-3-amino-isobutyrate transport		Asn-DASH-X-DASH-Ser-FSLASH-Thr[l]	protein-linked asparagine residue (N-glycosylation site)
DADA	Deoxyadenosine deaminase		L2aadp6sa[c]	L-2-Aminoadipate 6-semialdehyde
DADAe	Deoxyadenosine deaminase, extracellular		L2aadp6sa[m]	L-2-Aminoadipate 6-semialdehyde
DADNK	deoxyadenosine kinase		L2aadp[c]	L-2-Aminoadipate
DADNt4	deoxyadenosine transport via diffusion		L2aadp[m]	L-2-Aminoadipate
DAGK_hs	Diacylglycerol phosphate kinase (homo sapiens)		L-DASH-dpchrm[c]	L-Dopachrome
DAGKn_hs	Diacylglycerol phosphate kinase (homo sapiens)		Lcyst[c]	L-Cysteate
DALAOXx	D-Alanine Oxidase (x)		Lcystin[c]	L-Cystine
DALAt2r	D-alanine transport via proton symport		Lfmkynr[c]	L-Formylkynurenine
DALAxt	D-Alanine transport to perixosome		Lkynr[c]	L-Kynurenine
DASCBR	dehydroascorbate reductase		Lpipecol[x]	L-Pipecolate
DATPtn	dATP diffusion in nucleus		Nacasp[c]	N-Acetyl-L-aspartate
DCK1n	Deoxycytidine kinase, nuclear (ATP)		Nacasp[m]	N-Acetyl-L-aspartate
DCK2n	Deoxycytidine kinase, nuclear (UTP)		R6coa-hs[c]	R group 6 Coenzyme A homo sapiens
DCMPDA	dCMP deaminase		Rtotal2[c]	R total 2 position
DCSPTN1COAtx	fatty acid intracellular transport		Rtotal2coa[c]	R total 2 coenzyme A
DCSPTN1CPT1	carnitine O-palmitoyltransferase		Rtotal2coa[m]	R total 2 coenzyme A
DCSPTN1CPT2	carnitine transferase		Rtotal2crn[c]	R total 2 carnitine
DCSPTN1CRNt	transport into the mitochondria (carnitine)		Rtotal2crn[m]	R total 2 carnitine
DCSPTN1t	fatty acid transport via diffusion		Rtotal3[c]	R total 3 position
DCT	Dopachrome tautomerase		Rtotal3coa[c]	R total 3 Coenzyme A
DCTPtn	dCTP diffusion in nucleus		Rtotal3coa[m]	R total 3 Coenzyme A
DCYTD	deoxycytidine deaminase		Rtotal3crn[c]	R total 3 carnitine
DCYTDn	deoxycytidine deaminase, nuclear		Rtotal3crn[m]	R total 3 carnitine
DCYTt	deoxycytidine transport via diffusion		Rtotal[c]	R total
DEBRISOQUINEt	debrisoquine uniport		Rtotal[l]	R total
DESAT16_2	palmitoyl-CoA desaturase (n-C16:0CoA -> n-C16:1CoA)		Rtotalcoa[m]	R total Coenzyme A
DESAT18_10	fatty acyl-CoA desaturase (n-C18:2CoA -> n-C18:3CoA)		Rtotalcrn[c]	R total carnitine
DESAT18_3	stearoyl-CoA desaturase (n-C18:0CoA -> n-C18:1CoA)		Rtotalcrn[m]	R total carnitine
DESAT18_4	stearoyl-CoA desaturase (n-C18:0CoA -> n-C18:1CoA)		Sfglutth[c]	S-Formylglutathione
DESAT18_5	stearoyl-CoA desaturase (n-C18:0CoA -> n-C18:1CoA)		Ssq23epx[r]	(S)-Squalene-2,3-epoxide
DESAT18_6	fatty acyl-CoA desaturase (n-C18:1CoA -> n-C18:2CoA)		Tyr-DASH-ggn[c]	Tyr-194 of apo-glycogenin protein (primer for glycogen synthesis)
DESAT18_7	fatty acyl-CoA desaturase (n-C18:1CoA -> n-C18:2CoA)		aacoa[c]	Acetoacetyl-CoA
DESAT18_8	fatty acyl-CoA desaturase (n-C18:1CoA -> n-C18:2CoA)		aacoa[m]	Acetoacetyl-CoA
DESAT18_9	fatty acyl-CoA desaturase (n-C18:2CoA -> n-C18:3CoA)		aact[c]	Aminoacetone
DESAT20_1	fatty acyl-CoA desaturase (n-C20:3CoA -> n-C20:4CoA)		aact[m]	Aminoacetone
DESAT20_2	fatty acyl-CoA desaturase (n-C20:4CoA -> n-C20:5CoA)		abt[c]	L-Arabinitol
DESAT22_1p	fatty acyl-CoA desaturase (n-C22:4CoA -> n-C22:5CoA)		ac[c]	Acetate
DESAT22_2p	fatty acyl-CoA desaturase (n-C22:5CoA -> n-C22:6CoA)		ac[m]	Acetate
DESAT24_1	fatty acyl-CoA desaturase (n-C24:5CoA -> n-C24:6CoA)		acac[c]	Acetoacetate
DGAT	diacylglycerol acyltransferase		acac[m]	Acetoacetate
DGCHOLte	bile acid intracellular transport		acac[x]	Acetoacetate
DGCHOLtx	bile acid intracellular transport		acald[c]	Acetaldehyde
DGK1	deoxyguanylate kinase (dGMP:ATP)		acald[m]	Acetaldehyde
DGK2m	deoxyguanylate kinase (dGMP:dATP) (mitochondrial)		acald[x]	Acetaldehyde
DGNSKm	deoxyguanosine kinase		accoa[c]	Acetyl-CoA
DGSNt	deoyguanosine transport via diffusion		accoa[m]	Acetyl-CoA
DGSNtm	deoyguanosine transport in mitochondria		accoa[n]	Acetyl-CoA
DGTPtn	dGTP diffusion in nucleus		accoa[x]	Acetyl-CoA
DGULND	dehydro-L-gulonate decarboxylase		acetol[c]	Acetol
DHAAt1r	dehydroascorbate transport (uniport)		acetone[c]	Acetone
DHCHOLESTANATEtm	lipid, flip-flop intracellular transport		acetone[m]	Acetone
DHCR241r	24-dehydrocholesterol reductase [Precursor]		acgam1p[c]	N-Acetyl-D-glucosamine 1-phosphate
DHCR242r	24-dehydrocholesterol reductase [Precursor]		acgam6p[c]	N-Acetyl-D-glucosamine 6-phosphate
DHCR243r	24-dehydrocholesterol reductase [Precursor]		acgam[c]	N-Acetyl-D-glucosamine
DHCR71r	7-dehydrocholesterol reductase		acgam[l]	N-Acetyl-D-glucosamine
DHCR72r	7-dehydrocholesterol reductase		ach[c]	Acetylcholine
DHCRD1	dihydroceramide desaturase		ach[n]	Acetylcholine
DHCRD2	dihydroceramide desaturase		acmana[c]	N-Acetyl-D-mannosamine
DHEASULT	Dehydroepiandrosterone sulfotransferase		acmanap[c]	N-Acetyl-D-mannosamine 6-phosphate
DHFR	dihydrofolate reductase		acnam[c]	N-Acetylneuraminate
DHFtl	dihydrofolate reversible lysosomal transport		acnam[l]	N-Acetylneuraminate
DHFtm	dihydrofolate reversible mitochondrial transport		acnamp[c]	N-Acetylneuraminate 9-phosphate
DHORD9	dihydoorotic acid dehydrogenase (quinone10)		acrn[c]	O-Acetylcarnitine
DHORTS	dihydroorotase		acrn[m]	O-Acetylcarnitine
DHPM1	dihydropyrimidinase (5,6-dihydrouracil)		acrn[x]	O-Acetylcarnitine
DHPM2	dihydropyrimidinase (dihydrothymine)		ade[c]	Adenine
DHPR	6,7-dihydropteridine reductase		adn[c]	Adenosine
DHPR2	6,7-dihydropteridine reduction		adn[m]	Adenosine
DIDPtn	dIDP nuclear transport		adprib[c]	ADPribose
DINt	deoxyinosine transport via diffusion		adrncoa[c]	adrenyl coenzyme A
DITPtn	dITP nuclear transport		adrncoa[m]	adrenyl coenzyme A
DKMPPD	2,3-diketo-5-methylthio-1-phosphopentane degradation reaction		adrncoa[x]	adrenyl coenzyme A
D-LACt2	D-lactate transport via proton symport		adrncrn[c]	Adrenyl carnitine
DLNLCGCPT1	carnitine O-palmitoyltransferase		adrncrn[m]	Adrenyl carnitine
DLNLCGCPT2	carnitine transferase		adrnl[c]	Adrenaline
DLNLCGCRNt	transport into the mitochondria (carnitine)		aflatoxin[c]	aflatoxin B1
DLNLCGt	fatty acid transport via diffusion		ahcys[c]	S-Adenosyl-L-homocysteine
DM_13-cis-oretn(n)	13-cis-oxo-retinoic acid demand		ahcys[m]	S-Adenosyl-L-homocysteine
DM_13-cis-retn(n)	13-cis-retinoate demand		ahcys[r]	S-Adenosyl-L-homocysteine
DM_Asn-X-Ser_FSLASH_Thr(ly)	DM Asn-X-Ser/Thr(ly)		aicar[c]	5-Amino-1-(5-Phospho-D-ribosyl)imidazole-4-carboxamide
DM_avite1(c)	alpha-Tocopherol demand		air[c]	5-amino-1-(5-phospho-D-ribosyl)imidazole
DM_avite2(c)	alpha-Tocotrienol demand		ak2lgchol-hs[c]	1-alkyl 2-lysoglycerol 3-phosphocholine
DM_bvite(c)	beta-tocopherol demand		akg[c]	2-Oxoglutarate
DM_datp(m)	dATP demand		akg[m]	2-Oxoglutarate
DM_datp(n)	DM datp(n)		ala-DASH-B[m]	beta-Alanine
DM_dctp(m)	dCTP demand		ala-DASH-D[c]	D-Alanine
DM_dctp(n)	DM dctp(n)		ala-DASH-D[x]	D-Alanine
DM_dgtp(m)	DM dgtp(m)		ala-DASH-L[c]	L-Alanine
DM_dgtp(n)	DM dgtp(n)		ala-DASH-L[x]	L-Alanine
DM_dttp(m)	dTTP demand		alpa-hs[c]	lysophosphatidic acid (homo sapiens)
DM_dttp(n)	DM dttp(n)		alpam[m]	S-aminomethyldihydrolipoamide
DM_ethamp(r)	Ethanolamine phosphate demand		alpro[m]	S-Aminomethyldihydrolipoylprotein
DM_hretn(n)	4 hydroxy retinoic acid demand		am6sa[c]	2-Aminomuconate 6-semialdehyde
DM_kdn(c)	DM kdn(c)		amet[c]	S-Adenosyl-L-methionine
DM_melanin(c)	DM melanin(c)		amet[m]	S-Adenosyl-L-methionine
DM_oretn(n)	4-oxo-retonoic acid demand		amet[r]	S-Adenosyl-L-methionine
DM_sprm(c)	DM sprm(c)		ametam[c]	S-Adenosylmethioninamine
DM_yvite(c)	gamma-Tocopherol demand		amuco[c]	2-Aminomuconate
DMANTIPYRINEte	xenobiotic transport		andrstandn[r]	androstanedione
DMATTx	dimethylallyltranstransferase		andrstrn[r]	Androsterone
DMGDHm	dimethylglycine dehydrogenase, mitochondrial		antipyrene[c]	antipyrene
DMGtm	dimethylglycine transport via diffusion (cytosol to mitochondria)		apnnox[c]	alpha-Pinene-oxide
DNADDP	Deaminido NAD diphosphatase		apoC-DASH-Lys-btn[c]	Holocarboxylase (biotin covalent bound to Lys residue of apoC)
DNADtn	dNAD transport, nuclear trhough pore		apoC-DASH-Lys-btn[m]	Holocarboxylase (biotin covalent bound to Lys residue of apoC)
DNDPt10m	dADP transport via dCDP antiport		apoC-DASH-Lys[c]	Apocarboxylase (Lys residue)
DNDPt11m	dADP transport via dGDP antiport		apoC-DASH-Lys[m]	Apocarboxylase (Lys residue)
DNDPt12m	dADP transport via ADP antiport		apoC[c]	Apocarboxlase (no lys residue)
DNDPt13m	dADP transport via ATP antiport		apoC[m]	Apocarboxlase (no lys residue)
DNDPt14m	dUDP transport via dTDP antiport		appnn[c]	(+)-alpha-Pinene
DNDPt15m	dUDP transport via dGDP antiport		aps[c]	Adenosine 5'-phosphosulfate
DNDPt16m	dUDP transport via dADP antiport		arab-DASH-L[c]	L-Arabinose
DNDPt17m	dUDP transport via dCDP antiport		arach[c]	Arachidic acid
DNDPt18m	dUDP transport via ADP antiport		arachcoa[c]	arachidyl coenzyme A
DNDPt19m	dUDP transport via ATP antiport		arachcoa[m]	arachidyl coenzyme A
DNDPt1m	dATP transport via ADP antiport		arachcoa[x]	arachidyl coenzyme A
DNDPt20m	dTDP transport via ATP antiport		arachcrn[c]	arachidyl carnitine
DNDPt21m	dTDP transport via ADP antiport		arachcrn[m]	arachidyl carnitine
DNDPt22m	dTDP transport via dUDP antiport		arachd[c]	arachidonic acid
DNDPt23m	dTDP transport via dGTP antiport		arachd[r]	arachidonic acid
DNDPt24m	dTDP transport via dADP antiport		arachdcoa[c]	C20:4-CoA
DNDPt25m	dTDP transport via dCDP antiport		arachdcoa[m]	C20:4-CoA
DNDPt26m	dCDP transport via dUDP antiport		arachdcoa[x]	C20:4-CoA
DNDPt27m	dCDP transport via dTDP antiport		arachdcrn[c]	C20:4 carnitine
DNDPt28m	dCDP transport via dGDP antiport		arachdcrn[m]	C20:4 carnitine
DNDPt29m	dCDP transport via dADP antiport		arg-DASH-L[c]	L-Arginine
DNDPt2m	dATP transport via ATP antiport		arg-DASH-L[m]	L-Arginine
DNDPt30m	dCDP transport via ADP antiport		argsuc[c]	N(omega)-(L-Arginino)succinate
DNDPt31m	dCDP transport via ATP antiport		ascb-DASH-L[c]	L-Ascorbate
DNDPt32m	dGDP transport via ATP antiport		asn-DASH-L[c]	L-Asparagine
DNDPt33m	dGDP transport via dUDP antiport		asn-DASH-L[m]	L-Asparagine
DNDPt34m	dGDP transport via dTDP antiport		asp-DASH-L[c]	L-Aspartate
DNDPt35m	dGDP transport via dADP antiport		asp-DASH-L[m]	L-Aspartate
DNDPt36m	dGDP transport via dCDP antiport		avite1[c]	alpha-Tocopherol
DNDPt37m	dUTP transport via dTDP antiport		avite2[c]	alpha-Tocotrienol
DNDPt38m	dUTP transport via dUDP antiport		b2coa[m]	Crotonoyl-CoA
DNDPt39m	dUTP transport via dGDP antiport		bamppald[c]	beta-Aminopropion aldehyde
DNDPt3m	dATP transport via dCDP antiport		betald[m]	Betaine aldehyde
DNDPt40m	dUTP transport via dADP antiport		bhb[c]	(R)-3-Hydroxybutanoate
DNDPt41m	dUTP transport via dCDP antiport		bhb[m]	(R)-3-Hydroxybutanoate
DNDPt42m	dUTP transport via ADP antiport		bildglcur[c]	Bilirubin beta-diglucuronide
DNDPt43m	dUTP transport via ATP antiport		bildglcur[r]	Bilirubin beta-diglucuronide
DNDPt44m	dTTP transport via ATP antiport		bilglcur[c]	Bilirubin monoglucuronide
DNDPt45m	dTTP transport via ADP antiport		bilglcur[r]	Bilirubin monoglucuronide
DNDPt46m	dTTP transport via dUDP antiport		bilirub[c]	Bilirubin
DNDPt47m	dTTP transport via dTDP antiport		bilirub[r]	Bilirubin
DNDPt48m	dTTP transport via dGDP antiport		biliverd[c]	Biliverdin
DNDPt49m	dTTP transport via dADP antiport		biocyt[c]	Biocytin
DNDPt4m	dATP transport via dUDP antiport		biocyt[m]	Biocytin
DNDPt50m	dTTP transport via dCDP antiport		biocyt[n]	Biocytin
DNDPt51m	dCTP transport via dCDP antiport		btamp[c]	Biotinyl-5'-AMP
DNDPt52m	dCTP transport via dUDP antiport		btamp[m]	Biotinyl-5'-AMP
DNDPt53m	dCTP transport via dGDP antiport		btcoa[m]	Butanoyl-CoA
DNDPt54m	dCTP transport via dADP antiport		btn[c]	Biotin
DNDPt55m	dCTP transport via ADP antiport		btn[m]	Biotin
DNDPt56m	dCTP transport via ATP antiport		btn[n]	Biotin
DNDPt57m	dGTP transport via ATP antiport		but[c]	Butyrate (n-C4:0)
DNDPt58m	dGTP transport via ADP antiport		but[m]	Butyrate (n-C4:0)
DNDPt59m	dGTP transport via dADP antiport		bvite[c]	beta-tocopherol
DNDPt5m	dATP transport via dTDP antiport		c226coa[c]	cervonyl coenzyme A
DNDPt60m	dGTP transport via dUDP antiport		c226coa[m]	cervonyl coenzyme A
DNDPt61m	dGTP transport via dTDP antiport		c226coa[x]	cervonyl coenzyme A
DNDPt62m	dGTP transport via dGDP antiport		c226crn[c]	cervonyl carnitine
DNDPt63m	dGTP transport via dCDP antiport		c226crn[m]	cervonyl carnitine
DNDPt6m	dATP transport via dGDP antiport		cala[c]	N-Carbamoyl-beta-alanine
DNDPt7m	dATP transport via dADP antiport		camp[c]	cAMP
DNDPt8m	dADP transport via dUDP antiport		caro[c]	beta-Carotene
DNDPt9m	dADP transport via dTDP antiport		carveol[c]	(E)-carveol
DOLGLCP_Lter	Dolichyl beta-D-glucosyl phosphate flippase (liver)		cbasp[c]	N-Carbamoyl-L-aspartate
DOLGLCP_Uter	Dolichyl beta-D-glucosyl phosphate flippase (uterus)		cbp[c]	Carbamoyl phosphate
DOLGPP_Ler	Dolichyl-beta-D-glucosyl-phosphate dolichylphosphohydrolase (liver)		cbp[m]	Carbamoyl phosphate
DOLGPP_Uer	Dolichyl-beta-D-glucosyl-phosphate dolichylphosphohydrolase (uterus)		cdp[c]	CDP
DOLICHOL_Lter	dolichol diffusion, human (liver)		cdp[m]	CDP
DOLICHOL_Uter	dolichol diffusion, human (uterus)		cdp[n]	CDP
DOLK_L	Dolichol kinase, human (liver)		cdpchol[c]	CDPcholine
DOLK_U	Dolichol kinase, human (uterus)		cdpdag-hs[c]	CDP diacylglycerol (homo sapiens)
DOLP_Lter	dolichol phosphate flippase (liver)		cdpdag-hs[m]	CDP diacylglycerol (homo sapiens)
DOLP_Uter	dolichol phosphate flippase (uterus)		cdpea[c]	CDPethanolamine
DOLPH_Ler	Dolichol-phosphate phosphohydrolase, human (liver)		cgly[c]	Cys-Gly
DOLPH_Uer	Dolichol-phosphate phosphohydrolase, human (uterus)		chlstol[r]	Cholesta-7,24-dien-3beta-ol
DOPABMO	dopamine beta-monooxygenase		chol[c]	Choline
DOPACHRMISO	L-dopachrome isomerase 1		chol[m]	Choline
DOPAQNISO1	Dopaquinone isomerase 1		chol[n]	Choline
DOPASFt	Dopamine 3-0-sulfate transport (diffusion)		chol[r]	Choline
DOPASULT	Dopamine Sulfotransferase		cholate[c]	Cholate
DOPAt4(2)r	Dopamine reversible transport in via sodium symport (1:2)		cholate[e]	Cholate
DOPAtu	Dopamine uniport		cholcoa[x]	Choloyl-CoA
DOPAVESSEC	Dopamine secretion via secretory vesicle (ATP driven)		cholcoads[x]	3alpha,7alpha,12alpha-Trihydroxy-5beta-cholest-24-enoyl-CoA
DPCOAK	dephospho-CoA kinase		cholcoaone[x]	3alpha,7alpha,12alpha-Trihydroxy-5beta-24-oxocholestanoyl-CoA
DPCOAPP	pyrophasphatase (dephospho-CoA)		cholcoar[x]	3alpha,7alpha,12alpha-Trihydroxy-5beta-cholestanoyl-CoA
DPGase	Diphosphoglycerate phosphatase		cholcoas[x]	3alpha,7alpha,12alpha-Trihydroxy-5beta-cholestanoyl-CoA(S)
DPGM	Diphosphoglyceromutase		cholp[c]	Choline phosphate
DPMVDx	diphosphomevalonate decarboxylase		cholp[l]	Choline phosphate
DRBK	Deoxyribokinase		chsterol[c]	Cholesterol
DRIBt	deoxyribose transport via diffusion		chsterol[m]	Cholesterol
DRPA	deoxyribose-phosphate aldolase		chsterol[r]	Cholesterol
DSAT	dihydrosphingosine N-acyltransferase		chsterols[c]	cholesterol sulfate
DTDPtn	dTDP nuclear transport		cit[c]	Citrate
DTMPK	dTMP kinase		cit[m]	Citrate
DTTPtn	dTTP diffusion in nucleus		citr-DASH-L[c]	L-Citrulline
DUDPtn	dUDP nuclear transport		citr-DASH-L[m]	L-Citrulline
DUMPtn	dUMP nuclear transport		cl[c]	Chloride
DURAD	dihydrouracil dehydrogenase (NADP)		cl[e]	Chloride
DURAD2	dihydrothymin dehydrogenase (NADP)		clpnd[c]	clupanodonic acid
DURIK1	deoxyuridine kinase (ATP:Deoxyuridine)		clpndcoa[c]	clupanodonyl CoA
DURIK1m	deoxyuridine kinase (ATP:Deoxyuridine), mitochondrial		clpndcoa[x]	clupanodonyl CoA
DURIPP	deoxyuridine phosphorylase		cmp[c]	CMP
DURIt	deoxyuridine transport via diffusion		cmp[m]	CMP
DURItn	deoxyuridine transport in nucleus		cmp[n]	CMP
DUTPDPm	dUTP diphosphatase		cmusa[c]	2-Amino-3-carboxymuconate semialdehyde
DUTPDPn	dUTP diphosphatase, nuclear		co[c]	Carbon monoxide
EAFLATOXINte	xenobiotic transport		cortsn[r]	Cortisone
EBASTINEOHte	xenobiotic transport		coumarin[c]	coumarin
EBASTINEOHtr	xenobiotic transport		cpppg3[c]	Coproporphyrinogen III
EBASTINEte	xenobiotic transport		creat[c]	Creatine
EBASTINEtr	xenobiotic transport		creat[m]	Creatine
EBP1r	3-beta-hydroxysteroid-delta(8),delta(7)-isomerase		crm-hs[c]	ceramide (homo sapiens)
EBP2r	3-beta-hydroxysteroid-delta(8),delta(7)-isomerase		crm-hs[l]	ceramide (homo sapiens)
ECOAH12m	3-hydroxyacyl-CoA dehydratase (3-hydroxyisobutyryl-CoA) (mitochondria)		crm-hs[r]	ceramide (homo sapiens)
ECOAH1m	3-hydroxyacyl-CoA dehydratase (3-hydroxybutanoyl-CoA) (mitochondria)		crmp-hs[c]	Ceramide 1-phosphate
ECOAH9m	2-Methylprop-2-enoyl-CoA (2-Methylbut-2-enoyl-CoA), mitochondrial		crn[c]	L-Carnitine
EICOSTETCPT1	carnitine O-palmitoyltransferase		crn[e]	L-Carnitine
EICOSTETCPT2	carnitine transferase		crn[m]	L-Carnitine
EICOSTETCRNt	transport into the mitochondria (carnitine)		crn[x]	L-Carnitine
EICOSTETt	fatty acid transport via diffusion		crtsl[r]	Cortisol
ELAIDCPT1	carnitine O-palmitoyltransferase		csn[c]	Cytosine
ELAIDCPT2	carnitine transferase		ctp[c]	CTP
ELAIDCRNt	transport into the mitochondria (carnitine)		ctp[m]	CTP
ELAIDt	fatty acid transport via diffusion		ctp[n]	CTP
ENGASE2ly	endo-beta-N-acetylglucosaminidase, lysosomal		cyan[c]	Hydrogen cyanide
ENGASEly	endo-beta-N-acetylglucosaminidase, lysosomal		cyan[m]	Hydrogen cyanide
ENO	enolase		cys-DASH-L[c]	L-Cysteine
ESTRADIOLGLCt	estradiol glucuronide transport via bicarbonate countertransport		cysam[c]	Cysteamine
ESTRADIOLGLCt2	17-beta-D-glucuronide transport (ATP-dependent)		cyst-DASH-L[c]	L-Cystathionine
ESTRADIOLGLCtr	glucuronidated compound transport		cytd[c]	Cytidine
ESTRADIOLtr	estradiol intracellular transport		cytd[m]	Cytidine
ESTRONEGLCt	ABC transporter		cytd[n]	Cytidine
ESTRONEGLCtr	glucuronidated compound transport		dad-DASH-2[c]	Deoxyadenosine
ESTRONESt	estrone 3-sulfate transport via bicarbonate countertransport		dadp[c]	dADP
ESTRONESt2	estrone-3-sulfate transport via sodium cotransport		dadp[m]	dADP
ESTRONEtr	estrone intracellular transport		dadp[n]	dADP
ESTSULT	Estrogen sulfotransferase		dag-hs[c]	diacylglycerol (homo sapiens)
ETF	electron transfer flavoprotein		dag-hs[n]	diacylglycerol (homo sapiens)
ETFQO	Electron transfer flavoprotein-ubiquinone oxidoreductase		damp[c]	dAMP
ETHAK	Ethanolamine kinase		datp[c]	dATP
ETHP	ethanolamine phosphate phosphatase		datp[m]	dATP
ETOHMO	ethanol monooxygenase		datp[n]	dATP
ETOHt	ethanol reversible transport		dcacoa[c]	Decanoyl-CoA (n-C10:0CoA)
ETOHtx	ethanol reversible peroxisomal transport		dcamp[c]	N6-(1,2-Dicarboxyethyl)-AMP
EX_10fthf(e)	10-Formyltetrahydrofolate exchange		dcdp[c]	dCDP
EX_10fthf5glu(e)	10-formyltetrahydrofolate-[Glu](5) exchange		dcdp[m]	dCDP
EX_10fthf6glu(e)	10-formyltetrahydrofolate-[Glu](6) exchange		dcdp[n]	dCDP
EX_10fthf7glu(e)	10-formyltetrahydrofolate-[Glu](7) exchange		dcholcoa[x]	chenodeoxycholoyl coenzyme a
EX_11-cis-retfa(e)	fatty acid 11-cis-retinol exchange		dcmp[c]	dCMP
EX_13-cis-retnglc(e)	13-cis-retinoyl glucuronide exchange		dcmp[n]	dCMP
EX_1glyc_hs(e)	1 acyl phosphoglycerol exchange		dcsptn1[c]	docosa-4,7,10,13,16-pentaenoic acid (n-6)
EX_1mncam(e)	1-Methylnicotinamide exchange		dcsptn1coa[c]	docosa-4,7,10,13,16-pentaenoyl coenzyme A
EX_2425dhvitd2(e)	24R,25-Dihyoxyvitamin D2 exchange		dcsptn1coa[m]	docosa-4,7,10,13,16-pentaenoyl coenzyme A
EX_2425dhvitd3(e)	24R,25-Dihydroxyvitamin D3 exchange		dcsptn1coa[x]	docosa-4,7,10,13,16-pentaenoyl coenzyme A
EX_24nph(e)	2,4 dihydroxy nitrophenol exchange		dcsptn1crn[c]	docosa-4,7,10,13,16-pentaenoyl carnitine
EX_25hvitd2(e)	25-Hydroxyvitamin D2 exchange		dcsptn1crn[m]	docosa-4,7,10,13,16-pentaenoyl carnitine
EX_25hvitd3(e)	25-Hydroxyvitamin D3 exchange		dctp[c]	dCTP
EX_2hb(e)	2-Hydroxybutyrate exchange		dctp[m]	dCTP
EX_2mcit(e)	2-Methylcitrate exchange		dctp[n]	dCTP
EX_34dhoxpeg(e)	3,4-Dihydroxyphenylethyleneglycol exchange		dcyt[c]	Deoxycytidine
EX_34dhphe(e)	3,4-Dihydroxy-L-phenylalanine exchange		dcyt[n]	Deoxycytidine
EX_35cgmp(e)	3',5'-Cyclic GMP exchange		ddcacoa[c]	Dodecanoyl-CoA (n-C12:0CoA)
EX_3aib(e)	L-3-Amino-isobutanoate exchange		ddsmsterol[r]	7-Dehydrodesmosterol
EX_3aib-D(e)	D-3-Amino-isobutanoate exchange		debrisoquine[c]	debrisoquine
EX_3mlda(e)	3-Methylimidazoleacetic acid exchange		dgchol[c]	Chenodeoxyglycocholate
EX_4abut(e)	4-Aminobutanoate exchange		dgchol[x]	Chenodeoxyglycocholate
EX_4hdebrisoquine(e)	4 hydroxy debrisoquine exchange		dgcholcoa[x]	Chenodeoxyglycocholoyl-CoA
EX_4hphac(e)	4-Hydroxyphenylacetate exchange		dgdp[c]	dGDP
EX_4mtolbutamide(e)	4 hydroxy tolbutamide exchange		dgdp[m]	dGDP
EX_4nph(e)	4-Nitrophenol exchange		dgdp[n]	dGDP
EX_4nphsf(e)	4-Nitrophenyl sulfate exchange		dgmp[c]	dGMP
EX_4pyrdx(e)	4-Pyridoxate exchange		dgmp[m]	dGMP
EX_5adtststerone(e)	5alpha-Dihydrotestosterone exchange		dgsn[c]	Deoxyguanosine
EX_5adtststeroneglc(e)	5alpha-Dihydrotestosterone glucuronide exchange		dgsn[m]	Deoxyguanosine
EX_5adtststerones(e)	5alpha-Dihydrotestosterone sulfate exchange		dgtp[c]	dGTP
EX_5dhf(e)	pentaglutamyl folate (DHF) exchange		dgtp[m]	dGTP
EX_5fthf(e)	5-Formyltetrahydrofolate exchange		dgtp[n]	dGTP
EX_5homeprazole(e)	5 hydroxy omeprazole exchange		dhap[c]	Dihydroxyacetone phosphate
EX_5htrp(e)	5-Hydroxy-L-tryptophan exchange		dhbpt[c]	6,7-Dihydrobiopterin
EX_5mthf(e)	5-Methyltetrahydrofolate exchange		dhcholestanate[m]	3alpha,7alpha-Dihydroxy-5beta-cholestanate
EX_5thf(e)	pentaglutamyl folate (THF) exchange		dhcholestanate[x]	3alpha,7alpha-Dihydroxy-5beta-cholestanate
EX_6dhf(e)	haxglutamyl folate (DHF) exchange		dhcholestancoa[x]	3alpha,7alpha-Dihydroxy-5beta-cholestanoyl-CoA
EX_6thf(e)	hexaglutamyl folate (THF) exchange		dhcholoylcoa[x]	3alpha,7alpha-Dihydroxy-5beta-cholest-24-enoyl-CoA
EX_7dhf(e)	heptaglutamyl folate (DHF) exchange		dhcrm-hs[c]	dihydroceramide (homo sapiens)
EX_7thf(e)	heptaglutamyl folate (THF) exchange		dhdascb[c]	Dehydroascorbate
EX_9-cis-retfa(e)	fatty acid 9-cis-retinol exchange		dhea[c]	Dehydroepiandrosterone
EX_abt(e)	L-Arabinitol exchange		dheas[c]	Dehydroepiandrosterone sulfate
EX_ac(e)	Acetate exchange		dhf[c]	7,8-Dihydrofolate
EX_acac(e)	Acetoacetate exchange		dhf[l]	7,8-Dihydrofolate
EX_acald(e)	Acetaldehyde exchange		dhf[m]	7,8-Dihydrofolate
EX_acetone(e)	Acetone exchange		dhlam[m]	Dihydrolipoamide
EX_acgam(e)	N-Acetyl-D-glucosamine exchange		dhlpro[m]	Dihydrolipolprotein
EX_ach(e)	Acetylcholine exchange		dhocholoylcoa[x]	3alpha,7alpha,12alpha,26-Tetrahydroxy-5beta-cholestane
EX_ade(e)	Adenine exchange		dhor-DASH-S[c]	(S)-Dihydroorotate
EX_adn(e)	Adenosine exchange		didp[c]	dIDP
EX_adp	adp exchange		didp[n]	dIDP
EX_adprbp(e)	ADPribose 2'-phosphate exchange		din[c]	Deoxyinosine
EX_adprib(e)	ADPribose exchange		ditp[c]	dITP
EX_adrn(e)	adrenic acid exchange		ditp[n]	dITP
EX_adrnl(e)	Adrenaline exchange		dkmpp[c]	2,3-diketo-5-methylthio-1-phosphopentane
EX_aflatoxin(e)	aflatoxin B1 exchange		dlnlcg[c]	dihomo-gamma-linolenic acid (n-6)
EX_ak2lgchol_hs(e)	1-alkyl 2-lysoglycerol 3-phosphocholine exchange		dlnlcgcoa[c]	dihomo-gamma-linolenyl coenzyme A
EX_akg(e)	2-Oxoglutarate exchange		dlnlcgcoa[m]	dihomo-gamma-linolenyl coenzyme A
EX_ala-B(e)	beta-Alanine exchange		dlnlcgcrn[c]	dihomo-gamma-linolenyl carnitine
EX_ala-D(e)	D-Alanine exchange		dlnlcgcrn[m]	dihomo-gamma-linolenyl carnitine
EX_ala-L(e)	L-Alanine exchange		dmantipyrine[c]	demethylated antipyrine
EX_amp(e)	AMP exchange		dmgly[c]	N,N-Dimethylglycine
EX_antipyrene(e)	antipyrene exchange		dmgly[m]	N,N-Dimethylglycine
EX_apnnox(e)	alpha-Pinene-oxide exchange		dmpp[x]	Dimethylallyl diphosphate
EX_appnn(e)	(+)-alpha-Pinene exchange		dnad[c]	Deamino-NAD+
EX_arab-L(e)	L-Arabinose exchange		dnad[n]	Deamino-NAD+
EX_arach(e)	Arachidic acid exchange		dolglcp-L[c]	Dolichyl beta-D-glucosyl phosphate, human liver homolog
EX_arachd(e)	nC20:4 exchange		dolglcp-L[r]	Dolichyl beta-D-glucosyl phosphate, human liver homolog
EX_arg-L(e)	L-Arginine exchange		dolglcp-U[c]	Dolichyl beta-D-glucosyl phosphate, human uterine homolog
EX_ascb-L(e)	L-Ascorbate exchange		dolglcp-U[r]	Dolichyl beta-D-glucosyl phosphate, human uterine homolog
EX_asn-L(e)	L-Asparagine exchange		dolichol-L[c]	Dolichol, human liver homolog
EX_asp-L(e)	L-Aspartate exchange		dolichol-L[r]	Dolichol, human liver homolog
EX_atp(e)	ATP exchange		dolichol-U[c]	Dolichol, human uterine homolog
EX_avite1(e)	alpha-Tocopherol exchange		dolichol-U[r]	Dolichol, human uterine homolog
EX_avite2(e)	alpha-Tocotrienol exchange		dolp-L[c]	Dolichol phosphate, human liver homolog
EX_bhb(e)	(R)-3-Hydroxybutanoate transport via H+ symport		dolp-L[r]	Dolichol phosphate, human liver homolog
EX_bildglcur(e)	Bilirubin beta-diglucuronide exchange		dolp-U[c]	Dolichol phosphate, human uterine homolog
EX_bilglcur(e)	Bilirubin monoglucuronide exchange		dolp-U[r]	Dolichol phosphate, human uterine homolog
EX_bilirub(e)	Bilirubin exchange		dopa[c]	Dopamine
EX_biocyt(e)	Biocytin exchange		dopaqn[c]	Dopaquinone
EX_btn(e)	Biotin exchange		dopasf[c]	Dopamine 3-O-sulfate
EX_but(e)	Butyrate (n-C4:0) exchange		dpcoa[c]	Dephospho-CoA
EX_bvite(e)	beta-tocopherol exchange		drib[c]	Deoxyribose
EX_camp(e)	cAMP exchange		dsmsterol[r]	Desmosterol
EX_caro(e)	beta-Carotene exchange		dtdp[c]	dTDP
EX_carveol(e)	(E)-carveol exchange		dtdp[m]	dTDP
EX_cgly(e)	Cys-Gly exchange		dtdp[n]	dTDP
EX_chol(e)	Choline exchange		dtmp[c]	dTMP
EX_chsterol(e)	Cholesterol exchange		dtmp[m]	dTMP
EX_chtn(e)	chitin exchange		dttp[c]	dTTP
EX_cit(e)	Citrate exchange		dttp[m]	dTTP
EX_CLPND(e)	clupanodonic acid (docosapentaenoic (n-3)) exchange		dttp[n]	dTTP
EX_cmp(e)	CMP exchange		dudp[c]	dUDP
EX_co(e)	Carbon monoxide exchange		dudp[m]	dUDP
EX_co2(e)	CO2 exchange		dudp[n]	dUDP
EX_coumarin(e)	coumarin exchange		dump[c]	dUMP
EX_creat(e)	Creatine exchange		dump[m]	dUMP
EX_crmp_hs(e)	Ceramide 1-phosphate exchange		dump[n]	dUMP
EX_crvnc(e)	nC22:6 exchange		duri[c]	Deoxyuridine
EX_csn(e)	Cytosine exchange		duri[m]	Deoxyuridine
EX_cyan(e)	Hydrogen cyanide exchange		duri[n]	Deoxyuridine
EX_cys-L(e)	L-Cysteine exchange		dutp[c]	dUTP
EX_cytd(e)	Cytidine exchange		dutp[m]	dUTP
EX_dad-2(e)	Deoxyadenosine exchange		dutp[n]	dUTP
EX_dag_hs(e)	diacylglycerol (homo sapiens) exchange		dxtrn[c]	phosphorylase-limit dextrin (glycogenin-1,6{4[1,4-Glc], 4[1,4-Glc]})
EX_dcsptn1(e)	docosa-4,7,10,13,16-pentaenoic acid (n-6) exchange		e4hglu[m]	L-erythro-4-Hydroxyglutamate
EX_dcyt(e)	Deoxycytidine exchange		e4p[c]	D-Erythrose 4-phosphate
EX_debrisoquine(e)	debrisoquine exchange		eaflatoxin[c]	8,9 epxoy aflatoxin B1
EX_dgchol(e)	Chenodeoxyglycocholate exchange		eandrstrn[r]	epiandrosterone
EX_dgsn(e)	Deoxyguanosine exchange		ebastine[c]	ebastine
EX_dhdascb(e)	Dehydroascorbate exchange		ebastine[r]	ebastine
EX_dhf(e)	7,8-Dihydrofolate exchange		ebastineoh[c]	hydroxylated ebastine
EX_din(e)	Deoxyinosine exchange		ebastineoh[r]	hydroxylated ebastine
EX_dlnlcg(e)	dihomo-gamma-linolenic acid (n-6) exchange		eicostet[c]	eicosatetranoic acid
EX_dmantipyrine(e)	demethylated antipyrine exchange		eicostetcoa[c]	eicosatetranoyl coenzyme A
EX_dopa(e)	Dopamine exchange		eicostetcoa[m]	eicosatetranoyl coenzyme A
EX_dopasf(e)	Dopamine 3-O-sulfate exchange		eicostetcrn[c]	Eicosatetranoyl carnitine
EX_drib(e)	Deoxyribose exchange		eicostetcrn[m]	Eicosatetranoyl carnitine
EX_duri(e)	Deoxyuridine exchange		elaid[c]	elaidic acid
EX_eaflatoxin(e)	8,9 epxoy aflatoxin B1 exchange		elaidcrn[c]	Elaidic carnitine
EX_ebastine(e)	ebastine exchange		elaidcrn[m]	Elaidic carnitine
EX_ebastineoh(e)	hydroxylated ebastine exchange		estradiol[c]	Estradiol
EX_eicostet(e)	eicosatetranoic acid exchange		estradiol[r]	Estradiol
EX_elaid(e)	elaidic acid exchange		estradiolglc[c]	estradiol glucuronide
EX_estradiolglc(e)	estradiol glucuronide exchange		estradiolglc[r]	estradiol glucuronide
EX_estroneglc(e)	estrone glucuronide exchange		estrone[c]	Estrone
EX_estrones(e)	Estrone 3-sulfate exchange		estrone[r]	Estrone
EX_etoh(e)	Ethanol exchange		estroneglc[c]	estrone glucuronide
EX_fe2(e)	Fe2+ exchange		estroneglc[r]	estrone glucuronide
EX_fe3(e)	Fe3+ exchange		estrones[c]	Estrone 3-sulfate
EX_fol(e)	Folate exchange		etfox[m]	Electron transfer flavoprotein oxidized
EX_for(e)	Formate exchange		etfrd[m]	Electron transfer flavoprotein reduced
EX_fru(e)	D-Fructose exchange		etha[c]	Ethanolamine
EX_fuc-L(e)	L-Fucose exchange		ethamp[c]	Ethanolamine phosphate
EX_gal(e)	D-Galactose exchange		ethamp[r]	Ethanolamine phosphate
EX_gam(e)	D-Glucosamine exchange		etoh[c]	Ethanol
EX_gchola(e)	glycocholate exchange		etoh[x]	Ethanol
EX_gdchola(e)	glycochenodeoxycholate exchange		f1p[c]	D-Fructose 1-phosphate
EX_gdp(e)	GDP exchange		f26bp[c]	D-Fructose 2,6-bisphosphate
EX_glc(e)	D-Glucose exchange		f6p[c]	D-Fructose 6-phosphate
EX_gln-L(e)	L-Glutamine exchange		fald[c]	Formaldehyde
EX_gluala(e)	5-L-Glutamyl-L-alanine exchange		fald[l]	Formaldehyde
EX_glu-L(e)	L-Glutamate exchange		fald[m]	Formaldehyde
EX_gly(e)	Glycine exchange		fdp[c]	D-Fructose 1,6-bisphosphate
EX_glyb(e)	Glycine betaine exchange		fe2[c]	Fe2+
EX_glyc(e)	Glycerol exchange		fe2[m]	Fe2+
EX_glyc-S(e)	(S)-Glycerate exchange		fgam[c]	N2-Formyl-N1-(5-phospho-D-ribosyl)glycinamide
EX_glygn2(e)	glycogen, structure 2 (glycogenin-1,6-{7[1,4-Glc], 4[1,4-Glc]}) exchange		fmn[c]	FMN
EX_glygn4(e)	glycogen, structure 4 (glycogenin-1,6-{2[1,4-Glc], [1,4-Glc]}) exchange		fol[c]	Folate
EX_glygn5(e)	glycogen, structure 5 (glycogenin-2[1,4-Glc]) exchange		for[c]	Formate
EX_gmp(e)	GMP exchange		for[m]	Formate
EX_gsn(e)	Guanosine exchange		for[r]	Formate
EX_gthox(e)	Oxidized glutathione exchange		forglu[c]	N-Formimidoyl-L-glutamate
EX_gthrd(e)	Reduced glutathione exchange		fpram[c]	2-(Formamido)-N1-(5-phospho-D-ribosyl)acetamidine
EX_gtp(e)	GTP exchange		fprica[c]	5-Formamido-1-(5-phospho-D-ribosyl)imidazole-4-carboxamide
EX_gua(e)	Guanine exchange		frdp[r]	Farnesyl diphosphate
EX_h(e)	H+ exchange		frdp[x]	Farnesyl diphosphate
EX_h2o(e)	H2O exchange		fru[c]	D-Fructose
EX_h2o2(e)	Hydrogen peroxide exchange		fum[c]	Fumarate
EX_ha(e)	hyaluronan exchange		fum[m]	Fumarate
EX_ha_pre1(e)	hyaluronan biosynthesis, precursor 1 exchange		g1p[c]	D-Glucose 1-phosphate
EX_hco3(e)	Bicarbonate exchange		g3p[c]	Glyceraldehyde 3-phosphate
EX_hcoumarin(e)	hydroxy coumarin exchange		g3pc[c]	sn-Glycero-3-phosphocholine
EX_hdca(e)	Hexadecanoate (n-C16:0) exchange		g6p[c]	D-Glucose 6-phosphate
EX_hdcea(e)	hexadecenoate (n-C16:1) exchange		g6p[r]	D-Glucose 6-phosphate
EX_hestratriol(e)	4,17 dihydroxy estradiol exchange		gal1p[c]	alpha-D-Galactose 1-phosphate
EX_hexc(e)	hexacosanoate (n-C26:0) exchange		gal[c]	D-Galactose
EX_his-L(e)	L-Histidine exchange		gal[l]	D-Galactose
EX_hista(e)	Histamine exchange		gam6p[c]	D-Glucosamine 6-phosphate
EX_hpdca(e)	heptadecanoate exchange		gam[c]	D-Glucosamine
EX_htaxol(e)	hydroxylated taxol exchange		gar[c]	N1-(5-Phospho-D-ribosyl)glycinamide
EX_hxan(e)	Hypoxanthine exchange		gcald[c]	Glycolaldehyde
EX_i(e)	Iodide exchange		gchola[c]	glycocholate
EX_idp(e)	IDP exchange		gchola[x]	glycocholate
EX_ile-L(e)	L-Isoleucine exchange		gdchola[c]	glycochenodeoxycholate
EX_imp(e)	IMP exchange		gdchola[x]	glycochenodeoxycholate
EX_inost(e)	myo-Inositol exchange		ggn[c]	primed glycogenin (glycogenin-8[1,4-Glc])
EX_ins(e)	Inosine exchange		glac[c]	D-glucurono-6,3-lactone
EX_ksi(e)	keratan sulfate I exchange		glac[r]	D-glucurono-6,3-lactone
EX_ksi_deg1(e)	keratan sulfate I, degradation product 1 exchange		glc-DASH-D[c]	D-Glucose
EX_lac-D(e)	D-lactate exchange		glc-DASH-D[r]	D-Glucose
EX_lac-L(e)	L-Lactate exchange		glcur1p[c]	D-Glucuronate 1-phosphate
EX_lcts(e)	Lactose exchange		glcur[c]	D-Glucuronate
EX_Lcystin(e)	L-Cystine exchange		glcur[l]	D-Glucuronate
EX_leuktrC4(e)	Leukotriene C4 exchange		glcur[r]	D-Glucuronate
EX_leu-L(e)	L-Leucine exchange		gln-DASH-L[c]	L-Glutamine
EX_lgnc(e)	lignoceric acid exchange		gln-DASH-L[m]	L-Glutamine
EX_limnen(e)	Limonene exchange		glu5p[m]	L-Glutamate 5-phosphate
EX_lneldc(e)	linoelaidic acid exchange		glu5sa[m]	L-Glutamate 5-semialdehyde
EX_lnlc(e)	linoleic acid (all cis C18:2) exchange		glu-DASH-L[c]	L-Glutamate
EX_lnlnca(e)	alpha-Linolenic acid exchange		glu-DASH-L[l]	L-Glutamate
EX_lnlncg(e)	gamma-linolenic acid exchange		glu-DASH-L[m]	L-Glutamate
EX_lpchol_hs(e)	lysophosphatidylcholine (homo sapiens) exchange		glu-DASH-L[r]	L-Glutamate
EX_lys-L(e)	L-Lysine exchange		glucys[c]	gamma-L-Glutamyl-L-cysteine
EX_mag_hs(e)	monoacylglycerol 2 (homo sapiens) exchange		gluside-hs[c]	glucocerebroside (homo sapiens)
EX_malt(e)	Maltose exchange		gluside-hs[r]	glucocerebroside (homo sapiens)
EX_malttr(e)	Maltotriose exchange		glutcoa[m]	Glutaryl-CoA
EX_man(e)	D-Mannose exchange		glx[c]	Glyoxylate
EX_meoh(e)	methanol exchange		glx[x]	Glyoxylate
EX_mepi(e)	Metanephrine exchange		gly[m]	Glycine
EX_mercplaccys(e)	3-mercaptolactate-cysteine disulfide exchange		gly[x]	Glycine
EX_met-L(e)	L-Methionine exchange		glyald[c]	D-Glyceraldehyde
EX_mthgxl(e)	Methylglyoxal exchange		glyb[c]	Glycine betaine
EX_n2m2nmasn(e)	N-Acetyl-beta-D-glucosaminyl-1,2-alpha-D-mannosyl-1,3-(N-acetyl-beta-D-glucosaminyl-1,2-alpha-D-mannosyl-1,6)-(N-acetyl-beta-D-glucosaminyl-1,4)-beta-D-mannosyl-1,4-N-acetyl-beta-D-glucosaminyl-R exchange		glyb[m]	Glycine betaine
EX_nac(e)	Nicotinate exchange		glyc3p[c]	Glycerol 3-phosphate
EX_nad(e)	Nicotinamide adenine dinucleotide exchange		glyc-DASH-R[c]	(R)-Glycerate
EX_nadp(e)	Nicotinamide adenine dinucleotide phosphate exchange		glyc-DASH-S[c]	(S)-Glycerate
EX_ncam(e)	Nicotinamide exchange		glyc[c]	Glycerol
EX_nh4(e)	Ammonia exchange		glyclt[c]	Glycolate
EX_no(e)	Nitric oxide exchange		glyclt[x]	Glycolate
EX_npthl(e)	Naphthalene exchange		glygn1[c]	glycogen, structure 1 (glycogenin-11[1,4-Glc])
EX_nrpphr(e)	Norepinephrine exchange		glygn2[c]	glycogen, structure 2 (glycogenin-1,6-{7[1,4-Glc], 4[1,4-Glc]})
EX_nrpphrsf(e)	Sulfate derivative of norepinephrine exchange		glygn3[c]	glycogen, structure 3 (glycogenin-7[1,4-Glc])
EX_nrvnc(e)	nervonic acid exchange		gmp[c]	GMP
EX_o2(e)	O2 exchange		gmp[n]	GMP
EX_o2s(e)	Superoxide anion exchange		grdp[x]	Geranyl diphosphate
EX_ocdca(e)	octadecanoate (n-C18:0) exchange		gsn[c]	Guanosine
EX_ocdcea(e)	octadecenoate (n-C18:1) exchange		gthox[c]	Oxidized glutathione
EX_octa(e)	octanoate (n-C8:0) exchange		gthox[m]	Oxidized glutathione
EX_omeprazole(e)	omeprazole exchange		gthrd[c]	Reduced glutathione
EX_onpthl(e)	naphthalene epoxide exchange		gthrd[m]	Reduced glutathione
EX_orn(e)	Ornithine exchange		gthrd[r]	Reduced glutathione
EX_oxa(e)	Oxalate exchange		gua[c]	Guanine
EX_paf_hs(e)	1-alkyl 2-acteylglycerol 3-phosphocholine (homo sapiens) exchange		gudac[c]	Guanidinoacetate
EX_pchol_hs(e)	Phosphatidylcholine (homo sapiens) exchange		gullac[c]	L-Gulono-1,4-lactone
EX_pe_hs(e)	phosphatidylethanolamine (homo sapiens) exchange		gullac[r]	L-Gulono-1,4-lactone
EX_perillyl(e)	Perillyl alcohol exchange		guln[c]	L-Gulonate
EX_pglyc_hs(e)	phosphatidylglycerol (homo sapiens) exchange		guln[r]	L-Gulonate
EX_pheacgln(e)	alpha-N-Phenylacetyl-L-glutamine exchange		h2co3[c]	carbonic acid
EX_phe-L(e)	L-Phenylalanine exchange		h2co3[m]	carbonic acid
EX_pi(e)	Phosphate exchange		h2o2[l]	Hydrogen peroxide
EX_pnto-R(e)	(R)-Pantothenate exchange		h2o2[n]	Hydrogen peroxide
EX_ppa(e)	Propionate exchange		hLkynr[c]	3-Hydroxy-L-kynurenine
EX_pro-L(e)	L-Proline exchange		ha-deg1[l]	hyaluronan degradation product 1
EX_prostgd2(e)	Prostaglandin D2 exchange		ha[l]	hyaluronan
EX_prostge2(e)	Prostaglandin E2 exchange		ha-pre1[l]	hyaluronan biosynthesis, precursor 1
EX_prostgf2(e)	Prostaglandin F2alpha exchange		hco3[m]	Bicarbonate
EX_ps_hs(e)	phosphatidylserine (homo sapiens) exchange		hcoumarin[c]	hydroxy coumarin
EX_ptdca(e)	pentadecanoate exchange		hcys-DASH-L[c]	L-Homocysteine
EX_pydam(e)	Pyridoxamine exchange		hdca[r]	Hexadecanoate (n-C16:0)
EX_pydx(e)	Pyridoxal exchange		hdcea[c]	Hexadecenoate (n-C16:1)
EX_pydxn(e)	Pyridoxine exchange		hdcecrn[c]	Hexadecenoyl carnitine
EX_pyr(e)	Pyruvate exchange		hdcecrn[m]	Hexadecenoyl carnitine
EX_retfa(e)	fatty acid retinol exchange		hdcoa[c]	Hexadecenoyl-CoA (n-C16:1CoA)
EX_retinol(e)	Retinol exchange		hdcoa[m]	Hexadecenoyl-CoA (n-C16:1CoA)
EX_retinol-9-cis(e)	9-cis-retinol exchange		hdd2coa[c]	trans-Hexadec-2-enoyl-CoA
EX_retinol-cis-11(e)	cis-11-retinol exchange		hdd2coa[m]	trans-Hexadec-2-enoyl-CoA
EX_retn(e)	Retinoate exchange		hdd2coa[x]	trans-Hexadec-2-enoyl-CoA
EX_retnglc(e)	retinoyl glucuronide exchange		hdd2crn[c]	trans-Hexadec-2-enoyl carnitine
EX_retpalm	Retinyl palminate exchange		hdd2crn[m]	trans-Hexadec-2-enoyl carnitine
EX_retpalm(e)	Retinyl palminate exchange		hestratriol[c]	4,17 dihydroxy estradiol
EX_rib-D(e)	D-Ribose exchange		hestratriol[r]	4,17 dihydroxy estradiol
EX_Rtotal(e)	R total exchange		hexc[c]	hexacosanoate (n-C26:0)
EX_Rtotal2(e)	R total 2 position exchange		hexccoa[c]	Hexacosanoyl-CoA (n-C26:0CoA)
EX_Rtotal3(e)	R total 3 position exchange		hexccoa[x]	Hexacosanoyl-CoA (n-C26:0CoA)
EX_s2l2fn2m2masn(e)	PA6 exchange		hgentis[c]	Homogentisate
EX_s2l2n2m2masn(e)	de-Fuc form of PA6 exchange		his-DASH-L[c]	L-Histidine
EX_sarcs(e)	Sarcosine exchange		hista[c]	Histamine
EX_ser-L(e)	L-Serine exchange		hmbil[c]	Hydroxymethylbilane
EX_sl-L(e)	L-sulfolactate exchange		hmgcoa[c]	Hydroxymethylglutaryl-CoA
EX_so4(e)	Sulfate exchange		hmgcoa[m]	Hydroxymethylglutaryl-CoA
EX_spc_hs(e)	sphingosylphosphorylcholine (homo sapiens) exchange		hmgcoa[x]	Hydroxymethylglutaryl-CoA
EX_sph1p(e)	Sphinganine 1-phosphate exchange		hpdca[c]	heptadecanoate
EX_sphs1p(e)	Sphingosine 1-phosphate exchange		hpdcacoa[c]	heptadecanoyl coa
EX_srtn(e)	Serotonin exchange		hpdcacoa[m]	heptadecanoyl coa
EX_strch1(e)	starch, structure 1 (1,6-{7[1,4-Glc], 4[1,4-Glc]}) exchange		hpdcacrn[c]	heptadecanoyl carnitine
EX_strch2(e)	starch, structure 2 (1,6-{2[1,4-Glc], [1,4-Glc]}) exchange		hpdcacrn[m]	heptadecanoyl carnitine
EX_strdnc(e)	stearidonic acid exchange		hpyr[c]	Hydroxypyruvate
EX_succ(e)	Succinate exchange		hpyr[x]	Hydroxypyruvate
EX_sucr(e)	Sucrose exchange		hretn[c]	4 hydroxy retinoic acid
EX_tag_hs(e)	triacylglycerol (homo sapiens) exchange		hretn[n]	4 hydroxy retinoic acid
EX_tagat-D(e)	D-Tagatose exchange		htaxol[c]	hydroxylated taxol
EX_taur(e)	Taurine exchange		hxan[c]	Hypoxanthine
EX_taxol(e)	paclitaxel exchange		hxan[x]	Hypoxanthine
EX_tchola(e)	Taurocholic acid exchange		hyptaur[c]	Hypotaurine
EX_tcynt(e)	Thiocyanate exchange		i[c]	Iodide
EX_tdchola(e)	taurochenodeoxycholate exchange		ibcoa[m]	Isobutyryl-CoA
EX_tethex3(e)	tetracosahexaenoic acid, n-3 exchange		icit[c]	Isocitrate
EX_tetpent3(e)	tetracosapentaenoic acid, n-3 exchange		icit[m]	Isocitrate
EX_tetpent6(e)	tetracosapentaenoic acid, n-6 exchange		idp[c]	IDP
EX_tettet6(e)	tetracosatetraenoic acid n-6 exchange		idp[n]	IDP
EX_thf(e)	5,6,7,8-Tetrahydrofolate exchange		ile-DASH-L[c]	L-Isoleucine
EX_thm(e)	Thiamin exchange		ile-DASH-L[m]	L-Isoleucine
EX_thmmp(e)	Thiamin monophosphate exchange		imp[c]	IMP
EX_thmtp(e)	Thiamin triphosphate exchange		inost[c]	myo-Inositol
EX_thr-L(e)	L-Threonine exchange		ins[c]	Inosine
EX_thym(e)	Thymine exchange		iodine[c]	Iodine
EX_thymd(e)	Thymidine exchange		ipdp[x]	Isopentenyl diphosphate
EX_thyox-L(e)	L-Thyroxine exchange		itaccoa[m]	Itaconyl-CoA
EX_tmndnc(e)	timnodonic acid exchange		itacon[m]	Itaconate
EX_tolbutamide(e)	tolbutamide exchange		itp[c]	ITP
EX_tre(e)	Trehalose exchange		itp[n]	ITP
EX_triodthy(e)	Triiodothyronine exchange		ivcoa[m]	Isovaleryl-CoA
EX_triodthysuf(e)	Triiodothyronine sulfate exchange		k[c]	potassium
EX_trp-L(e)	L-Tryptophan exchange		k[e]	potassium
EX_tsul(e)	Thiosulfate exchange		kdn[c]	2-keto-3-deoxy-D-glycero-D-galactononic acid
EX_ttdca(e)	tetradecanoate (n-C14:0) exchange		kdnp[c]	2-keto-3-deoxy-D-glycero-D-galactononic acid 9-phosphate
EX_txa2(e)	Thromboxane A2 exchange		l2n2m2mn[l]	de-Fuc, reducing GlcNAc removed, de-Sia form of PA6 (w/o peptide linkage)
EX_tymsf(e)	Tyramine O-sulfate exchange		lac-DASH-D[c]	D-Lactate
EX_Tyr-ggn(e)	Tyr-194 of apo-glycogenin protein (primer for glycogen synthesis) exchange		lac-DASH-L[c]	L-Lactate
EX_tyr-L(e)	L-Tyrosine exchange		lac-DASH-L[m]	L-Lactate
EX_udp(e)	UDP exchange		lald-DASH-D[c]	D-Lactaldehyde
EX_ump(e)	UMP exchange		lald-DASH-L[c]	L-Lactaldehyde
EX_ura(e)	Uracil exchange		lanost[r]	Lanosterol
EX_urate(e)	Urate exchange		leu-DASH-L[c]	L-Leucine
EX_urea(e)	Urea exchange		leu-DASH-L[m]	L-Leucine
EX_uri(e)	Uridine exchange		leuktrA4[c]	Leukotriene A4
EX_utp(e)	UTP exchange		leuktrA4[r]	Leukotriene A4
EX_vacc(e)	vaccenic acid exchange		leuktrC4[c]	Leukotriene C4
EX_val-L(e)	L-Valine exchange		leuktrC4[r]	Leukotriene C4
EX_vitd3(e)	Vitamin D3 exchange		leuktrD4[c]	Leukotriene D4
EX_whhdca(e)	omega hydroxy hexadecanoate (n-C16:0) exchange		leuktrD4[r]	Leukotriene D4
EX_whttdca(e)	omega hydroxy tetradecanoate (n-C14:0) exchange		leuktrE4[c]	leukotriene E4
EX_xolest_hs(e)	cholesterol ester exchange		leuktrF4[c]	leukotriene F4
EX_xolest2_hs(e)	cholesterol ester (from FULLR2) exchange		lgnc[c]	lignoceric acid
EX_xoltri24(e)	7-alpha,24(S)-Dihydroxycholesterol exchange		lgnccoa[c]	lignocericyl coenzyme A
EX_xoltri25(e)	7-alpha,25-Dihydroxycholesterol exchange		lgnccoa[x]	lignocericyl coenzyme A
EX_xoltri27(e)	7-alpha,27-Dihydroxycholesterol exchange		lgt-DASH-S[c]	(R)-S-Lactoylglutathione
EX_xylt(e)	Xylitol exchange		limnen[c]	Limonene
EX_yvite(e)	gamma-Tocopherol exchange		lneldc[c]	linoelaidic acid (all trans C18:2)
FACOAL140i	fatty-acid--CoA ligase (tetradecanoate)		lneldccoa[c]	linoelaidyl coenzyme A
FACOAL150	fatty-acid--CoA ligase		lneldccoa[m]	linoelaidyl coenzyme A
FACOAL160i	C160 fatty acid activation		lneldccrn[c]	Linoelaidyl carnitine
FACOAL161	fatty-acid--CoA ligase (hexadecenoate)		lneldccrn[m]	Linoelaidyl carnitine
FACOAL170	fatty-acid--CoA ligase		lnlc[c]	linoleic acid (all cis C18:2) n-6
FACOAL180i	C180 fatty acid activation		lnlccoa[c]	linoleic coenzyme A
FACOAL1812	fatty-acid--CoA ligase		lnlccoa[m]	linoleic coenzyme A
FACOAL1813	fatty-acid--CoA ligase		lnlccrn[c]	Linoleyl carnitine
FACOAL181i	C181 fatty acid activation		lnlccrn[m]	Linoleyl carnitine
FACOAL1821	fatty-acid--CoA ligase		lnlnca[c]	alpha-Linolenic acid, C18:3, n-3
FACOAL1822	fatty-acid--CoA ligase		lnlncacoa[c]	alpha-Linolenoyl-CoA
FACOAL1831	fatty-acid--CoA ligase		lnlncacoa[m]	alpha-Linolenoyl-CoA
FACOAL1832	fatty-acid--CoA ligase		lnlncacrn[c]	alpha-linolenyl carnitine
FACOAL184	fatty-acid--CoA ligase		lnlncacrn[m]	alpha-linolenyl carnitine
FACOAL191	fatty-acid--CoA ligase		lnlncg[c]	gamma-linolenic acid
FACOAL200	fatty-acid--CoA ligase		lnlncgcoa[c]	gamma-linolenoyl-CoA
FACOAL203	fatty-acid--CoA ligase		lnlncgcoa[m]	gamma-linolenoyl-CoA
FACOAL204	fatty-acid--CoA ligase		lnlncgcoa[x]	gamma-linolenoyl-CoA
FACOAL2042	fatty-acid--CoA ligase		lnlncgcrn[c]	gamma-linolenyl carnitine
FACOAL204i	arachidonic acid activation		lnlncgcrn[m]	gamma-linolenyl carnitine
FACOAL205	fatty-acid--CoA ligase		lpam[m]	Lipoamide
FACOAL224	fatty-acid--CoA ligase		lpchol-hs[c]	lysophosphatidylcholine (homo sapiens)
FACOAL2251	fatty-acid--CoA ligase		lpro[m]	Lipoylprotein
FACOAL2252	fatty-acid--CoA ligase		lthstrl[r]	5alpha-Cholest-7-en-3beta-ol
FACOAL226	fatty-acid--CoA ligase		lys-DASH-L[c]	L-Lysine
FACOAL226i	C226 fatty acid activation		lys-DASH-L[m]	L-Lysine
FACOAL240	fatty-acid--CoA ligase		lys-DASH-L[n]	L-Lysine
FACOAL241	fatty-acid--CoA ligase		lys-DASH-L[x]	L-Lysine
FACOAL244_1	fatty-acid--CoA ligase		m2mn[l]	(alpha-D-mannosyl)2-beta-D-mannosyl-N-acetylglucosamine
FACOAL245_1	fatty-acid--CoA ligase		mag-hs[c]	monoacylglycerol 2 (homo sapiens)
FACOAL245_2	fatty-acid--CoA ligase		mal-DASH-L[c]	L-Malate
FACOAL246_1	fatty-acid--CoA ligase		mal-DASH-L[m]	L-Malate
FACOAL260	fatty-acid--CoA ligase (n-C26:0)		malcoa[c]	Malonyl-CoA
FACOAL40im	fatty-acid--CoA ligase (butanoate), mitochondrial		malcoa[m]	Malonyl-CoA
FACOAL80i	fatty-acid--CoA ligase (octanoate)		malt[c]	Maltose
FADDP	FAD diphosphatase		man6p[c]	D-Mannose 6-phosphate
FADH2tru	FADH2 transporter, endoplasmic reticulum		man[c]	D-Mannose
FADH2tx	FADH2 transporter, peroxisomal		man[l]	D-Mannose
FADtru	FAD transporter, endoplasmic reticulum		melanin[c]	Melanin
FADtx	FAD transporter, peroxisomal		meoh[c]	Methanol
FAEL183	fatty-acyl-CoA elongation (n-C18:3CoA)		meoh[l]	Methanol
FAEL184	fatty-acyl-CoA elongation (n-C20:4CoA)		mepi[c]	Metanephrine
FAEL204	fatty-acyl-CoA elongation (n-C20:4CoA)		mercplac[c]	3-Mercaptolactate
FAEL205	fatty-acyl-CoA elongation (n-C20:5CoA)		mercplaccys[c]	3-mercaptolactate-cysteine disulfide
FAH2	Fatty acid omega-hydroxylase		mercppyr[c]	Mercaptopyruvate
FAH3	Fatty acid omega-hydroxylase		mescoa[m]	Mesaconyl-CoA
FALDH	formaldehyde dehydrogenase		mescon[m]	Mesaconate
FALDtly	formaldehyde transport via diffusion (lysosomall)		met-DASH-L[c]	L-Methionine
FALDtm	formaldehyde transport via diffusion (mitochondrial)		methf[c]	5,10-Methenyltetrahydrofolate
FAOXC140	Beta oxidation of long chain fatty acid		methf[m]	5,10-Methenyltetrahydrofolate
FAOXC150m	Beta oxidation of long chain fatty acid (odd chain)		mev-DASH-R[x]	(R)-Mevalonate
FAOXC160	Beta oxidation of long chain fatty acid		mhista[c]	N-Methylhistamine
FAOXC16080m	Beta oxidation of long chain fatty acid		mi1345p[c]	1D-myo-Inositol 1,3,4,5-tetrakisphosphate
FAOXC16080x	Beta oxidation of long chain fatty acid		mi134p[c]	1D-myo-Inositol 1,3,4-trisphosphate
FAOXC161802m	Beta oxidation fatty acid		mi13p[c]	1D-myo-Inositol 1,3-bisphosphate
FAOXC16180m	Beta oxidation fatty acid		mi145p[c]	1D-myo-Inositol 1,4,5-trisphosphate
FAOXC170m	Beta oxidation of long chain fatty acid (odd chain)		mi14p[c]	1D-myo-Inositol 1,4-bisphosphate
FAOXC180	Beta oxidation of long chain fatty acid		mi14p[n]	1D-myo-Inositol 1,4-bisphosphate
FAOXC180x	Beta oxidation of long chain fatty acid		mi1p-DASH-D[c]	1D-myo-Inositol 1-phosphate
FAOXC1811601m	Beta oxidation fatty acid		mi1p-DASH-D[n]	1D-myo-Inositol 1-phosphate
FAOXC1811602m	Beta oxidation fatty acid		mi34p[c]	1D-myo-Inositol 3,4-bisphosphate
FAOXC1811603m	Beta oxidation fatty acid		mi3p-DASH-D[c]	1D-myo-Inositol 3-phosphate
FAOXC182806m	Beta oxidation of fatty acid		mi4p-DASH-D[c]	1D-myo-Inositol 4-phosphate
FAOXC18280m	Beta oxidation of fatty acid		mlthf[c]	5,10-Methylenetetrahydrofolate
FAOXC183803m	Beta oxidation of fatty acid		mlthf[m]	5,10-Methylenetetrahydrofolate
FAOXC183806m	Beta oxidation of fatty acid		mma[c]	Methylamine
FAOXC183806x	Beta oxidation of long chain fatty acid		mmcoa-DASH-R[m]	(R)-Methylmalonyl-CoA
FAOXC18480m	Beta oxidation of fatty acid		mmcoa-DASH-S[m]	(S)-Methylmalonyl-CoA
FAOXC18480x	Beta oxidation of long chain fatty acid		mn[l]	beta-1,4-mannose-N-acetylglucosamine
FAOXC200180m	Beta oxidation of long chain fatty acid		msa[m]	Malonate semialdehyde
FAOXC200180x	Beta oxidation of long chain fatty acid		mthgxl[c]	Methylglyoxal
FAOXC2031836m	Beta oxidation of fatty acid		n2m2mn[l]	de-Fuc, reducing GlcNAc removed, de-Sia, de-Gal form of PA6 (w/o peptide linkage)
FAOXC204	Beta oxidation of long chain fatty acid		n2m2nm[l]	n2m2nmasn (w/o peptide linkage)
FAOXC204184m	Beta oxidation fatty acid		n2m2nmasn[l]	N-Acetyl-beta-D-glucosaminyl-1,2-alpha-D-mannosyl-1,3-(N-acetyl-beta-D-glucosaminyl-1,2-alpha-D-mannosyl-1,6)-(N-acetyl-beta-D-glucosaminyl-1,4)-beta-D-mannosyl-1,4-N-acetyl-beta-D-glucosaminyl-R
FAOXC2051843m	Beta oxidation of fatty acid		n2m2nmn[l]	reducing GlcNAc removed form of n2m2nmasn (w/o peptide)
FAOXC2051843x	Beta oxidation of long chain fatty acid		na1[x]	Sodium
FAOXC2242046m	Beta oxidation of long chain fatty acid		nac[c]	Nicotinate
FAOXC2242046x	Beta oxidation of long chain fatty acid		ncam[c]	Nicotinamide
FAOXC2251836m	Beta oxidation of fatty acid		nh4[c]	Ammonium
FAOXC2251836x	Beta oxidation of long chain fatty acid		nh4[m]	Ammonium
FAOXC2252053m	Beta oxidation of long chain fatty acid		nh4[n]	Ammonium
FAOXC2252053x	Beta oxidation of long chain fatty acid		nh4[x]	Ammonium
FAOXC226	Beta oxidation of long chain fatty acid		nicrns[c]	Nicotinate D-ribonucleoside
FAOXC226205m	Beta oxidation of long chain fatty acid		nicrnt[c]	Nicotinate D-ribonucleotide
FAOXC226205x	Beta oxidation of long chain fatty acid		nicrnt[n]	Nicotinate D-ribonucleotide
FAOXC240200x	Beta oxidation of long chain fatty acid		nmn[c]	NMN
FAOXC241181x	Beta oxidation of long chain fatty acid		nmn[n]	NMN
FAOXC2442246x	Beta oxidation of long chain fatty acid		no[c]	Nitric oxide
FAOXC2452253x	Beta oxidation of long chain fatty acid		npthl[c]	Naphthalene
FAOXC2452256x	Beta oxidation of long chain fatty acid		nrpphr[c]	Norepinephrine
FAOXC246226x	Beta oxidation of long chain fatty acid		nrpphrsf[c]	Sulfate derivative of norepinephrine
FAOXC260240x	Beta oxidation of long chain fatty acid		nrvnc[c]	nervonic acid
FAOXC80	Beta oxidation of med/long chain fatty acid		nrvnccoa[c]	nervonyl coenzyme A
FAS100COA	fatty acyl-CoA synthase (n-C10:0CoA)		nrvnccoa[x]	nervonyl coenzyme A
FAS120COA	fatty-acyl-CoA synthase (n-C12:0CoA)		nwharg[c]	N-(omega)-Hydroxyarginine
FAS140COA	fatty-acyl-CoA synthase (n-C14:0CoA)		o2[c]	O2
FAS160COA	fatty-acyl-CoA synthase (n-C16:0CoA)		o2[m]	O2
FAS180COA	fatty-acyl-CoA synthase (n-C18:0CoA)		o2[n]	O2
FAS80COA_L	fatty acyl-CoA synthase (n-C8:0CoA), lumped reaction		o2[r]	O2
FATP1t	fatty acid electroneutral transport		o2s[n]	Superoxide anion
FATP2t	fatty acid electroneutral transport		oaa[c]	Oxaloacetate
FATP3t	fatty acid electroneutral transport		oaa[m]	Oxaloacetate
FATP4t	fatty acid electroneutral transport		occoa[c]	Octanoyl-CoA (n-C8:0CoA)
FATP5t	fatty acid electroneutral transport		occoa[m]	Octanoyl-CoA (n-C8:0CoA)
FATP6t	fatty acid electroneutral transport		occoa[x]	Octanoyl-CoA (n-C8:0CoA)
FATP7t	fatty acid electroneutral transport		ocdca[c]	octadecanoate (n-C18:0)
FATP8t	fatty acid electroneutral transport		ocdcea[c]	octadecenoate (n-C18:1)
FATP9t	fatty acid electroneutral transport		octa[c]	octanoate (n-C8:0)
FBA	fructose-bisphosphate aldolase		od2coa[c]	trans-Octadec-2-enoyl-CoA
FBA2	D-Fructose 1-phosphate D-glyceraldehyde-3-phosphate-lyase		od2coa[m]	trans-Octadec-2-enoyl-CoA
FBA4	D-Fructose 1-phosphate D-glyceraldehyde-3-phosphate-lyase		odecoa[c]	Octadecenoyl-CoA (n-C18:1CoA)
FBA5	D-Tagatose 1-phosphate D-glyceraldehyde-3-phosphate-lyase		odecoa[m]	Octadecenoyl-CoA (n-C18:1CoA)
FBP	fructose-bisphosphatase		odecoa[x]	Octadecenoyl-CoA (n-C18:1CoA)
FBP26	Fructose-2,6-bisphosphate 2-phosphatase		odecrn[c]	octadecenoyl carnitine
FCLTm	Ferrochelatase, mitochondrial		odecrn[m]	octadecenoyl carnitine
FDH	formate dehydrogenase		oh1[c]	hydroxide ion
FE2tm	iron (II) transport		oh1[e]	hydroxide ion
FE3R2e	Fe(III) reduction (ascorbate)		omeprazole[c]	omeprazole
FKYNH	N-Formyl-L-kynurenine amidohydrolase		onpthl[c]	naphthalene epoxide
FMNAT	FMN adenylyltransferase		oretn[c]	4-oxo-retonoic acid
FOLR2	folate reductase		oretn[n]	4-oxo-retonoic acid
FOLt2	folate transport via anion exchange		orn[c]	Ornithine
FORt2m	formate mitochondrial transport		orn[m]	Ornithine
FORtr	FOR transporter, endoplasmic reticulum		orot5p[c]	Orotidine 5'-phosphate
FPGS	folylpolyglutamate synthetase		orot[c]	Orotate
FPGS2	folylpolyglutamate synthetase		oxa[c]	Oxalate
FPGS2m	folylpolyglutamate synthetase, mitochondrial		oxa[x]	Oxalate
FPGS3	folylpolyglutamate synthetase		pa-hs[c]	phosphatidic acid (homo sapiens)
FPGS3m	folylpolyglutamate synthetase, mitochondrial		pa-hs[m]	phosphatidic acid (homo sapiens)
FPGS4	folylpolyglutamate synthetase (DHF)		pa-hs[n]	phosphatidic acid (homo sapiens)
FPGS4m	folylpolyglutamate synthetase (DHF), mitochondrial		pa-hs[r]	phosphatidic acid (homo sapiens)
FPGS5	folylpolyglutamate synthetase (DHF)		pac[c]	Phenylacetic acid
FPGS5m	folylpolyglutamate synthetase (DHF), mitochondrial		pacald[c]	Phenylacetaldehyde
FPGS6	folylpolyglutamate synthetase (DHF)		paf-hs[c]	1-alkyl 2-acteylglycerol 3-phosphocholine (homo sapiens)
FPGS6m	folylpolyglutamate synthetase (DHF), mitochondrial		pail345p-hs[c]	phosphatidylinositol-3,4,5-trisphosphate (Homo sapiens)
FPGS7	folylpolyglutamate synthetase (10fthf)		pail345p-hs[n]	phosphatidylinositol-3,4,5-trisphosphate (Homo sapiens)
FPGS7m	folylpolyglutamate synthetase (10fthf), mitochondrial		pail34p-hs[c]	phosphatidylinositol-3,4-bisphosphate (Homo sapiens)
FPGS8	folylpolyglutamate synthetase (10fthf)		pail34p-hs[n]	phosphatidylinositol-3,4-bisphosphate (Homo sapiens)
FPGS8m	folylpolyglutamate synthetase (10fthf), mitochondrial		pail35p-hs[c]	phosphatidylinositol-3,5-bisphosphate (Homo sapiens)
FPGS9	folylpolyglutamate synthetase (10fthf)		pail3p-hs[c]	1-Phosphatidyl-1D-myo-inositol 3-phosphate (Homo sapiens)
FPGS9m	folylpolyglutamate synthetase (10fthf), mitochondrial		pail3p-hs[n]	1-Phosphatidyl-1D-myo-inositol 3-phosphate (Homo sapiens)
FPGSm	folylpolyglutamate synthetase, mitochondrial		pail45p-hs[c]	phosphatidylinositol 4,5-bisphosphate (Homo sapiens)
FRDPtr	lipid, flip-flop intracellular transport		pail45p-hs[n]	phosphatidylinositol 4,5-bisphosphate (Homo sapiens)
FRUt1r	D-fructose transport in via uniport		pail4p-hs[c]	1-Phosphatidyl-1D-myo-inositol 4-phosphate (Homo sapiens)
FRUt4	D-fructose transport via sodium cotransport		pail4p-hs[n]	1-Phosphatidyl-1D-myo-inositol 4-phosphate (Homo sapiens)
FTCD	formimidoyltransferase cyclodeaminase		pail5p-hs[c]	1-Phosphatidyl-1D-myo-inositol 5-phosphate (Homo sapiens)
FTHFCL	5-formethyltetrahydrofolate cyclo-ligase		pail5p-hs[n]	1-Phosphatidyl-1D-myo-inositol 5-phosphate (Homo sapiens)
FTHFDH	formyltetrahydrofolate dehydrogenase		pail-hs[c]	phosphatidylinositol (homo sapiens)
FTHFL	formate-tetrahydrofolate ligase		pail-hs[n]	phosphatidylinositol (homo sapiens)
FTHFLm	formate-tetrahydrofolate ligase, mitochondrial		pan4p[c]	Pantetheine 4'-phosphate
FUCASE2e	alpha-fucosidase, extracellular		pap[c]	Adenosine 3',5'-bisphosphate
FUCASEe	alpha-fucosidase, extracellular		paps[c]	3'-Phosphoadenylyl sulfate
FUM	fumarase		pchol-hs[c]	Phosphatidylcholine (homo sapiens)
FUMAC	fumarylacetoacetase		pchol-hs[m]	Phosphatidylcholine (homo sapiens)
FUMm	fumarase, mitochondrial		pchol-hs[r]	Phosphatidylcholine (homo sapiens)
FUMSO3tm	Fumarate:sulfite antiport, mitochondrial		pcreat[c]	Phosphocreatine
FUMSO4tm	Fumarate:sulfate antiport, mitochondrial		pcreat[m]	Phosphocreatine
FUMtm	fumarate transport, mitochondrial		pcrn[c]	propionyl-carnitine
FUMTSULtm	Fumarate:thiosulfate antiport, mitochondrial		pcrn[m]	propionyl-carnitine
G3PD1	glycerol-3-phosphate dehydrogenase (NAD)		pcrn[x]	propionyl-carnitine
G3PD2m	glycerol-3-phosphate dehydrogenase (FAD), mitochondrial		pd3[c]	Previtamin D3
G5SADrm	L-glutamate 5-semialdehyde dehydratase, reversible, mitochondrial		pdx5p[c]	Pyridoxine 5'-phosphate
G5SDym	glutamate-5-semialdehyde dehydrogenase (m)		pe-hs[c]	phosphatidylethanolamine (homo sapiens)
G6PDA	glucosamine-6-phosphate deaminase		pe-hs[m]	phosphatidylethanolamine (homo sapiens)
G6PDH1er	glucose-6-phosphate dehydrogenase, endoplasmic reticulum		pe-hs[r]	phosphatidylethanolamine (homo sapiens)
G6PDH1rer	glucose-6-phosphate dehydrogenase, endoplasmic reticulum		peamn[c]	Phenethylamine
G6PDH2r	glucose 6-phosphate dehydrogenase		pep[c]	Phosphoenolpyruvate
G6PDH2rer	glucose 6-phosphate dehydrogenase, endoplasmic reticulum		pep[m]	Phosphoenolpyruvate
G6PPer	glucose-6-phosphate phosphatase, edoplasmic reticular		perillyl[c]	Perillyl alcohol
G6Pter	glucose 6-phosphate endoplasmic reticular transport via diffusion		phaccoa[c]	Phenylacetyl-CoA
GABAVESSEC	GABA secretion via secretory vesicle (ATP driven)		phe-DASH-L[c]	L-Phenylalanine
GACMTRc	guanidinoacetate N-methyltransferase (c)		pheacgln[c]	alpha-N-Phenylacetyl-L-glutamine
GALASE1ly	beta-galactosidase, lysosomal		pheme[c]	Protoheme
GALK	galactokinase		pheme[m]	Protoheme
GALT	galactose-1-phosphate uridylyltransferase		pmtcoa[c]	Palmitoyl-CoA (n-C16:0CoA)
GALt1r	galactose transport (uniport)		pmtcoa[m]	Palmitoyl-CoA (n-C16:0CoA)
GALt2_2	D-galactose transport via proton symport		pmtcoa[x]	Palmitoyl-CoA (n-C16:0CoA)
GALt4	galactose transport via sodium symport		pmtcrn[c]	L-Palmitoylcarnitine
GALt4_2	galactose transport via sodium symport		pmtcrn[m]	L-Palmitoylcarnitine
GALtly	galactose efflux from lysosome		pnto-DASH-R[c]	(R)-Pantothenate
GALU	UTP-glucose-1-phosphate uridylyltransferase		ppa[c]	Propionate (n-C3:0)
GAMt1r	glucosamine transport (uniport)		ppa[m]	Propionate (n-C3:0)
GAMYe	glucoamylase, extracellular (glygn5 -> malt)		ppbng[c]	Porphobilinogen
GAPD	glyceraldehyde-3-phosphate dehydrogenase		ppcoa[c]	Propanoyl-CoA
GARFT	phosphoribosylglycinamide formyltransferase		ppcoa[m]	Propanoyl-CoA
GASNASE2ly	glycosylasparaginase, lysosomal		ppcoa[x]	Propanoyl-CoA
GASNASEly	glycosylasparaginase, lysosomal		ppp9[m]	Protoporphyrin
GBA	Glucosylceramidase		pppg9[c]	Protoporphyrinogen IX
GCALDD	Glycolaldehyde dehydrogenase		pppg9[m]	Protoporphyrinogen IX
GCC2am	glycine-cleavage complex (lipoamide), mitochondrial		pram[c]	5-Phospho-beta-D-ribosylamine
GCC2bim	glycine-cleavage system (lipoamide) irreversible, mitochondrial		prgnlone[c]	Pregnenolone
GCC2cm	glycine-cleavage complex (lipoamide), mitochondrial		prgnlones[c]	pregnenolone sulfate
GCCam	glycine-cleavage complex (lipoylprotein), mitochondrial		prist[c]	pristanic acid
GCCbim	glycine-cleavage complex (lipoylprotein) irreversible, mitochondrial		prist[x]	pristanic acid
GCCcm	glycine-cleavage complex (lipoylprotein), mitochondrial		pristcoa[c]	pristanoyl coa
GCHOLAt	glycocholate transport via bicarbonate countertransport		pristcoa[x]	pristanoyl coa
GCHOLAt2	glycocholate transport via sodium cotransport		pro-DASH-L[c]	L-Proline
GCHOLAt3	ABC bile acid transporter		pro-DASH-L[m]	L-Proline
GCHOLAte	bile acid intracellular transport		prostgd2[c]	Prostaglandin D2
GCHOLAtx	bile acid intracellular transport		prostge1[c]	Prostaglandin E1
GDCHOLAte	bile acid intracellular transport		prostge1[e]	Prostaglandin E1
GDCHOLAtx	bile acid intracellular transport		prostge2[c]	Prostaglandin E2
GF6PTA	glutamine-fructose-6-phosphate transaminase		prostgf2[c]	Prostaglandin F2alpha
GGH-10FTHF5GLUe	Gamma-glutamyl hydrolase (10FTHF5GLU), extracellular		prostgh2[c]	Prostaglandin H2
GGH-10FTHF5GLUl	Gamma-glutamyl hydrolase (10FTHF5GLU), lysosomal		prostgh2[r]	Prostaglandin H2
GGH-10FTHF6GLUe	Gamma-glutamyl hydrolase (10FTHF6GLU), extracellular		prpp[c]	5-Phospho-alpha-D-ribose 1-diphosphate
GGH-10FTHF6GLUl	Gamma-glutamyl hydrolase (10FTHF6GLU), lysosomal		ps-hs[c]	phosphatidylserine (homo sapiens)
GGH-10FTHF7GLUe	Gamma-glutamyl hydrolase (10FTHF7GLU), extracellular		ps-hs[m]	phosphatidylserine (homo sapiens)
GGH-10FTHF7GLUl	Gamma-glutamyl hydrolase (10FTHF7GLU), lysosomal		pser-DASH-L[c]	O-Phospho-L-serine
GGH-5DHFe	Gamma-glutamyl hydrolase (5DHF), extracellular		ptdca[c]	pentadecanoate
GGH-5DHFl	Gamma-glutamyl hydrolase (5DHF), lysosomal		ptdcacoa[c]	pentadecanoyl Coenzyme A
GGH-5THFe	Gamma-glutamyl hydrolase (5THF), extracellular		ptdcacoa[m]	pentadecanoyl Coenzyme A
GGH-5THFl	Gamma-glutamyl hydrolase (5THF), lysosomal		ptdcacrn[c]	pendtadenoyl carnitine
GGH-6DHFe	Gamma-glutamyl hydrolase (6DHF), extracellular		ptdcacrn[m]	pendtadenoyl carnitine
GGH-6DHFl	Gamma-glutamyl hydrolase (6DHF), lysosomal		ptrc[c]	Putrescine
GGH-6THFe	Gamma-glutamyl hydrolase (6THF), extracellular		ptth[c]	Pantetheine
GGH-6THFl	Gamma-glutamyl hydrolase (6THF), lysosomal		pyam5p[c]	Pyridoxamine 5'-phosphate
GGH-7DHFe	Gamma-glutamyl hydrolase (7DHF), extracellular		pydam[c]	Pyridoxamine
GGH-7DHFl	Gamma-glutamyl hydrolase (7DHF), lysosomal		pydx5p[c]	Pyridoxal 5'-phosphate
GGH-7THFe	Gamma-glutamyl hydrolase (7THF), extracellular		pydx[c]	Pyridoxal
GGH-7THFl	Gamma-glutamyl hydrolase (7THF), lysosomal		pydxn[c]	Pyridoxine
GGLUCT	gamma-glutamylcyclotransferase		pyr[c]	Pyruvate
GGNG	glycogenin self-glucosylation		pyr[m]	Pyruvate
GGT5r	Gamma-glutamyltransferase 5		pyr[x]	Pyruvate
GGT6	Gamma-glutamyltransferase		q10[m]	Ubiquinone-10
GHMT2r	glycine hydroxymethyltransferase, reversible		q10h2[m]	Ubiquinol-10
GK1	guanylate kinase (GMP:ATP)		quln[c]	Quinolinate
GLACter	D-glucurono-6,3-lactone transport, endoplasmic reticulum		r1p[c]	alpha-D-Ribose 1-phosphate
GLBRAN	1,4-alpha-glucan branching enzyme (glygn1 -> glygn2)		r5p[c]	alpha-D-Ribose 5-phosphate
GLCAASE8ly	beta-glucuronidase, lysosomal		retfa[c]	fatty acid retinol
GLCAASE9ly	beta-glucuronidase, lysosomal		retinal-DASH-11-DASH-cis[c]	cis-11-retinal
GLCMter	glucose transport via membrane vesicle		retinal-DASH-cis-DASH-13[c]	cis-13-retinal
GLCt1r	glucose transport (uniport)		retinal-DASH-cis-DASH-9[c]	cis-9-retinal
GLCt2_2	D-glucose transport in via proton symport		retinal[c]	Retinal
GLCt2r	D-glucose transport in via proton symport		retinol-DASH-9-DASH-cis[c]	9-cis-retinol
GLCt4	glucose transport via sodium symport		retinol-DASH-cis-DASH-11[c]	cis-11-retinol
GLCt4_2	glucose transport via sodium symport		retinol-DASH-cis-DASH-13[c]	cis-13-retinol
GLCter	glucose transport, endoplasmic reticulum		retinol[c]	Retinol
GLCURter	glucuronate endoplasmic reticular transport		retn[c]	Retinoate
GLCURtly	glucuronate transport into lysososme		retn[r]	Retinoate
GLDBRAN	glycogen debranching enzyme		retnglc[c]	retinoyl glucuronide
GLGNS1	glycogen synthase (ggn -> glygn1)		retnglc[r]	retinoyl glucuronide
GLNALANaEx	L-alanine/L-glutamine Na-dependent exchange (Gln-L in)		rib-DASH-D[c]	D-Ribose
GLNASNNaEx	L-glutamine/L-asparagine Na-dependent exchange (Gln-L in)		ribflv[c]	Riboflavin
GLNCYSNaEx	L-cysteine/L-glutamine Na-dependent exchange (Gln-L in)		rnam[c]	N-Ribosylnicotinamide
GLNLASEer	gluconolactonase, endoplasmic reticulum		ru5p-DASH-D[c]	D-Ribulose 5-phosphate
GLNS	glutamine synthetase		s2l2n2m2m[l]	de-Fuc form of PA6 (w/o peptide linkage)
GLNSERNaEx	L-serine/L-glutamine Na-dependent exchange (Gln-L in)		s2l2n2m2masn[l]	de-Fuc form of PA6
GLNt4	L-glutamine reversible transport via sodium symport		s2l2n2m2mn[l]	de-Fuc, reducing GlcNAc removed form of PA6 (w/o peptide linkage)
GLNTHRNaEx	L-threonine/L-glutamine Na-dependent exchange (Gln-L in)		s7p[c]	Sedoheptulose 7-phosphate
GLNtm	L-glutamine transport via electroneutral transporter		saccrp-DASH-L[m]	L-Saccharopine
GLNtN1	Glutamine transport (Na, H coupled)		sarcs[c]	Sarcosine
GLPASE1	glycogen phosphorylase (glygn2 -> dxtrn)		sarcs[m]	Sarcosine
GLPASE2	glycogen phosphorylase (amyls -> glc-D)		sbt-DASH-D[c]	D-Sorbitol
GLRASE	glucuronolactone reductase		ser-DASH-D[c]	D-Serine
GLU5Km	glutamate 5-kinase (m)		ser-DASH-D[e]	D-Serine
GLUCYS	gamma-glutamylcysteine synthetase		ser-DASH-L[c]	L-Serine
GLUDC	Glutamate Decarboxylase		ser-DASH-L[x]	L-Serine
GLUDxm	glutamate dehydrogenase (NAD) (mitochondrial)		sl-DASH-L[c]	L-sulfolactate
GLUDym	glutamate dehydrogenase (NADP), mitochondrial		so3[c]	Sulfite
GluForTx	Glutamate formimidoyltransferase		so3[m]	Sulfite
GLUNm	glutaminase (mitochondrial)		so4[c]	Sulfate
GLUPRT	glutamine phosphoribosyldiphosphate amidotransferase		so4[m]	Sulfate
GLUt2m	L-glutamate reversible transport via proton symport, mitochondrial		spc-hs[c]	sphingosylphosphorylcholine (homo sapiens)
GLUt6	Glutamate transport via Na, H symport and K antiport		sph1p[c]	Sphinganine 1-phosphate
GLUt7l	Glutamate transport, lysosomal		sph1p[r]	Sphinganine 1-phosphate
GLUTCOADHm	glutaryl-CoA dehydrogenase (mitochondria)		sphgn[c]	Sphinganine
GLUtr	intracellular transport		sphgn[r]	Sphinganine
GLUVESSEC	L-glutamate secretion via secretory vesicle (ATP driven)		sphings[c]	Sphingosine
GLXO1	glyoxylate oxidase		sphings[l]	Sphingosine
GLXO2p	glyoxylate oxidase, peroxisomal		sphings[r]	Sphingosine
GLXtp	glyoxylate transport, peroxisomal		sphmyln-hs[c]	sphingomyelin (homo sapiens)
GLYAMDTRc	glycine amidinotransferase (c)		sphmyln-hs[l]	sphingomyelin (homo sapiens)
GLYATm	glycine C-acetyltransferase		sphs1p[c]	Sphingosine 1-phosphate
GLYBt4(2)r	Betaine transport (sodium symport) (2:1)		sphs1p[r]	Sphingosine 1-phosphate
GLYBtm	Glycine betaine transport via diffusion (mitochondria to cytosol)		spmd[c]	Spermidine
GLYCK2	glycerate kinase		sprm[c]	Spermine
GLYCLTDy	Glycolate dehydrogenase (NADP)		sql[r]	Squalene
GLYCLTtp	glycolate transport into peroxisome		srtn[c]	Serotonin
GLYC-St	L-glycerate export		stcoa[c]	Stearoyl-CoA (n-C18:0CoA)
GLYCt	glycerol transport via channel		stcoa[m]	Stearoyl-CoA (n-C18:0CoA)
GLYCTO1p	Glycolate oxidase, peroxisome		stcoa[x]	Stearoyl-CoA (n-C18:0CoA)
GLYK	glycerol kinase		stcrn[c]	stearoylcarnitine
GLYOp	glycine oxidase, perixosomal		stcrn[m]	stearoylcarnitine
GLYOX	hydroxyacylglutathione hydrolase		strdnc[c]	stearidonic acid C18:4, n-3
GLYt2r	glycine reversible transport via proton symport		strdnccoa[c]	stearidonyl coenzyme A
GLYt4	glycine transport via sodium symport		strdnccoa[m]	stearidonyl coenzyme A
GLYt7(211)r	glycine reversible transport via sodium and chloride symport (2:1:1)		strdnccoa[x]	stearidonyl coenzyme A
GLYt7(311)r	glycine reversible transport via sodium and chloride symport (3:1:1)		strdnccrn[c]	stearidonyl carnitine
GLYtm	glycine passive transport to mitochondria		strdnccrn[m]	stearidonyl carnitine
GLYtp	glycine passive transport to peroxisome		succ[c]	Succinate
GLYVESSEC	Glycine secretion via secretory vesicle (ATP driven)		succ[m]	Succinate
GMPR	GMP reductase		succoa[m]	Succinyl-CoA
GMPS2	GMP synthase		sucsal[m]	Succinic semialdehyde
GMPtn	GMP nuclear transport		tag1p-DASH-D[c]	D-Tagatose 1-phosphate
GND	phosphogluconate dehydrogenase		tag-hs[c]	triacylglycerol (homo sapiens)
GNMT	glycine N-methyltransferase		tagat-DASH-D[c]	D-Tagatose
GPAM_hs	glycerol-3-phosphate acyltransferase		taur[c]	Taurine
GPDDA1	Glycerophosphodiester phosphodiesterase (Glycerophosphocholine)		taur[x]	Taurine
GRTTx	geranyltranstransferase		taxol[c]	paclitaxel
GSNt	guanosine facilated transport in cytosol		tchola[c]	taurocholic acid
GSNt4	guanosine transport in via sodium symport		tchola[x]	taurocholic acid
GSNt5	guanosine transport in via sodium (1:2) symport		tcynt[c]	Thiocyanate
GTHDH	Glutathione dehydrogenase (dehydroascorbate reductase)		tcynt[m]	Thiocyanate
GTHO	glutathione oxidoreductase		tdchola[c]	taurochenodeoxycholate
GTHOm	glutathione oxidoreductase		tdchola[x]	taurochenodeoxycholate
GTHP	glutathione peridoxase		tdcoa[c]	Tetradecanoyl-CoA (n-C14:0CoA)
GTHPe	glutathione peroxidase (e)		tdcoa[m]	Tetradecanoyl-CoA (n-C14:0CoA)
GTHPm	glutathione peroxidase, mitochondria		tethex3[c]	tetracosahexaenoic acid, n-3
GTHRDtr	glutathione transport via diffusion		tethex3coa[c]	tetracosahexaenoyl coenzyme A
GTHS	glutathione synthetase		tethex3coa[x]	tetracosahexaenoyl coenzyme A
GTMLTe	g-glutamyltransferase (e)		tetpent3[c]	tetracosapentaenoic acid, n-3
GUACYC	guanylate cyclase		tetpent3coa[c]	tetracosapentaenoyl coenzyme A, n-3
GUAD	guanine deaminase		tetpent3coa[x]	tetracosapentaenoyl coenzyme A, n-3
GUAPRT	guanine phosphoribosyltransferase		tetpent6[c]	tetracosapentaenoic acid, n-6
GUAt	Guanine transport		tetpent6coa[c]	tetracosapentaenoyl coenzyme A, n-6
GULLACter	gulonolactone endoplasmic reticular transport		tetpent6coa[x]	tetracosapentaenoyl coenzyme A, n-6
GULN3D	L-gulonate 3-dehydrogenase		tettet6[c]	tetracosatetraenoic acid n-6
GULNDer	gulonate dehydrogenase, endoplasmic reticulum		tettet6coa[c]	tetracosatetraenoyl coenzyme A
GULNter	L-gulonate endoplasmic reticular export		tettet6coa[x]	tetracosatetraenoyl coenzyme A
GUR1PP	Glucuronate 1-phosphate phosphatase		thbpt4acam[c]	Tetrahydrobiopterin-4a-carbinolamine
H2CO3D	carboxylic acid dissociation		thbpt[c]	Tetrahydrobiopterin
H2CO3D2	carboxylic acid dissociation		thcholoylcoa[x]	3alpha,7alpha,24-Trihydroxy-5beta-cholestanoyl-CoA
H2CO3D2m	carboxylic acid dissociation, mitochondrial		thcholst[m]	3alpha,7alpha,12alpha-Trihydroxy-5beta-cholestan-26-al
H2CO3Dm	carboxylic acid dissociation		thcholstoic[m]	3alpha,7alpha,12alpha-Trihydroxy-5beta-cholestanoate
H2O2syn	Hydrogen peroxide synthesis (NADPH dependent)		thcholstoic[x]	3alpha,7alpha,12alpha-Trihydroxy-5beta-cholestanoate
H2O2t	hydrogen peroxide transport via diffusion		thf[c]	5,6,7,8-Tetrahydrofolate
H2O2tly	hydrogen peroxide lysosomal transport via diffusion		thf[l]	5,6,7,8-Tetrahydrofolate
H2O2tm	hydrogen peroxide mitochondrial transport		thf[m]	5,6,7,8-Tetrahydrofolate
H2O2tn	hydrogen peroxide nuclear transport		thm[c]	Thiamin
H2O2tp	hydrogen peroxide peroxisomal transport via diffusion		thmmp[c]	Thiamin monophosphate
H2Ot	H2O transport via diffusion		thmpp[c]	Thiamine diphosphate
H2Oter	H2O endoplasmic reticulum transport		thmtp[c]	Thiamin triphosphate
H2Otly	H2O transport, lysosomal		thp2c[c]	2,3,4,5-Tetrahydropyridine-2-carboxylate
H2Otm	H2O transport, mitochondrial		thp2c[x]	2,3,4,5-Tetrahydropyridine-2-carboxylate
H2Otn	H2O transport, nuclear		thr-DASH-L[c]	L-Threonine
H2Otp	H2O transport, peroxisomal		thym[c]	Thymine
HACD1m	3-hydroxyacyl-CoA dehydrogenase (acetoacetyl-CoA) (mitochondria)		thymd[c]	Thymidine
HACD9m	3-hydroxyacyl-CoA dehydrogenase (2-Methylacetoacetyl-CoA), mitochondrial		thymd[m]	Thymidine
HAS1	hyaluronan synthase		thyox-DASH-L[c]	L-Thyroxine
HAS2	hyaluronan synthase		tmndnc[c]	timnodonic acid C20:5, n-3
HAtly	hyaluronan transport, extracellular to lysosome		tmndnccoa[c]	timnodonyl coenzyme A
HCO3_CLt	bicarbonate transport (Cl-/HCO3- exchange)		tmndnccoa[m]	timnodonyl coenzyme A
HCO3_NAt	bicarbonate transport (Na/HCO3 cotransport)		tmndnccoa[x]	timnodonyl coenzyme A
HCO3Em	HCO3 equilibration reaction		tmndnccrn[c]	Timnodonyl carnitine
HCOUMARINte	xenobiotic transport		tmndnccrn[m]	Timnodonyl carnitine
HDCAter	palmitate ER export		tolbutamide[c]	tolbutamide
HDCAtr	fatty acid transport via diffusion		trdox[c]	Oxidized thioredoxin
HDCEAtr	fatty acid transport via diffusion		trdrd[c]	Reduced thioredoxin
HDD2COAtx	hdd2coa intracellular transport		triodthy[c]	Triiodothyronine
HESTRATRIOLte	hydroxylated estrogen derivative transport		triodthysuf[c]	Triiodothyronine sulfate
HESTRATRIOLtr	hydroxylated estrogen derivative transport		trp-DASH-L[c]	L-Tryptophan
HEX1	hexokinase (D-glucose:ATP)		tsul[c]	Thiosulfate
HEX10	hexokinase (D-glucosamine:ATP)		tsul[m]	Thiosulfate
HEX4	hexokinase (D-mannose:ATP)		ttdca[c]	tetradecanoate (n-C14:0)
HEX7	hexokinase (D-fructose:ATP)		ttdcrn[c]	tetradecanoyl carnitine
HEXCCOAtx	fatty acid intracellular transport		ttdcrn[m]	tetradecanoyl carnitine
HEXCt	fatty acid transport via diffusion		txa2[c]	Thromboxane A2
HGNTOR	Homogentisate:oxygen 1,2-oxidoreductase (decyclizing)		txa2[r]	Thromboxane A2
HIBDm	3-hydroxyisobutyrate dehydrogenase, mitochondrial		tym[c]	Tyramine
HISD	histidase		tymsf[c]	Tyramine O-sulfate
HISDC	histidine decarboxylase		tyr-DASH-L[c]	L-Tyrosine
HISt4	L-histidine transport in via sodium symport		uacgam[c]	UDP-N-acetyl-D-glucosamine
HISTAtu	Histamine uniport		udp[c]	UDP
HISTAVESSEC	Histamine secretion via secretory vesicle (ATP driven)		udp[n]	UDP
HIStiDF	L-histidine transport via diffusion (extracellular to cytosol)		udp[r]	UDP
HIStN1	Histidine transport (Na, H coupled)		udpg[c]	UDPglucose
HKt	H+/K+ gastric/non-gastric P-ATPase and ABC ATPase		udpg[r]	UDPglucose
HKYNH	3-Hydroxy-L-kynurenine hydrolase		udpgal[c]	UDPgalactose
HMBS	hydroxymethylbilane synthase		udpglcur[c]	UDP-D-glucuronate
HMGCOARx	Hydroxymethylglutaryl CoA reductase (ir)		udpglcur[r]	UDP-D-glucuronate
HMGCOASi	Hydroxymethylglutaryl CoA synthase (ir)		ump[c]	UMP
HMGCOASim	Hydroxymethylglutaryl CoA synthase (ir)		ump[n]	UMP
HMGCOAtm	Hydroxymethylglutaryl-CoA reversible mitochondrial transport		ump[r]	UMP
HMGCOAtx	Hydroxymethylglutaryl-CoA reversible peroxisomal transport		uppg3[c]	Uroporphyrinogen III
HMGLm	hydroxymethylglutaryl-CoA lyase		ura[c]	Uracil
HMGLx	hydroxymethylglutaryl-CoA lyase		urate[c]	Urate
HOXG	Heme oxygenase 1		urate[x]	Urate
HPACtr	hydroxyphenylacetate transport via diffusion		urcan[c]	Urocanate
HPDCACRNCPT1	carnitine fatty-acyl transferase		urea[c]	Urea
HPDCACRNCPT2	heptadecanoate transport into the mitochondria		urea[m]	Urea
HPDCACRNt	heptadecanoate transport into the mitochondria		uri[c]	Uridine
HPDCAt	fatty acid transport via diffusion		uri[n]	Uridine
HPYRDC	hydroxypyruvate decarboxylase		utp[c]	UTP
HPYRR2x	hydroxypyruvate reductase (NADH)		utp[n]	UTP
HPYRRy	Hydroxypyruvate reductase (NADPH)		vacc[c]	vaccenic acid
HPYRtp	hydroxypyruate transport, peroxisomal		vacccoa[c]	vaccenyl coenzyme A
HRETNtn	4-hydroxyretinoic acid transport, Nuclear		vacccoa[m]	vaccenyl coenzyme A
HSD11B1r	11-beta-hydroxysteroid dehydrogenase type 1		vacccrn[c]	Vaccenyl carnitine
HSD11B2r	11-beta-hydroxysteroid dehydrogenase type 2		vacccrn[m]	Vaccenyl carnitine
HSD17B1	testicular 17-beta-hydroxysteroid dehydrogenase		val-DASH-L[c]	L-Valine
HSD17B42x	hydroxysteroid (17-beta) dehydrogenase 4		val-DASH-L[m]	L-Valine
HSD17B4x	hydroxysteroid (17-beta) dehydrogenase 4		vitd3[c]	Vitamin D3
HSD17B7r	testicular 17-beta-hydroxysteroid dehydrogenase		vitd3[m]	Vitamin D3
HSD17B8r	17-beta-hydroxysteroid dehydrogenase		whhdca[c]	omega hydroxy hexadecanoate (n-C16:0)
HSD17B9r	17-beta-hydroxysteroid dehydrogenase (type 7)		whttdca[c]	omega hydroxy tetradecanoate (n-C14:0)
HSD3A1r	3 alpha-hydroxysteroid dehydrogenase (type 3)		xan[c]	Xanthine
HSD3A2r	3 alpha-hydroxysteroid dehydrogenase (type 3)		xan[x]	Xanthine
HSD3B2r	3 beta-hydroxysteroid dehydrogenase type 1		xmp[c]	Xanthosine 5'-phosphate
HSD3B3r	3 beta-hydroxysteroid dehydrogenase type 1		xol24oh[r]	24-Hydroxycholesterol
HSD3B7	hydroxy-delta-5-steroid dehydrogenase, 3 beta- and steroid delta-isomerase 7		xol25oh[r]	25-Hydroxycholesterol
HSD3B7P	hydroxy-delta-5-steroid dehydrogenase, 3 beta- and steroid delta-isomerase 7		xol27oh[m]	27-Hydroxycholesterol
HTAXOLte	xenobiotic transport		xol27oh[r]	27-Hydroxycholesterol
Htm	Uncoupling protein		xol7a[r]	7 alpha-Hydroxycholesterol
Htr	H transporter, endoplasmic reticulum		xol7ah2[c]	3alpha,7alpha-Dihydroxy-5beta-cholestane
Htx	H transporter, peroxisome		xol7ah2[m]	3alpha,7alpha-Dihydroxy-5beta-cholestane
HXANtx	hypoxanthine diffusion in peroxisome		xol7ah2al[m]	3alpha,7alpha-Dihydroxy-5beta-cholestan-26-al
HXPRT	hypoxanthine phosphoribosyltransferase (Hypoxanthine)		xol7ah3[m]	3alpha,7alpha,26-Trihydroxy-5beta-cholestane
HYPOE	hypothetical enyme		xol7ah[c]	7alpha-Hydroxy-5beta-cholestan-3-one
HYPTROX	Hypotaurine oxidase		xol7aone[c]	7alpha-Hydroxycholest-4-en-3-one
HYXNt	Hypoxanthine transport		xol7aone[r]	7alpha-Hydroxycholest-4-en-3-one
ICDHxm	Isocitrate dehydrogenase (NAD+)		xoldiolone[c]	7alpha,12alpha-Dihydroxycholest-4-en-3-one
ICDHy	isocitrate dehydrogenase (NADP)		xoldiolone[r]	7alpha,12alpha-Dihydroxycholest-4-en-3-one
ICDHyrm	Isocitrate dehydrogenase (NADP+)		xoldioloneh[c]	7alpha,12alpha-Dihydroxy-5beta-cholestan-3-one
IDHPOXOX2b	Iodide:hydrogen-peroxide oxidoreductase 2		xolest-hs[c]	cholesterol ester
IDHPOXOX3	Iodide:hydrogen-peroxide oxidoreductase 3		xoltetrol[m]	3alpha,7alpha,12alpha,26-Tetrahydroxy-5beta-cholestane
IDHPOXOX4	Iodide:hydrogen-peroxide oxidoreductase 4		xoltri24[c]	7-alpha,24(S)-Dihydroxycholesterol
IDHPOXOXb	Iodide:hydrogen-peroxide oxidoreductase		xoltri24[r]	7-alpha,24(S)-Dihydroxycholesterol
IDPtn	IDP nuclear transport		xoltri25[c]	7-alpha,25-Dihydroxycholesterol
ILEt4	L-isoleucine transport in via sodium symport		xoltri25[r]	7-alpha,25-Dihydroxycholesterol
ILEt5m	Isoleucine mitochondrial transport		xoltri27[c]	7-alpha,27-Dihydroxycholesterol
ILETA	isoleucine transaminase		xoltri27[r]	7-alpha,27-Dihydroxycholesterol
ILETAm	isoleucine transaminase, mitochondrial		xoltriol[c]	3alpha,7alpha,12alpha-Trihydroxy-5beta-cholestane
ILEtec	L-isoleucine transport via diffusion (extracellular to cytosol)		xoltriol[m]	3alpha,7alpha,12alpha-Trihydroxy-5beta-cholestane
IMPC	IMP cyclohydrolase		xtsn[c]	Xanthosine
IMPD	IMP dehydrogenase		xu1p-DASH-D[c]	D-Xylulose 1-phosphate
INOSTO	inositol oxygenase		xu5p-DASH-D[c]	D-Xylulose 5-phosphate
INSt	Inosine transport (diffusion)		xylt[c]	Xylitol
INSt4	inosine transport in via sodium symport		xylu-DASH-D[c]	D-Xylulose
INSt5	inosine transport in via sodium (1:2) symport		xylu-DASH-L[c]	L-Xylulose
INSTt2r	inositol transport in via proton symport		yvite[c]	gamma-Tocopherol
INSTt4	inositol transport via sodium symport		zym-int2[r]	zymosterol intermediate 2
INSTt4_2	inositol transport via sodium symport		zymst[r]	zymosterol
IPDDIx	isopentenyl-diphosphate D-isomerase		zymstnl[r]	Zymostenol
It	Iodide uniport
ITCOAL1m	Itaconate--CoA ligase (GDP-forming), mitochondrial
ITCOALm	Itaconate--CoA ligase (ADP-forming), mitochondrial
ITPtn	ITP nuclear transport
IZPN	imidazolonepropionase
KAS8	b-ketoacyl synthetase (palmitate, n-C16:0)
KCC2t	K+-Cl- cotransporter (NH4+)
KCCt	K+-Cl- cotransport
KDNH	2-keto-3deoxy-D-glycero-D-galactononic acid phosphohydrolase
KHK	ketohexokinase
KHK2	ketohexokinase (D-xylulose)
KHK3	ketohexokinase (D-tagatose)
KYN3OX	kynurenine 3-monooxygenase
LACZe	b-galactosidase, extracellular
LALDD	D-lactaldehyde dehydrogenase
LALDO	D-Lactaldehyde:NAD+ oxidoreductase (glutathione-formylating)
LALDO2	D-Lactaldehyde:NADP+ 1-oxidoreductase
LALDO2x	D-Lactaldehyde:NAD+ 1-oxidoreductase
LCADi	lactaldehyde dehydrogenase
LCADi_D	lactaldehyde dehydrogenase
LCAT1e	Lecithin-cholesterol acyltransferase
LCYSTAT	L-Cysteate:2-oxoglutarate aminotransferase
LCYSTCBOXL	3-Sulfoalanine carboxy-lyase
LDH_D	D-lactate dehydrogenase
LDH_L	L-lactate dehydrogenase
LDH_Lm	L-lactate dehydrogenase
LEUKTRA4tr	leukotriene intracellular transport
LEUKTRC4t	leukotriene C4 transport via bicarbonate countertransport
LEUKTRD4tr	leukotriene intracellular transport
LEUt4	L-leucine transport in via sodium symport
LEUt5m	leucine mitochondrial transport
LEUTA	leucine transaminase
LEUTAm	leucine transaminase, mitochondrial
LEUtec	L-leucine transport via diffusion (extracellular to cytosol)
LGNCCOAtx	fatty acid intracellular transport
LGNCt	fatty acid transport via diffusion
LGTHL	lactoylglutathione lyase
LIMNENte	xenobiotic transport
L-LACDcm	L-Lactate dehydrogenase, cytosolic/mitochondrial
L-LACt2r	L-lactate reversible transport via proton symport
L-LACt4r	L-lactate reversible transport via sodium symport
L-LACtcm	L-lactate transport via diffusion (cytosol to mitochondria)
L-LACtm	L-lactate transport, mitochondrial
LNELDCCPT1	carnitine O-palmitoyltransferase
LNELDCCPT2	carnitine transferase
LNELDCCRNt	transport into the mitochondria (carnitine)
LNELDCt	fatty acid transport via diffusion
LNLCCPT1	carnitine O-palmitoyltransferase
LNLCCPT2	carnitine transferase
LNLCCRNt	transport into the mitochondria (carnitine)
LNLCt	Linoleic acid (n-C18:2) transport in via diffusion
LNLNCACPT1	carnitine O-palmitoyltransferase
LNLNCACPT2	carnitine transferase
LNLNCACRNt	transport into the mitochondria (carnitine)
LNLNCAt	fatty acid transport via diffusion
LNLNCGCPT1	carnitine O-palmitoyltransferase
LNLNCGCPT2	carnitine transferase
LNLNCGCRNt	transport into the mitochondria (carnitine)
LNLNCGt	fatty acid transport via diffusion
LNS14DMr	cytochrome P450 lanosterol 14-alpha-demethylase
LNSTLSr	lanosterol synthase
LPASE	lysophospholipase
LPCOXp	L-pipecolate oxidase, peroxisomal
LPS	lipase
LPS2	lipase
LPS2e	lipase, extracellular
LPS3	lipase
LPS3e	lipase, extracellular
LPS4e	phospholipase
LPSe	lipase
LRAT	Lecithin retinol acyltransferase
LRAT1	Lecithin retinol acyltransferase (11-cis)
LRAT2	Lecithin retinol acyltransferase (9-cis)
LSTO1r	Lathosterol oxidase
LSTO2r	Lathosterol oxidase
LTC4CP	Leukotriene C4 carboxypeptidase
LTC4Sr	Leukotriene C4 synthase
LTD4DP	Leukotriene D4 dipeptidase
LYSOXp	L-lysine oxidase, peroxisomal
LYSt4	L-lysine transport in via sodium symport
LYStiDF	L-lysine transport via diffusion (extracellular to cytosol)
LYStip	L-lysine transport, peroxisomal (irreversible)
LYStm	Lysine mitochondrial transport via ornithine carrier
LYStn	L-lysine transport, nuclear
MACACI	maleylacetoacetate isomerase
MACOXO	3-Methylimidazole acetaldehyde:NAD+ oxidoreductase
MALSO3tm	Malate:sulfite antiport, mitochondrial
MALSO4tm	Malate:sulfate antiport, mitochondrial
MALT	alpha-glucosidase
MALTe	alpha-glucosidase, extracellular
MALtm	malate transport, mitochondrial
MALTSULtm	Malate:thiosulfate antiport, mitochondrial
MALTt1r	maltose transport (uniport)
MAN6PI	mannose-6-phosphate isomerase
MANt1r	mannose transport (uniport)
MANt4	D-mannose transport via sodium cotransport
MANtly	mannose efflux from lysosome
MAOX	Methylamine oxidase
MCCCrm	methylcrotonoyl-CoA carboxylase, mitochondrial
MCD	Malonyl-CoA Decarboxylase cytoplasmic
MCDm	Malonyl-CoA Decarboxylase, mitochondrial
MCITS	2-methylcitrate synthase
MCLACCYSR	3-mercaptolactate:cysteine reductase
MCLOR	3-Mercaptolactate:NAD+ oxidoreductase
MCPST	3-mercaptopyruvate sulfurtransferase
MDH	malate dehydrogenase
MDHm	malate dehydrogenase, mitochondrial
MDRPD	5-Methylthio-5-deoxy-D-ribulose 1-phosphate dehydratase
ME1m	malic enzyme (NAD), mitochondrial
ME2	malic enzyme (NADP)
ME2m	malic enzyme (NADP), mitochondrial
MECOALm	mesaconate--CoA ligase (ADP-forming), mitochondrial
MECOAS1m	mesaconate--CoA ligase (GDP-forming)
MEOHt2	Methanol diffusion
MEOHtly	Methanol transporter, lysosome
MEPIVESSte	metanephrine secretion via secretory vesicle (ATP driven)
MERCPLACCYSt	3-mercaptolactate-cysteine disulfide transport, extracellular
METAT	methionine adenosyltransferase
METLEUex	Methionine/Leucine exchange (Met in)
METS	methionine synthase
METt4	L-methionine transport in via sodium symport
METtec	L-methionine transport via diffusion (extracellular to cytosol)
MEVK1x	mevalonate kinase (atp)
MGCHrm	methylglutaconyl-CoA hydratase (reversible), mitochondrial
MGSA	methylglyoxal synthase
MGSA2	methyglyoxylate synthase 2 (from g3p)
MHISOR	N-Methylhistamine:oxygen oxidoreductase (deaminating)
MI1345PP	inositol-1,3,4,5-trisphosphate 5-phosphatase
MI134P4P	inositol-1,3,4-trisphosphate 4-phosphatase
MI134PP	inositol-1,3,4-trisphosphate 1-phosphatase
MI13PP	inositol-1,3-bisphosphate 3-phosphatase
MI145PK	inositol-1,4,5-trisphosphate 3-kinase
MI145PP	inositol-1,4,5-trisphosphate 5-phosphatase
MI14P4P	inositol-1,4-bisphosphate 4-phosphatase
MI14PP	inositol-1,4-bisphosphate 1-phosphatase
MI14Ptn	inositol 1,4-bisphosphate nuclear transport (diffusion)
MI1P-Dtn	inositol 1-phosphate nuclear transport (diffusion)
MI1PP	myo-inositol 1-phosphatase
MI1PS	myo-Inositol-1-phosphate synthase
MI34PP	inositol-3,4-bisphosphate 4-phosphatase
MI3PP	myo-inositol 3-phosphatase
MI4PP	myo-inositol 4-phosphatase
MLTG1e	Maltodextrin glucosidase (maltotriose), extracellular
MMCDm	Methylmalonyl-CoA decarboxylase, mitochondrial
MMEm	methylmalonyl-CoA epimerase/racemase
MMMm	methylmalonyl-CoA mutase
MMSAD1m	methylmalonate-semialdehyde dehydrogenase
MMSAD3m	methylmalonate-semialdehyde dehydrogenase (malonic semialdehyde), mitochondrial
MMTSADm	malonate-semialdehyde dehydrogenase (acetylating), mitochondrial
MOGAT	monoacylglycerol acyltransferase
MTAP	5'-methylthioadenosine phosphorylase
MTHFC	methenyltetrahydrofolate cyclohydrolase
MTHFCm	methenyltetrahydrifikate cyclohydrolase, mitochondrial
MTHFD	methylenetetrahydrofolate dehydrogenase (NADP)
MTHFD2	methylenetetrahydrofolate dehydrogenase (NAD)
MTHFD2m	methylenetetrahydrofolate dehydrogenase (NAD), mitochondrial
MTHFDm	methylenetetrahydrofolate dehydrogenase (NADP), mitochondrial
MTHFR3	5,10-methylenetetrahydrofolatereductase (NADPH)
MTHGXLt	Methylglyoxal transport (cytosol to extracellular)
MTRI	5-methylthioribose-1-phosphate isomerase
N2M2NMASNtly	n2m2nmasn transport, extracellular to lysosome
NACASPAH	N-Acetyl-L-aspartate amidohydrolase
NACASPtm	N-acetyl-L-aspartate transport (mitochondria to cytosol)
NACHEX27ly	beta-N-acetylhexosaminidase, lysosomal
NACUP	Nicotinic acid uptake
NADH2-u10m	NADH dehydrogenase, mitochondrial
NADHtpu	NADH transporter, peroxisome
NADHtru	NADH transporter, endoplasmic reticulum
NADN	NAD nucleosidase
NADNe	NAD nucleosidase,extracellular
NADPHtru	NADPH transporter, endoplasmic reticulum
NADPHtxu	NADPH transporter, peroxisome
NADPNe	NADP nucleosidase,extracellular
NADPtru	NADP transporter, endoplasmic reticulum
NADPtxu	NADP transporter, peroxisome
NADS2	NAD synthase (glutamine-hydrolysing)
NADtn	NAD transport, nuclear through pores
NADtpu	NAD transporter, peroxisome
NADtru	NAD transporter, endoplasmic reticulum
NAHCO3_HCLt	bicarbonate transport (HCl/NaHCO3 exchange)
NAIt	Na+ / iodide cotransport
NaKt	Na+/K+ exchanging ATPase
NAt	sodium transport (uniport)
NAt3_1	sodium proton antiporter (H:NA is 1:1)
NAt5	sodium/ammonium proton antiporter
NAtx	sodium transport via diffusion (perioxisome)
NCAMUP	Nicotinamide acid uptake
NCCt	Na+-Cl- cotransport
NCKt	Na+/Ca2+-K+ exchange
NCNt	Na+/Ca2+-NH4+ exchange
NDP10ex	nucleoside-diphosphatase (IDP), extracellular
NDP3ex	nucleoside-diphosphatase (GDP), extracellular
NDP6	nucleoside-diphosphatase (dCDP)
NDP7er	nucleoside-diphosphatase (UDP), endoplasmic reticulum
NDP7ex	nucleoside-diphosphatase (UDP), extracellular
NDP8	nucleoside-diphosphatase (dUDP)
NDP8ex	nucleoside-diphosphatase (UTP), extracellular
NDPK1	nucleoside-diphosphate kinase (ATP:GDP)
NDPK10	nucleoside-diphosphate kinase (ATP:dIDP)
NDPK10n	nucleoside-diphosphate kinase (ATP:dIDP), nuclear
NDPK1m	nucleoside-diphosphate kinase (ATP:GDP), mitochondrial
NDPK1n	nucleoside-diphosphate kinase (ATP:GDP), nuclear
NDPK2	nucleoside-diphosphate kinase (ATP:UDP)
NDPK2n	nucleoside-diphosphate kinase (ATP:UDP), nuclear
NDPK3	nucleoside-diphosphate kinase (ATP:CDP)
NDPK3m	nucleoside-diphosphate kinase (ATP:CDP), mitochondrial
NDPK3n	nucleoside-diphosphate kinase (ATP:CDP),nuclear
NDPK4	nucleoside-diphosphate kinase (ATP:dTDP)
NDPK4m	nucleoside-diphosphate kinase (ATP:dTDP), mitochondrial
NDPK4n	nucleoside-diphosphate kinase (ATP:dTDP), nuclear
NDPK5	nucleoside-diphosphate kinase (ATP:dGDP)
NDPK5m	nucleoside-diphosphate kinase (ATP:dGDP), mitochondrial
NDPK5n	nucleoside-diphosphate kinase (ATP:dGDP), nuclear
NDPK6	nucleoside-diphosphate kinase (ATP:dUDP)
NDPK6m	nucleoside-diphosphate kinase (ATP:dUDP), mitochondrial
NDPK6n	nucleoside-diphosphate kinase (ATP:dUDP), nuclear
NDPK7	nucleoside-diphosphate kinase (ATP:dCDP)
NDPK7m	nucleoside-diphosphate kinase (ATP:dCDP), mitochondrial
NDPK7n	nucleoside-diphosphate kinase (ATP:dCDP), nuclear
NDPK8	nucleoside-diphosphate kinase (ATP:dADP)
NDPK8m	nucleoside-diphosphate kinase (ATP:dADP), mitochondrial
NDPK8n	nucleoside-diphosphate kinase (ATP:dADP), nuclear
NDPK9	nucleoside-diphosphate kinase (ATP:IDP)
NDPK9n	nucleoside-diphosphate kinase (ATP:IDP), nuclear
NH4t3r	ammonia transport via proton antiport
NH4tn	ammonia nuclear transport
NH4tp	ammonia peroxisomal transport
NICRNS	NICRNS
NICRNTtn	NICRNT transport, nuclear trhough pore
NKCC2t	Na+-K+-Cl- cotransport (NH4+)
NKCCt	Na+-K+-Cl- cotransport
NMNATn	nicotinamide-nucleotide adenylyltransferase
NMNATr	nicotinamide-nucleotide adenylyltransferase
NMNS	NMN synthetase
NMNtn	NMN transport, nuclear trhough pore
NNAT	nicotinate-nucleotide adenylyltransferase
NNATn	nicotinate-nucleotide adenylyltransferase
NNATr	nicotinate-nucleotide adenylyltransferase
NNDPR	nicotinate-nucleotide diphosphorylase (carboxylating)
NNMT	Nicotinamide N-methyltransferase
NORANMT	noradrenaline N-methyltransferase
NOS1	Nitric Oxide Synthase (intermediate forming)
NOS2	Nitric Oxide Synthase (NO forming)
NOt	NO transport (diffusion)
NP1	nucleotide phosphatase
NPTHLte	xenobiotic transport
NRPPHRSFt	norepinephrine sulfate transport (diffusion)
NRPPHRSULT	Norepinephrine Sulfotransferase
NRPPHRt4(2)r	Norepinephrine reversible transport in via sodium symport (1:2)
NRPPHRtu	Norepinephrine uniport
NRPPHRVESSEC	Noradrenaline secretion via secretory vesicle (ATP driven)
NRVNCCOAtx	fatty acid intracellular transport
NRVNCt	fatty acid transport via diffusion
NT5C	5'-nucleotidase
NTD1	5'-nucleotidase (dUMP)
NTD10	5'-nucleotidase (XMP)
NTD11	5'-nucleotidase (IMP)
NTD1m	5'-nucleotidase (dUMP),mitochondrial
NTD2	5'-nucleotidase (UMP)
NTD2e	5'-nucleotidase (UMP), extracellular
NTD3	5'-nucleotidase (dCMP)
NTD4	5'-nucleotidase (CMP)
NTD4e	5'-nucleotidase (CMP), extracellular
NTD5	5'-nucleotidase (dTMP)
NTD5m	5'-nucleotidase (dTMP), mitochondrial
NTD6	5'-nucleotidase (dAMP)
NTD7	5'-nucleotidase (AMP)
NTD7e	5'-nucleotidase (AMP), extracellular
NTD8	5'-nucleotidase (dGMP)
NTD9	5'-nucleotidase (GMP)
NTD9e	5'-nucleotidase (GMP), extracellular
NTP3e	nucleoside-triphosphatase (GTP)
O16G1e	oligo-1,6-glucosidase (glygn4 -> glygn5), extracellular
O16G2e	oligo-1,6-glucosidase (strch2 ->strch3), extracellular
O2St	superoxide anion transport via diffusion (extracellular)
O2Stm	superoxide anion transport via diffusion (mitochondria)
O2Stn	superoxide anion transport via diffusion (nucleus)
O2Stx	superoxide anion transport via diffusion (peroxisome)
O2t	o2 transport (diffusion)
O2ter	O2 transport, endoplasmic reticulum
O2tm	O2 transport (diffusion)
O2tn	O2 nuclear transport
O2tp	O2 transport, peroxisomal
OBDHc	2-Oxobutanoate dehydrogenase, cytosolic
OCBTm	ornithine carbamoyltransferase, irreversible
OCCOAtm	Octanoyl-CoA transport, diffusion
OCCOAtx	fatty acid intracellular transport
OCDCAtr	fatty acid transport via diffusion
OCDCEAtr	fatty acid transport via diffusion
OCOAT1m	3-oxoacid CoA-transferase
OCTAt	Octanoate transport via diffusion
ODECOAtx	fatty acid intracellular transport
OIVD1m	2-oxoisovalerate dehydrogenase (acylating; 4-methyl-2-oxopentaoate), mitochondrial
OIVD2m	2-oxoisovalerate dehydrogenase (acylating; 3-methyl-2-oxobutanoate), mitochondrial
OIVD3m	2-oxoisovalerate dehydrogenase (acylating; 3-methyl-2-oxopentanoate), mitochondrial
OMEPRAZOLEte	xenobiotic transport
OMPDC	orotidine-5'-phosphate decarboxylase
ONPTHLte	xenobiotic transport
OPAHir	5-Oxoproline amidohydrolase (ATP-hydrolysing) (ir)
ORETNF	4-oxo-retinoic acid formation (oxidation)
ORETNF2	13-cis-4-oxo-retinoic acid formation (oxidation)
ORETNtn	4-oxo-retinoic acid transport, Nuclear
ORETNtn2	13-cis-4-oxo-retinoic acid transport, Nuclear
ORNDC	Ornithine Decarboxylase
ORNt3m	ornithine mitochondrial transport via proton antiport
ORNt4m	ornithine mitochondrial transport exchange with citruline
ORNTArm	ornithine transaminase reversible (m)
ORNtiDF	ornithine transport via diffusion (extracellular to cytosol)
ORPT	orotate phosphoribosyltransferase
OXAHCOtex	oxalate transport via bicarbonate countertransport
OXAtp	oxalate transport out of peroxisome
P4501B1r	cytochrome P450 1B1
P45027A11m	5-beta-cholestane-3-alpha,7-alpha,12-alpha-triol 27-hydroxylase
P45027A12m	5-beta-cholestane-3-alpha,7-alpha,12-alpha-triol 27-hydroxylase
P45027A13m	5-beta-cholestane-3-alpha,7-alpha,12-alpha-triol 27-hydroxylase
P45027A14m	5-beta-cytochrome P450, family 27, subfamily A, polypeptide 1
P45027A15m	5-beta-cytochrome P450, family 27, subfamily A, polypeptide 1
P45027A16m	Cytochrome P450 27
P45027A1m	Cytochrome P450 27
P4502A6	cytochrome P450 2A6
P4502C18	cytochrome P450 2C18
P4502C19	cytochrome P450 2C19
P4502C8	cytochrome P450 2C8
P4502C9	cytochrome P450 2C9
P4502C92	cytochrome P450 2C9
P4502C93	cytochrome P450 2C9
P4502C94	cytochrome P450 2C9
P4502D6	cytochrome P450 2D6
P4502E1	cytochrome P450 2E1
P4502F1	cytochrome P450 2F1
P45039A1r	oxysterol 7-alpha-hydroxylase
P4503A5	cytochrome P450 3A5
P45046A1r	cytochrome P450, family 46, subfamily A, polypeptide 1
P4504F123r	cytochrome p450 4F12/4F2
P4507A1r	cytochrome P450, family 7, subfamily A, polypeptide 1
P4507B11r	oxysterol 7alpha-hydroxylase
P4507B12r	oxysterol 7alpha-hydroxylase
P4508B11r	sterol 12-alpha-hydroxylase
P4508B13r	sterol 12-alpha-hydroxylase (nadh)
P5CDm	1-pyrroline-5-carboxylate dehydrogenase, mitochondrial
P5CR	pyrroline-5-carboxylate reductase
P5CRm	pyrroline-5-carboxylate reductase (m)
P5CRx	pyrroline-5-carboxylate reductase
P5CRxm	pyrroline-5-carboxylate reductase (m)
PA_HSter	phosphatidate scramblase
PA_HStn	phosphatidate transport, nuclear
PACCOAL	phenylacetate-CoA ligase
PAFH	Platelet-activating factor acetylhydrolase
PAFHe	Platelet-activating factor acetylhydrolase
PAFS	alkyl glycerol phosphocholine acetyl transferase
PAIL_HStn	phosphatidylinositol nuclear transport (diffusion)
PAIL45P_HStn	phosphatidylinositol 4,5-bisphosphate nuclear transport (diffusion)
PAIL4P_HStn	phosphatidylinositol 4-phosphate nuclear transport (diffusion)
PAN4PP	phosphatase (pan4p)
PCFLOPm	phosphatidylcholine flippase
PCHOL_HSter	phosphatidylcholine scramblase
PCHOLP_hs	choline phosphatase
PCHOLPm_hs	choline phosphatase
PCHOLPr_hs	choline phosphatase
PCLAD	picolinic acid decarboxylase
PCm	pyruvate carboxylase
PCREATtmdiffir	Phosphocreatine transport to/from mitochondria via diffusion
PCRNtm	transport into the mitochondria from cytosol (carnitine)
PCt	phosphatidylcholine transporter
PDE1	3',5'-cyclic-nucleotide phosphodiesterase
PDE4	3',5'-cyclic-nucleotide phosphodiesterase
PDE4n	3',5'-cyclic-nucleotide phosphodiesterase, Nucleus
PDHm	pyruvate dehydrogenase
PDX5PO	pyridoxine 5'-phosphate oxidase
PDXPP	Pyridoxine 5-phosphate phosphatase
PE_HSter	phosphatidylethanolamine scramblase
PE_HStm	phosphatidylethanolamine scramblase
PEAMNO	Phenethylamine oxidase
PEFLIP	phosphatidylethanolamine flippase
PEFLIPm	phosphatidylethanolamine flippase
PEPCK	Phosphoenolpyruvate carboxykinase (GTP)
PEPCKm	Phosphoenolpyruvate carboxykinase (GTP)
PERILLYLte	xenobiotic transport
PETHCT	phosphoethanolamine cytidyltransferase
PETOHMm_hs	phosphatidylethanolamine N-methyltransferase
PETOHMr_hs	phosphatidylethanolamine N-methyltransferase
PFK	phosphofructokinase
PFK26	6-phosphofructo-2-kinase
PGCD	phosphoglycerate dehydrogenase
PGDI	Prostaglandin-H2 D-isomerase [Precursor]
PGI	glucose-6-phosphate isomerase
PGK	phosphoglycerate kinase
PGL	6-phosphogluconolactonase
PGM	phosphoglycerate mutase
PGMT	phosphoglucomutase
PGS	Prostaglandin G/H synthase
PGSr	Prostaglandin G/H synthase
PHACCOAGLNAC	Phenylacetyl-CoA:L-glutamine alpha-N-phenylacetyltransferase
PHCDm	L-1-pyrroline-3-hydroxy-5-carboxylate dehydrogenase
PHCHGSm	L-1-Pyrroline-3-hydroxy-5-carboxylate spontaneous conversion to L-4-Hydroxyglutamate semialdehyde, mitochondrial
PHEACGLNt	PHEACGLN extracellular transport via diffusion
PHEMEtm	Heme transport to cytosol
PHEt4	L-phenylalanine transport in via sodium symport
PHEtec	L-phenylalanine transport via diffusion (extracellular to cytosol)
PHETHPTOX2	L-Phenylalanine,tetrahydrobiopterin:oxygen oxidoreductase (4-hydroxylating)
PHYCBOXL	L-Phenylalanine carboxy-lyase
PI345P3P	phosphatidylinositol-3,4,5-trisphosphate 3-phosphatase
PI345P3Pn	phosphatidylinositol-3,4,5-trisphosphate 3-phosphatase, nuclear
PI345P5P	phosphatidylinositol-3,4,5-trisphosphate 5-phosphatase
PI345P5Pn	phosphatidylinositol-3,4,5-trisphosphate 5-phosphatase, nuclear
PI34P3Pn	phosphatidylinositol-3,4-bisphosphate 3-phosphatase, nuclear
PI34P4Pn	phosphatidylinositol-3,4-bisphosphate 4-phosphatase, nuclear
PI34P5K	phosphatidylinositol 3,4-bisphosphate 5-kinase
PI34P5Kn	phosphatidylinositol 3,4-bisphosphate 5-kinase, nuclear
[truncated: 473 more rows]

## Sheet: Human EFMs
Description of human EFMs obtained as characteristic and/or differential at least in one scenario in the lung cancer study.
They were taken from the list provided in Rezola et al, 2013.
Metabolite and reaction abbreviations were taken from Duarte et al, 2007.
Human EFMs selected in Table 1 as characteristic/differential from a general set compiled in Rezola et al., 2013.
Compartment abbreviations: [c]-cytoplasm; [e]-extracellular; [m]-mitochondrion; [n]-nucleus; [g]-Golgi apparatus; [l]-lysosome; [r]-endoplasmic reticulum; [x]-peroxisome
EFM #	Length	Overall Reaction	reactions	metabolites
24	27	1 fad[m] + 3 h2o[m] + 1 lys-L[e] + 3 nad[m] + 1 pi[m] + 2 pyr[e] --> 1 acac[e] + 2 ala-L[e] + 2 co2[m] + 1 fadh2[m] + 2 h[c] + 1 h[e] + 3 nadh[m] + 1 pi[c]	2AMADPTm; 2OXOADOXm; 2OXOADPTm; AASAD3m; AATAi; ACACt2; ACACt2m; AKGMALtm; ALATA_L; ALAt2r; ECOAH1m; EX_acac(e); EX_ala-L(e); EX_h(e); EX_lys-L(e); EX_pyr(e); GLUTCOADHm; GLUt2m; HACD1m; HMGCOASim; HMGLm; LYStiDF; LYStm; MALtm; PYRt2r; SACCD3m; SACCD4m	2oxoadp[c]; 2oxoadp[m]; 3hbcoa[m]; L2aadp6sa[m]; L2aadp[c]; L2aadp[m]; aacoa[m]; acac[c]; acac[e]; acac[m]; accoa[m]; akg[c]; akg[m]; ala-L[c]; ala-L[e]; b2coa[m]; co2[m]; coa[m]; fad[m]; fadh2[m]; glu-L[c]; glu-L[m]; glutcoa[m]; h2o[m]; h[c]; h[e]; h[m]; hmgcoa[m]; lys-L[c]; lys-L[e]; lys-L[m]; mal-L[c]; mal-L[m]; nad[m]; nadh[m]; nadp[m]; nadph[m]; pi[c]; pi[m]; pyr[c]; pyr[e]; saccrp-L[m]
28	27	2 akg[e] + 2 atp[c] + 1 fad[m] + 2 h2o[c] + 3 h2o[m] + 5 h[e] + 1 lys-L[e] + 3 nad[m] + 1 pi[m] --> 1 acac[e] + 2 adp[c] + 2 co2[m] + 1 fadh2[m] + 2 glu-L[e] + 10 h[c] + 3 nadh[m] + 3 pi[c]	2AMADPTm; 2OXOADOXm; 2OXOADPTm; AASAD3m; AATAi; ACACt2; ACACt2m; AKGMALtm; AKGt4_3; ECOAH1m; EX_acac(e); EX_akg(e); EX_glu-L(e); EX_h(e); EX_lys-L(e); GLUTCOADHm; GLUVESSEC; GLUt2m; HACD1m; HMGCOASim; HMGLm; LYStiDF; LYStm; MALtm; NAt3_1; SACCD3m; SACCD4m	2oxoadp[c]; 2oxoadp[m]; 3hbcoa[m]; L2aadp6sa[m]; L2aadp[c]; L2aadp[m]; aacoa[m]; acac[c]; acac[e]; acac[m]; accoa[m]; adp[c]; akg[c]; akg[e]; akg[m]; atp[c]; b2coa[m]; co2[m]; coa[m]; fad[m]; fadh2[m]; glu-L[c]; glu-L[e]; glu-L[m]; glutcoa[m]; h2o[c]; h2o[m]; h[c]; h[e]; h[m]; hmgcoa[m]; lys-L[c]; lys-L[e]; lys-L[m]; mal-L[c]; mal-L[m]; na1[c]; na1[e]; nad[m]; nadh[m]; nadp[m]; nadph[m]; pi[c]; p…
31	27	2 akg[e] + 2 atp[c] + 1 fad[m] + 2 h2o[c] + 3 h2o[m] + 1 lys-L[e] + 3 nad[m] + 1 pi[m] --> 1 acac[e] + 2 adp[c] + 2 co2[m] + 1 fadh2[m] + 2 glu-L[e] + 4 h[c] + 1 h[e] + 3 nadh[m] + 3 pi[c]	2AMADPTm; 2OXOADOXm; 2OXOADPTm; AASAD3m; AATAi; ACACt2; ACACt2m; AKGMALtm; AKGt4_3; ECOAH1m; EX_acac(e); EX_akg(e); EX_glu-L(e); EX_h(e); EX_lys-L(e); GLUTCOADHm; GLUVESSEC; GLUt2m; HACD1m; HMGCOASim; HMGLm; LYStiDF; LYStm; MALtm; NAt; SACCD3m; SACCD4m	2oxoadp[c]; 2oxoadp[m]; 3hbcoa[m]; L2aadp6sa[m]; L2aadp[c]; L2aadp[m]; aacoa[m]; acac[c]; acac[e]; acac[m]; accoa[m]; adp[c]; akg[c]; akg[e]; akg[m]; atp[c]; b2coa[m]; co2[m]; coa[m]; fad[m]; fadh2[m]; glu-L[c]; glu-L[e]; glu-L[m]; glutcoa[m]; h2o[c]; h2o[m]; h[c]; h[e]; h[m]; hmgcoa[m]; lys-L[c]; lys-L[e]; lys-L[m]; mal-L[c]; mal-L[m]; na1[c]; na1[e]; nad[m]; nadh[m]; nadp[m]; nadph[m]; pi[c]; p…
34	27	1 adp[m] + 2 akg[e] + 2 atp[c] + 1 fad[m] + 2 h2o[c] + 2 h2o[m] + 1 h[m] + 1 lys-L[e] + 3 nad[m] + 2 pi[m] --> 1 acac[e] + 2 adp[c] + 1 atp[m] + 2 co2[m] + 1 fadh2[m] + 2 glu-L[e] + 4 h[c] + 1 h[e] + 3 nadh[m] + 3 pi[c]	2AMADPTm; 2OXOADOXm; 2OXOADPTm; AASAD3m; AATAi; ACACt2; ACACt2m; AKGMALtm; AKGt4_3; ECOAH1m; EX_acac(e); EX_akg(e); EX_glu-L(e); EX_h(e); EX_lys-L(e); GLUTCOADHm; GLUVESSEC; GLUt2m; HACD1m; LYStiDF; LYStm; MALtm; NAt; OCOAT1m; SACCD3m; SACCD4m; SUCOASm	2oxoadp[c]; 2oxoadp[m]; 3hbcoa[m]; L2aadp6sa[m]; L2aadp[c]; L2aadp[m]; aacoa[m]; acac[c]; acac[e]; acac[m]; adp[c]; adp[m]; akg[c]; akg[e]; akg[m]; atp[c]; atp[m]; b2coa[m]; co2[m]; coa[m]; fad[m]; fadh2[m]; glu-L[c]; glu-L[e]; glu-L[m]; glutcoa[m]; h2o[c]; h2o[m]; h[c]; h[e]; h[m]; lys-L[c]; lys-L[e]; lys-L[m]; mal-L[c]; mal-L[m]; na1[c]; na1[e]; nad[m]; nadh[m]; nadp[m]; nadph[m]; pi[c]; pi[m];…
35	28	2 atp[m] + 1 fad[m] + 6 h2o[m] + 2 h[c] + 1 lys-L[e] + 3 nad[m] + 2 nadp[m] + 1 pi[c] + 2 pyr[e] --> 2 4abut[e] + 2 adp[m] + 2 co2[c] + 2 co2[m] + 1 fadh2[m] + 8 h[m] + 3 nadh[m] + 2 nadph[m] + 3 pi[m]	2AMADPTm; 2OXOADOXm; 2OXOADPTm; AASAD3m; AATAi; ABUTt2r; ACACT1rm; ACONTm; AKGMALtm; CSm; ECOAH1m; EX_4abut(e); EX_lys-L(e); EX_pyr(e); GLUDC; GLUTCOADHm; GLUt2m; HACD1m; HCO3Em; ICDHyrm; LYStiDF; LYStm; MALtm; PCm; PYRt2m; PYRt2r; SACCD3m; SACCD4m	2oxoadp[c]; 2oxoadp[m]; 3hbcoa[m]; 4abut[c]; 4abut[e]; L2aadp6sa[m]; L2aadp[c]; L2aadp[m]; aacoa[m]; accoa[m]; adp[m]; akg[c]; akg[m]; atp[m]; b2coa[m]; cit[m]; co2[c]; co2[m]; coa[m]; fad[m]; fadh2[m]; glu-L[c]; glu-L[m]; glutcoa[m]; h2o[m]; h[c]; h[e]; h[m]; hco3[m]; icit[m]; lys-L[c]; lys-L[e]; lys-L[m]; mal-L[c]; mal-L[m]; nad[m]; nadh[m]; nadp[m]; nadph[m]; oaa[m]; pi[c]; pi[m]; pyr[c]; pyr[…
36	27	2 akg[e] + 1 fad[m] + 3 h2o[m] + 1 lys-L[e] + 3 nad[m] + 1 pi[m] --> 2 4abut[e] + 1 acac[e] + 2 co2[c] + 2 co2[m] + 1 fadh2[m] + 1 h[c] + 3 nadh[m] + 1 pi[c]	2AMADPTm; 2OXOADOXm; 2OXOADPTm; AASAD3m; AATAi; ABUTt2r; ABUTt4(2)r; ACACt2; ACACt2m; AKGMALtm; AKGt4_3; ECOAH1m; EX_4abut(e); EX_acac(e); EX_akg(e); EX_lys-L(e); GLUDC; GLUTCOADHm; GLUt2m; HACD1m; HMGCOASim; HMGLm; LYStiDF; LYStm; MALtm; SACCD3m; SACCD4m	2oxoadp[c]; 2oxoadp[m]; 3hbcoa[m]; 4abut[c]; 4abut[e]; L2aadp6sa[m]; L2aadp[c]; L2aadp[m]; aacoa[m]; acac[c]; acac[e]; acac[m]; accoa[m]; akg[c]; akg[e]; akg[m]; b2coa[m]; co2[c]; co2[m]; coa[m]; fad[m]; fadh2[m]; glu-L[c]; glu-L[m]; glutcoa[m]; h2o[m]; h[c]; h[e]; h[m]; hmgcoa[m]; lys-L[c]; lys-L[e]; lys-L[m]; mal-L[c]; mal-L[m]; na1[c]; na1[e]; nad[m]; nadh[m]; nadp[m]; nadph[m]; pi[c]; pi[m]; …
38	27	1 adp[m] + 2 akg[e] + 1 fad[m] + 2 h2o[m] + 1 h[m] + 1 lys-L[e] + 3 nad[m] + 2 pi[m] --> 2 4abut[e] + 1 acac[e] + 1 atp[m] + 2 co2[c] + 2 co2[m] + 1 fadh2[m] + 1 h[c] + 3 nadh[m] + 1 pi[c]	2AMADPTm; 2OXOADOXm; 2OXOADPTm; AASAD3m; AATAi; ABUTt2r; ABUTt4(2)r; ACACt2; ACACt2m; AKGMALtm; AKGt4_3; ECOAH1m; EX_4abut(e); EX_acac(e); EX_akg(e); EX_lys-L(e); GLUDC; GLUTCOADHm; GLUt2m; HACD1m; LYStiDF; LYStm; MALtm; OCOAT1m; SACCD3m; SACCD4m; SUCOASm	2oxoadp[c]; 2oxoadp[m]; 3hbcoa[m]; 4abut[c]; 4abut[e]; L2aadp6sa[m]; L2aadp[c]; L2aadp[m]; aacoa[m]; acac[c]; acac[e]; acac[m]; adp[m]; akg[c]; akg[e]; akg[m]; atp[m]; b2coa[m]; co2[c]; co2[m]; coa[m]; fad[m]; fadh2[m]; glu-L[c]; glu-L[m]; glutcoa[m]; h2o[m]; h[c]; h[e]; h[m]; lys-L[c]; lys-L[e]; lys-L[m]; mal-L[c]; mal-L[m]; na1[c]; na1[e]; nad[m]; nadh[m]; nadp[m]; nadph[m]; pi[c]; pi[m]; saccr…
39	28	2 akg[e] + 1 fad[m] + 3 h2o[m] + 1 h[m] + 1 lys-L[e] + 3 nad[m] + 1 pi[m] --> 2 4abut[e] + 1 acetone[e] + 2 co2[c] + 3 co2[m] + 1 fadh2[m] + 1 h[c] + 3 nadh[m] + 1 pi[c]	2AMADPTm; 2OXOADOXm; 2OXOADPTm; AASAD3m; AATAi; ABUTt2r; ABUTt4(2)r; ACETONEt2; ACETONEt2m; ADCim; AKGMALtm; AKGt4_3; ECOAH1m; EX_4abut(e); EX_acetone(e); EX_akg(e); EX_lys-L(e); GLUDC; GLUTCOADHm; GLUt2m; HACD1m; HMGCOASim; HMGLm; LYStiDF; LYStm; MALtm; SACCD3m; SACCD4m	2oxoadp[c]; 2oxoadp[m]; 3hbcoa[m]; 4abut[c]; 4abut[e]; L2aadp6sa[m]; L2aadp[c]; L2aadp[m]; aacoa[m]; acac[m]; accoa[m]; acetone[c]; acetone[e]; acetone[m]; akg[c]; akg[e]; akg[m]; b2coa[m]; co2[c]; co2[m]; coa[m]; fad[m]; fadh2[m]; glu-L[c]; glu-L[m]; glutcoa[m]; h2o[m]; h[c]; h[e]; h[m]; hmgcoa[m]; lys-L[c]; lys-L[e]; lys-L[m]; mal-L[c]; mal-L[m]; na1[c]; na1[e]; nad[m]; nadh[m]; nadp[m]; nadph[…
99	20	2 atp[c] + 1 h2o[c] + 1 meoh[e] + 2 nad[c] + 2 nadph[c] + 1 thf[e] + 1 thm[e] --> 1 5mthf[e] + 1 adp[c] + 1 amp[c] + 1 h[c] + 1 h[e] + 2 nadh[c] + 2 nadp[c] + 2 pi[c] + 1 thmmp[e]	5MTHFt; ALCD1; EX_5mthf(e); EX_h(e); EX_meoh(e); EX_thf(e); EX_thm(e); EX_thmmp(e); FALDH; FTHFL; MEOHt2; MTHFC; MTHFD; MTHFR3; SFGTH; TDP; THFt2; THMMPt4; THMt3; TMDPK	10fthf[c]; 5mthf[c]; 5mthf[e]; Sfglutth[c]; adp[c]; amp[c]; atp[c]; fald[c]; for[c]; gthrd[c]; h2o[c]; h[c]; h[e]; meoh[c]; meoh[e]; methf[c]; mlthf[c]; nad[c]; nadh[c]; nadp[c]; nadph[c]; oh1[c]; oh1[e]; pi[c]; thf[c]; thf[e]; thm[c]; thm[e]; thmmp[c]; thmmp[e]; thmpp[c]
102	20	1 6thf[e] + 4 h2o[c] + 7 h[c] + 1 nadph[c] + 1 ser-L[e] --> 5 4abut[e] + 1 5mthf[e] + 5 co2[c] + 1 gly[e] + 1 nadp[c]	5MTHFt2; ABUTt2r; EX_4abut(e); EX_5mthf(e); EX_6thf(e); EX_gly(e); EX_ser-L(e); GGH-5THFe; GGH-6THFe; GHMT2r; GLUDC; GLUt6; GLYt4; GLYt7(311)r; MTHFR3; NKCCt; SERt4; THFt2; UREAt; UREAt5	4abut[c]; 4abut[e]; 5mthf[c]; 5mthf[e]; 5thf[e]; 6thf[e]; cl[c]; cl[e]; co2[c]; glu-L[c]; glu-L[e]; gly[c]; gly[e]; h2o[c]; h2o[e]; h[c]; h[e]; k[c]; k[e]; mlthf[c]; na1[c]; na1[e]; nadp[c]; nadph[c]; oh1[c]; oh1[e]; ser-L[c]; ser-L[e]; thf[c]; thf[e]; urea[c]; urea[e]
104	16	1 5thf[e] + 1 atp[c] + 4 h2o[e] + 1 meoh[e] + 2 nad[c] + 2 nadph[c] --> 1 5mthf[e] + 1 adp[c] + 4 glu-L[e] + 2 nadh[c] + 2 nadp[c] + 1 pi[c]	5MTHFt2; ALCD1; EX_5mthf(e); EX_5thf(e); EX_glu-L(e); EX_h2o(e); EX_meoh(e); FALDH; FTHFL; GGH-5THFe; MEOHt2; MTHFC; MTHFD; MTHFR3; SFGTH; THFt2	10fthf[c]; 5mthf[c]; 5mthf[e]; 5thf[e]; Sfglutth[c]; adp[c]; atp[c]; fald[c]; for[c]; glu-L[e]; gthrd[c]; h2o[c]; h2o[e]; h[c]; meoh[c]; meoh[e]; methf[c]; mlthf[c]; nad[c]; nadh[c]; nadp[c]; nadph[c]; oh1[c]; oh1[e]; pi[c]; thf[c]; thf[e]
239	11	1 amp[c] + 1 atp[c] + 1 gtp[m] + 2 h2o[m] + 3 h[c] + 2 nad[m] + 2 nadh[c] + 1 ppi[c] --> 2 adp[c] + 1 gdp[m] + 5 h[m] + 2 nad[c] + 2 nadh[m] + 2 pi[c] + 1 pi[m]	AACOAT; ACACT1; ACACT1rm; ACACt2m; ACITL; CITtam; CSm; MDH; MDHm; OCOAT1m; SUCOAS1m	aacoa[c]; aacoa[m]; acac[c]; acac[m]; accoa[c]; accoa[m]; adp[c]; amp[c]; atp[c]; cit[c]; cit[m]; coa[c]; coa[m]; gdp[m]; gtp[m]; h2o[m]; h[c]; h[m]; mal-L[c]; mal-L[m]; nad[c]; nad[m]; nadh[c]; nadh[m]; oaa[c]; oaa[m]; pi[c]; pi[m]; ppi[c]; succ[m]; succoa[m]
240	11	1 amp[c] + 1 atp[c] + 1 atp[m] + 2 h2o[m] + 3 h[c] + 2 nad[m] + 2 nadh[c] + 1 ppi[c] --> 2 adp[c] + 1 adp[m] + 5 h[m] + 2 nad[c] + 2 nadh[m] + 2 pi[c] + 1 pi[m]	AACOAT; ACACT1; ACACT1rm; ACACt2m; ACITL; CITtam; CSm; MDH; MDHm; OCOAT1m; SUCOASm	aacoa[c]; aacoa[m]; acac[c]; acac[m]; accoa[c]; accoa[m]; adp[c]; adp[m]; amp[c]; atp[c]; atp[m]; cit[c]; cit[m]; coa[c]; coa[m]; h2o[m]; h[c]; h[m]; mal-L[c]; mal-L[m]; nad[c]; nad[m]; nadh[c]; nadh[m]; oaa[c]; oaa[m]; pi[c]; pi[m]; ppi[c]; succ[m]; succoa[m]
259	12	2 acald[e] + 1 atp[c] + 2 h2o[c] + 1 h[m] + 2 nadp[c] --> 1 acetone[e] + 1 amp[c] + 1 co2[m] + 3 h[c] + 1 h[e] + 2 nadph[c] + 1 ppi[c]	AACOAT; ACACT1; ACACt2m; ACALDt; ACETONEt2; ACETONEt2m; ACS; ADCim; ALDD2y; EX_acald(e); EX_acetone(e); EX_h(e)	aacoa[c]; ac[c]; acac[c]; acac[m]; acald[c]; acald[e]; accoa[c]; acetone[c]; acetone[e]; acetone[m]; amp[c]; atp[c]; co2[m]; coa[c]; h2o[c]; h[c]; h[e]; h[m]; nadp[c]; nadph[c]; ppi[c]
262	11	1 amp[c] + 1 atp[c] + 1 atp[m] + 2 h2o[m] + 3 h[c] + 2 nad[m] + 2 nadh[c] + 1 ppi[c] --> 2 adp[c] + 1 adp[m] + 5 h[m] + 2 nad[c] + 2 nadh[m] + 2 pi[c] + 1 pi[m]	AACOAT; ACACT1r; ACACT1rm; ACACt2m; ACITL; CITtam; CSm; MDH; MDHm; OCOAT1m; SUCOASm	aacoa[c]; aacoa[m]; acac[c]; acac[m]; accoa[c]; accoa[m]; adp[c]; adp[m]; amp[c]; atp[c]; atp[m]; cit[c]; cit[m]; coa[c]; coa[m]; h2o[m]; h[c]; h[m]; mal-L[c]; mal-L[m]; nad[c]; nad[m]; nadh[c]; nadh[m]; oaa[c]; oaa[m]; pi[c]; pi[m]; ppi[c]; succ[m]; succoa[m]
263	14	1 atp[c] + 1 gtp[m] + 2 h2o[m] --> 1 amp[c] + 1 gdp[m] + 1 h[c] + 1 h[m] + 1 pi[m] + 1 ppi[c]	AACOAT; ACACT1r; ACACT1rm; ACACt2m; ACS; AKGMALtm; ASPGLUm; ASPTA; ASPTAm; CITL; CITtam; CSm; OCOAT1m; SUCOAS1m	aacoa[c]; aacoa[m]; ac[c]; acac[c]; acac[m]; accoa[c]; accoa[m]; akg[c]; akg[m]; amp[c]; asp-L[c]; asp-L[m]; atp[c]; cit[c]; cit[m]; coa[c]; coa[m]; gdp[m]; glu-L[c]; glu-L[m]; gtp[m]; h2o[m]; h[c]; h[m]; mal-L[c]; mal-L[m]; oaa[c]; oaa[m]; pi[m]; ppi[c]; succ[m]; succoa[m]
284	14	1 ac[e] + 1 atp[c] + 1 etoh[e] + 1 h2o[c] + 1 h[m] + 2 nad[c] --> 1 acetone[e] + 1 amp[c] + 1 co2[m] + 3 h[c] + 2 nadh[c] + 1 ppi[c]	AACOAT; ACACT1r; ACACt2m; ACETONEt2; ACETONEt2m; ACS; ACt2r; ADCim; ALCD2if; ALDD2x; ETOHt; EX_ac(e); EX_acetone(e); EX_etoh(e)	aacoa[c]; ac[c]; ac[e]; acac[c]; acac[m]; acald[c]; accoa[c]; acetone[c]; acetone[e]; acetone[m]; amp[c]; atp[c]; co2[m]; coa[c]; etoh[c]; etoh[e]; h2o[c]; h[c]; h[e]; h[m]; nad[c]; nadh[c]; ppi[c]
285	14	1 ac[e] + 1 atp[c] + 1 etoh[e] + 1 h2o[c] + 1 h[m] + 1 nad[c] + 1 nadp[c] --> 1 acetone[e] + 1 amp[c] + 1 co2[m] + 3 h[c] + 1 nadh[c] + 1 nadph[c] + 1 ppi[c]	AACOAT; ACACT1r; ACACt2m; ACETONEt2; ACETONEt2m; ACS; ACt2r; ADCim; ALCD2if; ALDD2y; ETOHt; EX_ac(e); EX_acetone(e); EX_etoh(e)	aacoa[c]; ac[c]; ac[e]; acac[c]; acac[m]; acald[c]; accoa[c]; acetone[c]; acetone[e]; acetone[m]; amp[c]; atp[c]; co2[m]; coa[c]; etoh[c]; etoh[e]; h2o[c]; h[c]; h[e]; h[m]; nad[c]; nadh[c]; nadp[c]; nadph[c]; ppi[c]
286	12	2 acald[e] + 1 atp[c] + 2 h2o[c] + 1 h[m] + 2 nad[c] --> 1 acetone[e] + 1 amp[c] + 1 co2[m] + 3 h[c] + 1 h[e] + 2 nadh[c] + 1 ppi[c]	AACOAT; ACACT1r; ACACt2m; ACALDt; ACETONEt2; ACETONEt2m; ACS; ADCim; ALDD2x; EX_acald(e); EX_acetone(e); EX_h(e)	aacoa[c]; ac[c]; acac[c]; acac[m]; acald[c]; acald[e]; accoa[c]; acetone[c]; acetone[e]; acetone[m]; amp[c]; atp[c]; co2[m]; coa[c]; h2o[c]; h[c]; h[e]; h[m]; nad[c]; nadh[c]; ppi[c]
287	12	2 acald[e] + 1 atp[c] + 2 h2o[c] + 1 h[m] + 2 nadp[c] --> 1 acetone[e] + 1 amp[c] + 1 co2[m] + 3 h[c] + 1 h[e] + 2 nadph[c] + 1 ppi[c]	AACOAT; ACACT1r; ACACt2m; ACALDt; ACETONEt2; ACETONEt2m; ACS; ADCim; ALDD2y; EX_acald(e); EX_acetone(e); EX_h(e)	aacoa[c]; ac[c]; acac[c]; acac[m]; acald[c]; acald[e]; accoa[c]; acetone[c]; acetone[e]; acetone[m]; amp[c]; atp[c]; co2[m]; coa[c]; h2o[c]; h[c]; h[e]; h[m]; nadp[c]; nadph[c]; ppi[c]
288	12	2 acald[e] + 1 atp[c] + 2 h2o[c] + 1 h[m] + 2 nad[c] + 1 nadh[m] --> 1 amp[c] + 1 bhb[e] + 3 h[c] + 1 h[e] + 1 nad[m] + 2 nadh[c] + 1 ppi[c]	AACOAT; ACACT1r; ACACt2m; ACALDt; ACS; ALDD2x; BDHm; BHBt; BHBtm; EX_acald(e); EX_bhb(e); EX_h(e)	aacoa[c]; ac[c]; acac[c]; acac[m]; acald[c]; acald[e]; accoa[c]; amp[c]; atp[c]; bhb[c]; bhb[e]; bhb[m]; coa[c]; h2o[c]; h[c]; h[e]; h[m]; nad[c]; nad[m]; nadh[c]; nadh[m]; ppi[c]
289	12	2 acald[e] + 1 atp[c] + 2 h2o[c] + 1 h[m] + 1 nadh[m] + 2 nadp[c] --> 1 amp[c] + 1 bhb[e] + 3 h[c] + 1 h[e] + 1 nad[m] + 2 nadph[c] + 1 ppi[c]	AACOAT; ACACT1r; ACACt2m; ACALDt; ACS; ALDD2y; BDHm; BHBt; BHBtm; EX_acald(e); EX_bhb(e); EX_h(e)	aacoa[c]; ac[c]; acac[c]; acac[m]; acald[c]; acald[e]; accoa[c]; amp[c]; atp[c]; bhb[c]; bhb[e]; bhb[m]; coa[c]; h2o[c]; h[c]; h[e]; h[m]; nad[m]; nadh[m]; nadp[c]; nadph[c]; ppi[c]
302	19	1 atp[c] + 1 glc-D[e] + 2 h[c] + 1 h[r] + 1 nadph[c] + 1 nadph[r] + 2 o2s[e] --> 1 abt[e] + 1 adp[c] + 1 co2[c] + 2 h2o[c] + 1 nadp[c] + 1 nadp[r] + 1 pi[c]	ABTD; ABTti; DGULND; EX_abt(e); EX_glc(e); EX_o2s(e); GLCURter; GLCt1r; GTHO; GTHP; GULN3D; GULNDer; GULNter; HEX1; INOSTO; MI1PP; MI1PS; O2St; SPODM	3dhguln[c]; abt[c]; abt[e]; adp[c]; atp[c]; co2[c]; g6p[c]; glc-D[c]; glc-D[e]; glcur[c]; glcur[r]; gthox[c]; gthrd[c]; guln[c]; guln[r]; h2o2[c]; h2o[c]; h[c]; h[r]; inost[c]; mi1p-D[c]; nad[c]; nadh[c]; nadp[c]; nadp[r]; nadph[c]; nadph[r]; o2[c]; o2s[c]; o2s[e]; pi[c]; xylu-L[c]
303	18	2 atp[c] + 1 glc-D[e] + 1 gtp[c] + 3 h2o[c] + 1 h[r] + 2 nad[c] + 1 nadph[r] --> 1 abt[e] + 2 adp[c] + 1 co2[c] + 1 gdp[c] + 4 h[c] + 2 nadh[c] + 1 nadp[r] + 1 pi[c] + 1 ppi[c]	ABTD; ABTti; DGULND; EX_abt(e); EX_glc(e); GALU; GLCURter; GLCt1r; GULN3D; GULNDer; GULNter; GUR1PP; HEX1; NDPK2; PGMT; UDPG1P; UDPGD; UMPK4	3dhguln[c]; abt[c]; abt[e]; adp[c]; atp[c]; co2[c]; g1p[c]; g6p[c]; gdp[c]; glc-D[c]; glc-D[e]; glcur1p[c]; glcur[c]; glcur[r]; gtp[c]; guln[c]; guln[r]; h2o[c]; h[c]; h[r]; nad[c]; nadh[c]; nadp[r]; nadph[r]; pi[c]; ppi[c]; udp[c]; udpg[c]; udpglcur[c]; ump[c]; utp[c]; xylu-L[c]
304	16	2 atp[c] + 1 glc-D[e] + 2 h2o[c] + 1 h[r] + 2 nad[c] + 1 nadph[r] --> 1 abt[e] + 2 adp[c] + 1 co2[c] + 3 h[c] + 2 nadh[c] + 1 nadp[r] + 1 ppi[c]	ABTD; ABTti; DGULND; EX_abt(e); EX_glc(e); GALU; GLCURter; GLCt1r; GULN3D; GULNDer; GULNter; HEX1; NDPK2; PGMT; UDPGD; UDPGNP	3dhguln[c]; abt[c]; abt[e]; adp[c]; atp[c]; co2[c]; g1p[c]; g6p[c]; glc-D[c]; glc-D[e]; glcur[c]; glcur[r]; guln[c]; guln[r]; h2o[c]; h[c]; h[r]; nad[c]; nadh[c]; nadp[r]; nadph[r]; ppi[c]; udp[c]; udpg[c]; udpglcur[c]; utp[c]; xylu-L[c]
327	22	1 ac[e] + 5 atp[c] + 2 fru[e] + 1 gln-L[e] + 1 h2o[c] + 2 nad[c] --> 1 4abut[e] + 4 adp[c] + 1 amp[c] + 1 co2[c] + 5 h[c] + 1 ha-pre1[e] + 2 nadh[c] + 3 ppi[c]	ABUTt4(2)r; ACGAM6PSi; ACGAMPM; ACS; ACt2r; EX_4abut(e); EX_ac(e); EX_fru(e); EX_gln-L(e); EX_ha_pre1(e); FRUt1r; GALU; GF6PTA; GLNtN1; GLUDC; HAS1; HEX7; NDPK2; PGI; PGMT; UAGDP; UDPGD	4abut[c]; 4abut[e]; ac[c]; ac[e]; accoa[c]; acgam1p[c]; acgam6p[c]; adp[c]; amp[c]; atp[c]; co2[c]; coa[c]; f6p[c]; fru[c]; fru[e]; g1p[c]; g6p[c]; gam6p[c]; gln-L[c]; gln-L[e]; glu-L[c]; h2o[c]; h[c]; h[e]; ha-pre1[e]; na1[c]; na1[e]; nad[c]; nadh[c]; ppi[c]; uacgam[c]; udp[c]; udpg[c]; udpglcur[c]; utp[c]
334	17	3 atp[c] + 1 gln-L[e] + 1 gtp[c] + 1 nadph[c] + 1 uri[e] --> 1 4abut[e] + 3 adp[c] + 1 co2[c] + 1 gdp[c] + 1 h[c] + 1 nadp[c] + 1 pi[c]	ABUTt4(2)r; CTPS2; DCTPtn; DM_dctp(n); EX_4abut(e); EX_gln-L(e); EX_uri(e); GLNt4; GLUDC; NDPK2; NDPK3; NDPK7; RNDR3; TRDR; UMPK4; URIK1; URIt4	4abut[c]; 4abut[e]; adp[c]; atp[c]; cdp[c]; co2[c]; ctp[c]; dcdp[c]; dctp[c]; dctp[n]; gdp[c]; gln-L[c]; gln-L[e]; glu-L[c]; gtp[c]; h2o[c]; h[c]; na1[c]; na1[e]; nadp[c]; nadph[c]; pi[c]; trdox[c]; trdrd[c]; udp[c]; ump[c]; uri[c]; uri[e]; utp[c]
344	16	1 atp[m] + 1 but[e] + 1 fad[m] + 2 h2o[c] + 1 h2o[m] + 2 h[c] + 1 nad[m] --> 2 ac[e] + 1 amp[m] + 1 fadh2[m] + 1 h[e] + 4 h[m] + 1 nadh[m] + 1 ppi[m]	ACACT1rm; ACOAD1fm; ACt2r; ASPGLUm; ASPNATm; BUTt2m; BUTt2r; ECOAH1m; EX_ac(e); EX_but(e); EX_h(e); FACOAL40im; GLUt2m; HACD1m; NACASPAH; NACASPtm	3hbcoa[m]; Nacasp[c]; Nacasp[m]; aacoa[m]; ac[c]; ac[e]; accoa[m]; amp[m]; asp-L[c]; asp-L[m]; atp[m]; b2coa[m]; btcoa[m]; but[c]; but[e]; but[m]; coa[m]; fad[m]; fadh2[m]; glu-L[c]; glu-L[m]; h2o[c]; h2o[m]; h[c]; h[e]; h[m]; nad[m]; nadh[m]; ppi[m]
345	16	1 atp[m] + 1 but[e] + 1 fad[m] + 3 h2o[m] + 4 h[c] + 3 nad[m] + 2 nadh[c] --> 2 ac[e] + 1 amp[m] + 1 fadh2[m] + 1 h[e] + 6 h[m] + 2 nad[c] + 3 nadh[m] + 1 ppi[m]	ACACT1rm; ACOAD1fm; ACt2r; BUTt2m; BUTt2r; CITL; CITtam; CSm; ECOAH1m; EX_ac(e); EX_but(e); EX_h(e); FACOAL40im; HACD1m; MDH; MDHm	3hbcoa[m]; aacoa[m]; ac[c]; ac[e]; accoa[m]; amp[m]; atp[m]; b2coa[m]; btcoa[m]; but[c]; but[e]; but[m]; cit[c]; cit[m]; coa[m]; fad[m]; fadh2[m]; h2o[m]; h[c]; h[e]; h[m]; mal-L[c]; mal-L[m]; nad[c]; nad[m]; nadh[c]; nadh[m]; oaa[c]; oaa[m]; ppi[m]
349	12	1 adp[m] + 1 but[e] + 1 fad[m] + 1 h2o[m] + 1 nad[m] + 1 pi[m] --> 1 acac[e] + 1 amp[m] + 1 fadh2[m] + 1 h[m] + 1 nadh[m] + 1 ppi[m]	ACACt2; ACACt2m; ACOAD1fm; BUTt2m; BUTt2r; ECOAH1m; EX_acac(e); EX_but(e); FACOAL40im; HACD1m; OCOAT1m; SUCOASm	3hbcoa[m]; aacoa[m]; acac[c]; acac[e]; acac[m]; adp[m]; amp[m]; atp[m]; b2coa[m]; btcoa[m]; but[c]; but[e]; but[m]; coa[m]; fad[m]; fadh2[m]; h2o[m]; h[c]; h[e]; h[m]; nad[m]; nadh[m]; pi[m]; ppi[m]; succ[m]; succoa[m]
350	12	1 atp[m] + 1 but[e] + 1 fad[m] + 2 h2o[m] + 1 nad[m] --> 1 acac[e] + 1 amp[m] + 1 fadh2[m] + 2 h[m] + 1 nadh[m] + 1 ppi[m]	ACACt2; ACACt2m; ACOAD1fm; BUTt2m; BUTt2r; ECOAH1m; EX_acac(e); EX_but(e); FACOAL40im; HACD1m; HMGCOASim; HMGLm	3hbcoa[m]; aacoa[m]; acac[c]; acac[e]; acac[m]; accoa[m]; amp[m]; atp[m]; b2coa[m]; btcoa[m]; but[c]; but[e]; but[m]; coa[m]; fad[m]; fadh2[m]; h2o[m]; h[c]; h[e]; h[m]; hmgcoa[m]; nad[m]; nadh[m]; ppi[m]
354	14	1 drib[e] + 1 nad[c] --> 1 acald[e] + 1 h[c] + 1 h[e] + 1 nadh[c] + 1 pyr[e]	ACALDt; ACYP; DRBK; DRIBt; DRPA; ENO; EX_acald(e); EX_drib(e); EX_h(e); EX_pyr(e); GAPD; PGM; PYK; PYRt2r	13dpg[c]; 2dr5p[c]; 2pg[c]; 3pg[c]; acald[c]; acald[e]; adp[c]; atp[c]; drib[c]; drib[e]; g3p[c]; h2o[c]; h[c]; h[e]; nad[c]; nadh[c]; pep[c]; pi[c]; pyr[c]; pyr[e]
364	13	1 adp[m] + 1 but[e] + 1 fad[m] + 1 h2o[m] + 1 nad[m] + 1 pi[m] --> 1 acetone[e] + 1 amp[m] + 1 co2[m] + 1 fadh2[m] + 1 nadh[m] + 1 ppi[m]	ACETONEt2; ACETONEt2m; ACOAD1fm; ADCim; BUTt2m; BUTt2r; ECOAH1m; EX_acetone(e); EX_but(e); FACOAL40im; HACD1m; OCOAT1m; SUCOASm	3hbcoa[m]; aacoa[m]; acac[m]; acetone[c]; acetone[e]; acetone[m]; adp[m]; amp[m]; atp[m]; b2coa[m]; btcoa[m]; but[c]; but[e]; but[m]; co2[m]; coa[m]; fad[m]; fadh2[m]; h2o[m]; h[c]; h[e]; h[m]; nad[m]; nadh[m]; pi[m]; ppi[m]; succ[m]; succoa[m]
375	11	1 h2o[c] + 1 h[c] + 1 nad[m] + 1 pyr[e] --> 1 ac[e] + 1 co2[m] + 2 h[m] + 1 nadh[m]	ACt2r; ASPGLUm; ASPNATm; EX_ac(e); EX_pyr(e); GLUt2m; NACASPAH; NACASPtm; PDHm; PYRt2m; PYRt2r	Nacasp[c]; Nacasp[m]; ac[c]; ac[e]; accoa[m]; asp-L[c]; asp-L[m]; co2[m]; coa[m]; glu-L[c]; glu-L[m]; h2o[c]; h[c]; h[e]; h[m]; nad[m]; nadh[m]; pyr[c]; pyr[e]; pyr[m]
424	14	1 adp[c] + 1 gsn[e] + 1 nadph[c] --> 1 amp[c] + 1 dgsn[e] + 1 nadp[c] + 1 pi[c]	ADKd; ADNK1; DGSNt; EX_dgsn(e); EX_gsn(e); GSNt; NDPK8; NTD6; PUNP1; PUNP2; PUNP3; PUNP4; RNDR1; TRDR	2dr1p[c]; ade[c]; adn[c]; adp[c]; amp[c]; atp[c]; dad-2[c]; dadp[c]; damp[c]; datp[c]; dgsn[c]; dgsn[e]; gsn[c]; gsn[e]; gua[c]; h2o[c]; h[c]; nadp[c]; nadph[c]; pi[c]; r1p[c]; trdox[c]; trdrd[c]
425	14	1 adp[c] + 1 ins[e] + 1 nadph[c] --> 1 amp[c] + 1 din[e] + 1 nadp[c] + 1 pi[c]	ADKd; ADNK1; DINt; EX_din(e); EX_ins(e); INSt; NDPK8; NTD6; PUNP1; PUNP2; PUNP5; PUNP6; RNDR1; TRDR	2dr1p[c]; ade[c]; adn[c]; adp[c]; amp[c]; atp[c]; dad-2[c]; dadp[c]; damp[c]; datp[c]; din[c]; din[e]; h2o[c]; h[c]; hxan[c]; ins[c]; ins[e]; nadp[c]; nadph[c]; pi[c]; r1p[c]; trdox[c]; trdrd[c]
501	10	2 h[m] + 2 lac-D[e] + 2 nad[c] + 2 nadh[m] <==> 2 h[c] + 2 lac-L[e] + 2 nad[m] + 2 nadh[c]	ALAt2r; ALAtN1; D-LACt2; EX_lac-D(e); EX_lac-L(e); LDH_D; LDH_Lm; L-LACt4r; L-LACtm; PYRt2m	ala-L[c]; ala-L[e]; h[c]; h[e]; h[m]; lac-D[c]; lac-D[e]; lac-L[c]; lac-L[e]; lac-L[m]; na1[c]; na1[e]; nad[c]; nad[m]; nadh[c]; nadh[m]; pyr[c]; pyr[m]
522	12	1 Lcystin[e] + 1 h[c] + 1 nadh[c] --> 2 cys-L[e] + 1 nad[c]	ALCD1; CYSGLTH; CYSGLYex; CYSTGLUex; EX_Lcystin(e); EX_cys-L(e); GLUt6; GLYt2r; GLYt7(311)r; GTHP; KCCt; PRDX	Lcystin[c]; Lcystin[e]; cl[c]; cl[e]; cys-L[c]; cys-L[e]; fald[c]; glu-L[c]; glu-L[e]; gly[c]; gly[e]; gthox[c]; gthrd[c]; h2o2[c]; h2o[c]; h[c]; h[e]; k[c]; k[e]; meoh[c]; na1[c]; na1[e]; nad[c]; nadh[c]
523	12	1 Lcystin[e] + 1 h[c] + 1 nadh[c] --> 2 cys-L[e] + 1 nad[c]	ALCD1; CYSGLTH; CYSGLYexR; CYSTGLUex; EX_Lcystin(e); EX_cys-L(e); GLUt6; GLYt2r; GLYt7(311)r; GTHP; KCCt; PRDX	Lcystin[c]; Lcystin[e]; cl[c]; cl[e]; cys-L[c]; cys-L[e]; fald[c]; glu-L[c]; glu-L[e]; gly[c]; gly[e]; gthox[c]; gthrd[c]; h2o2[c]; h2o[c]; h[c]; h[e]; k[c]; k[e]; meoh[c]; na1[c]; na1[e]; nad[c]; nadh[c]
524	12	4 h[c] + 1 hdca[e] + 2 nadh[c] + 2 o2s[e] --> 4 h2o[c] + 1 hdcea[e] + 2 nad[c]	ALCD1; DESAT16_2; EX_hdca(e); EX_hdcea(e); EX_o2s(e); FACOAL160i; FACOAL161; HDCAtr; HDCEAtr; O2St; PRDX; SPODM	amp[c]; atp[c]; coa[c]; fald[c]; h2o2[c]; h2o[c]; h[c]; hdca[c]; hdca[e]; hdcea[c]; hdcea[e]; hdcoa[c]; meoh[c]; nad[c]; nadh[c]; o2[c]; o2s[c]; o2s[e]; pmtcoa[c]; ppi[c]
554	18	6 atp[c] + 1 bilirub[e] + 2 fru[e] + 2 h2o[c] + 2 h2o[r] + 4 nad[c] --> 6 adp[c] + 1 bildglcur[e] + 6 h[c] + 2 h[r] + 4 nadh[c] + 2 pi[r] + 2 ppi[c]	BILDGLCURt; BILDGLCURtr; BILIRUBt2; BILIRUBtr; EX_bildglcur(e); EX_bilirub(e); EX_fru(e); FRUt1r; GALU; HEX7; NDP7er; NDPK2; PGI; PGMT; UDPGD; UDPGLCAter; UGT1A2r; UMPK	adp[c]; atp[c]; bildglcur[c]; bildglcur[e]; bildglcur[r]; bilirub[c]; bilirub[e]; bilirub[r]; f6p[c]; fru[c]; fru[e]; g1p[c]; g6p[c]; h2o[c]; h2o[r]; h[c]; h[r]; hco3[c]; hco3[e]; nad[c]; nadh[c]; pi[r]; ppi[c]; udp[c]; udp[r]; udpg[c]; udpglcur[c]; udpglcur[r]; ump[c]; ump[r]; utp[c]
555	18	4 atp[c] + 1 bilirub[e] + 2 fru[e] + 2 gtp[c] + 2 h2o[c] + 2 h2o[r] + 4 nad[c] --> 4 adp[c] + 1 bildglcur[e] + 2 gdp[c] + 6 h[c] + 2 h[r] + 4 nadh[c] + 2 pi[r] + 2 ppi[c]	BILDGLCURt; BILDGLCURtr; BILIRUBt2; BILIRUBtr; EX_bildglcur(e); EX_bilirub(e); EX_fru(e); FRUt1r; GALU; HEX7; NDP7er; NDPK2; PGI; PGMT; UDPGD; UDPGLCAter; UGT1A2r; UMPK4	adp[c]; atp[c]; bildglcur[c]; bildglcur[e]; bildglcur[r]; bilirub[c]; bilirub[e]; bilirub[r]; f6p[c]; fru[c]; fru[e]; g1p[c]; g6p[c]; gdp[c]; gtp[c]; h2o[c]; h2o[r]; h[c]; h[r]; hco3[c]; hco3[e]; nad[c]; nadh[c]; pi[r]; ppi[c]; udp[c]; udp[r]; udpg[c]; udpglcur[c]; udpglcur[r]; ump[c]; ump[r]; utp[c]
566	18	3 atp[c] + 1 bilirub[e] + 1 fru[e] + 1 h2o[c] + 1 h2o[r] + 1 h[r] + 2 nad[c] --> 3 adp[c] + 1 bilglcur[e] + 3 h[c] + 2 nadh[c] + 1 pi[r] + 1 ppi[c]	BILGLCURt; BILGLCURtr; BILIRUBt2; BILIRUBtr; EX_bilglcur(e); EX_bilirub(e); EX_fru(e); FRUt1r; GALU; HEX7; NDP7er; NDPK2; PGI; PGMT; UDPGD; UDPGLCAter; UGT1A10r; UMPK	adp[c]; atp[c]; bilglcur[c]; bilglcur[e]; bilglcur[r]; bilirub[c]; bilirub[e]; bilirub[r]; f6p[c]; fru[c]; fru[e]; g1p[c]; g6p[c]; h2o[c]; h2o[r]; h[c]; h[r]; hco3[c]; hco3[e]; nad[c]; nadh[c]; pi[r]; ppi[c]; udp[c]; udp[r]; udpg[c]; udpglcur[c]; udpglcur[r]; ump[c]; ump[r]; utp[c]
567	18	2 atp[c] + 1 bilirub[e] + 1 fru[e] + 1 gtp[c] + 1 h2o[c] + 1 h2o[r] + 1 h[r] + 2 nad[c] --> 2 adp[c] + 1 bilglcur[e] + 1 gdp[c] + 3 h[c] + 2 nadh[c] + 1 pi[r] + 1 ppi[c]	BILGLCURt; BILGLCURtr; BILIRUBt2; BILIRUBtr; EX_bilglcur(e); EX_bilirub(e); EX_fru(e); FRUt1r; GALU; HEX7; NDP7er; NDPK2; PGI; PGMT; UDPGD; UDPGLCAter; UGT1A10r; UMPK4	adp[c]; atp[c]; bilglcur[c]; bilglcur[e]; bilglcur[r]; bilirub[c]; bilirub[e]; bilirub[r]; f6p[c]; fru[c]; fru[e]; g1p[c]; g6p[c]; gdp[c]; gtp[c]; h2o[c]; h2o[r]; h[c]; h[r]; hco3[c]; hco3[e]; nad[c]; nadh[c]; pi[r]; ppi[c]; udp[c]; udp[r]; udpg[c]; udpglcur[c]; udpglcur[r]; ump[c]; ump[r]; utp[c]
568	18	3 atp[c] + 1 bilirub[e] + 1 fru[e] + 1 h2o[c] + 1 h2o[r] + 1 h[r] + 2 nad[c] --> 3 adp[c] + 1 bilglcur[e] + 3 h[c] + 2 nadh[c] + 1 pi[r] + 1 ppi[c]	BILGLCURt; BILGLCURtr; BILIRUBt2; BILIRUBtr; EX_bilglcur(e); EX_bilirub(e); EX_fru(e); FRUt1r; GALU; HEX7; NDP7er; NDPK2; PGI; PGMT; UDPGD; UDPGLCAter; UGT1A10r; UMPK3	adp[c]; atp[c]; bilglcur[c]; bilglcur[e]; bilglcur[r]; bilirub[c]; bilirub[e]; bilirub[r]; f6p[c]; fru[c]; fru[e]; g1p[c]; g6p[c]; h2o[c]; h2o[r]; h[c]; h[r]; hco3[c]; hco3[e]; nad[c]; nadh[c]; pi[r]; ppi[c]; udp[c]; udp[r]; udpg[c]; udpglcur[c]; udpglcur[r]; ump[c]; ump[r]; utp[c]
637	4	balanced cycle	CYTK1; CYTK13; CYTK2; CYTK8	adp[c]; atp[c]; cdp[c]; cmp[c]; dadp[c]; datp[c]; dcdp[c]; dcmp[c]
638	4	balanced cycle	CYTK1; CYTK10; CYTK11; CYTK2	adp[c]; atp[c]; cdp[c]; cmp[c]; dcdp[c]; dcmp[c]; dgdp[c]; dgtp[c]
644	4	balanced cycle	CYTK10n; CYTK1n; UMPK7n; UMPKn	adp[n]; atp[n]; cdp[n]; cmp[n]; dgdp[n]; dgtp[n]; udp[n]; ump[n]
645	4	balanced cycle	CYTK10n; CYTK6n; UMPK2n; UMPK7n	cdp[n]; cmp[n]; ctp[n]; dgdp[n]; dgtp[n]; udp[n]; ump[n]
648	4	balanced cycle	CYTK11; CYTK12; UMPK6; UMPK7	dcdp[c]; dcmp[c]; dctp[c]; dgdp[c]; dgtp[c]; udp[c]; ump[c]
661	4	balanced cycle	CYTK11n; CYTK3n; UMPK2n; UMPK7n	cdp[n]; ctp[n]; dcdp[n]; dcmp[n]; dgdp[n]; dgtp[n]; udp[n]; ump[n]
663	13	1 adp[n] + 3 atp[c] + 2 gdp[n] + 1 h2o[n] + 2 h[n] --> 3 adp[c] + 1 atp[n] + 2 gtp[n] + 1 h2o[c] + 2 h[c]	CYTK12; CYTK12n; CYTK1n; CYTK2; CYTK4n; CYTK7n; DCK2n; DCMPDA; DCTPtn; DCYTDn; DURIK1; DURItn; NH4tn	adp[c]; adp[n]; atp[c]; atp[n]; cdp[n]; cmp[n]; dcdp[c]; dcdp[n]; dcmp[c]; dcmp[n]; dctp[c]; dctp[n]; dcyt[n]; dump[c]; duri[c]; duri[n]; gdp[n]; gtp[n]; h2o[c]; h2o[n]; h[c]; h[n]; nh4[c]; nh4[n]; udp[n]; utp[n]
669	4	balanced cycle	CYTK12; CYTK14; CYTK7; CYTK9	cdp[c]; cmp[c]; dcdp[c]; dcmp[c]; dctp[c]; udp[c]; utp[c]
670	4	balanced cycle	CYTK12; CYTK14; UMPK3; UMPK6	dcdp[c]; dcmp[c]; dctp[c]; udp[c]; ump[c]; utp[c]
683	13	1 adp[n] + 3 atp[c] + 2 gdp[n] + 1 h2o[n] + 2 h[n] --> 3 adp[c] + 1 atp[n] + 2 gtp[n] + 1 h2o[c] + 2 h[c]	CYTK12; CYTK2; CYTK3n; CYTK4n; DCK1n; DCMPDA; DCTPtn; DCYTDn; DURIK1; DURItn; NH4tn; UMPK2n; UMPK6n	adp[c]; adp[n]; atp[c]; atp[n]; cdp[n]; ctp[n]; dcdp[c]; dcdp[n]; dcmp[c]; dcmp[n]; dctp[c]; dctp[n]; dcyt[n]; dump[c]; duri[c]; duri[n]; gdp[n]; gtp[n]; h2o[c]; h2o[n]; h[c]; h[n]; nh4[c]; nh4[n]; udp[n]; ump[n]
691	4	balanced cycle	CYTK12n; CYTK3n; CYTK6n; CYTK9n	cdp[n]; cmp[n]; ctp[n]; dcdp[n]; dcmp[n]; dctp[n]
692	4	balanced cycle	CYTK12n; CYTK4n; UMPK4n; UMPK6n	dcdp[n]; dcmp[n]; dctp[n]; gdp[n]; gtp[n]; udp[n]; ump[n]
693	4	balanced cycle	CYTK13; CYTK14; UMPK3; UMPK5	dadp[c]; datp[c]; dcdp[c]; dcmp[c]; udp[c]; ump[c]; utp[c]
712	13	1 atp[c] + 1 gtp[c] + 1 h2o[r] + 1 nad[c] + 1 nadph[c] --> 1 adp[c] + 1 gdp[c] + 1 h[r] + 1 nadh[c] + 1 nadp[c] + 1 ppi[c]	CYTK14; CYTK4; DOLGLCP_Lter; DOLGPP_Ler; DOLP_Lter; GALU; GLCter; HEX7; PGI; PGMT; SBTD_D2; SBTR; UDPDOLPT_L	adp[c]; atp[c]; dcdp[c]; dcmp[c]; dolglcp-L[c]; dolglcp-L[r]; dolp-L[c]; dolp-L[r]; f6p[c]; fru[c]; g1p[c]; g6p[c]; gdp[c]; glc-D[c]; glc-D[r]; gtp[c]; h2o[r]; h[c]; h[r]; nad[c]; nadh[c]; nadp[c]; nadph[c]; ppi[c]; sbt-D[c]; udp[c]; udpg[c]; utp[c]
720	4	balanced cycle	CYTK14n; CYTK3n; CYTK6n; CYTK7n	cdp[n]; cmp[n]; ctp[n]; dcdp[n]; dcmp[n]; udp[n]; utp[n]
721	4	1 adp[n] + 1 gtp[n] <==> 1 atp[n] + 1 gdp[n]	CYTK1n; CYTK3n; CYTK4n; CYTK6n	adp[n]; atp[n]; cdp[n]; cmp[n]; ctp[n]; dcdp[n]; dcmp[n]; gdp[n]; gtp[n]
722	4	balanced cycle	CYTK1n; CYTK6n; UMPK2n; UMPKn	adp[n]; atp[n]; cdp[n]; cmp[n]; ctp[n]; udp[n]; ump[n]
730	4	balanced cycle	CYTK5n; CYTK7n; UMPK3n; UMPK4n	cdp[n]; cmp[n]; gdp[n]; gtp[n]; udp[n]; ump[n]; utp[n]
731	4	balanced cycle	CYTK6; CYTK8; UMPK2; UMPK5	cdp[c]; cmp[c]; ctp[c]; dadp[c]; datp[c]; udp[c]; ump[c]
732	4	balanced cycle	CYTK6; CYTK9; UMPK2; UMPK6	cdp[c]; cmp[c]; ctp[c]; dcdp[c]; dctp[c]; udp[c]; ump[c]
733	5	balanced cycle	CYTK6n; CYTK7n; DCK1n; DCK2n; NDPK3n	adp[n]; atp[n]; cdp[n]; cmp[n]; ctp[n]; dcmp[n]; dcyt[n]; h[n]; udp[n]; utp[n]
734	4	balanced cycle	CYTK6n; CYTK8n; UMPK2n; UMPK5n	cdp[n]; cmp[n]; ctp[n]; dadp[n]; datp[n]; udp[n]; ump[n]
735	4	balanced cycle	CYTK7n; CYTK9n; UMPK3n; UMPK6n	cdp[n]; cmp[n]; dcdp[n]; dctp[n]; udp[n]; ump[n]; utp[n]
737	11	1 amp[c] + 1 dgsn[e] + 1 h2o[c] --> 1 dad-2[e] + 1 gsn[e] + 1 pi[c]	DADNt4; DGSNt; EX_dad-2(e); EX_dgsn(e); EX_gsn(e); GSNt; NTD7; PUNP1; PUNP2; PUNP3; PUNP4	2dr1p[c]; ade[c]; adn[c]; amp[c]; dad-2[c]; dad-2[e]; dgsn[c]; dgsn[e]; gsn[c]; gsn[e]; gua[c]; h2o[c]; pi[c]; r1p[c]
738	11	1 amp[c] + 1 din[e] + 1 h2o[c] --> 1 dad-2[e] + 1 ins[e] + 1 pi[c]	DADNt4; DINt; EX_dad-2(e); EX_din(e); EX_ins(e); INSt; NTD7; PUNP1; PUNP2; PUNP5; PUNP6	2dr1p[c]; ade[c]; adn[c]; amp[c]; dad-2[c]; dad-2[e]; din[c]; din[e]; h2o[c]; hxan[c]; ins[c]; ins[e]; pi[c]; r1p[c]
739	16	1 amp[c] + 1 atp[c] + 1 atp[n] + 1 gtp[c] + 1 h2o[c] + 1 h2o[n] + 1 nadph[c] --> 1 adp[c] + 1 adp[n] + 1 dad-2[e] + 1 gdp[c] + 1 h[n] + 1 nadp[c] + 2 pi[c] + 1 ppi[n]	DADNt4; DUDPtn; DUMPtn; DURIPP; DUTPDPn; EX_dad-2(e); NDPK6n; NTD1; NTD7; PUNP1; PUNP2; PYNP2r; RNDR4; TRDR; UMPK4; URIK1	2dr1p[c]; ade[c]; adn[c]; adp[c]; adp[n]; amp[c]; atp[c]; atp[n]; dad-2[c]; dad-2[e]; dudp[c]; dudp[n]; dump[c]; dump[n]; duri[c]; dutp[n]; gdp[c]; gtp[c]; h2o[c]; h2o[n]; h[c]; h[n]; nadp[c]; nadph[c]; pi[c]; ppi[n]; r1p[c]; trdox[c]; trdrd[c]; udp[c]; ump[c]; ura[c]; uri[c]
750	14	1 adp[c] + 1 gdp[c] + 1 h[c] + 1 nadph[c] + 1 uri[e] --> 1 atp[c] + 1 duri[e] + 1 gsn[e] + 1 nadp[c] + 1 pi[c]	DGK1; DURIPP; DURIt; EX_duri(e); EX_gsn(e); EX_uri(e); GSNt; NTD8; PUNP3; PUNP4; PYNP2r; RNDR2; TRDR; URIt	2dr1p[c]; adp[c]; atp[c]; dgdp[c]; dgmp[c]; dgsn[c]; duri[c]; duri[e]; gdp[c]; gsn[c]; gsn[e]; gua[c]; h2o[c]; h[c]; nadp[c]; nadph[c]; pi[c]; r1p[c]; trdox[c]; trdrd[c]; ura[c]; uri[c]; uri[e]
755	17	3 atp[c] + 1 din[e] + 3 h2o[c] + 1 nad[c] + 1 nh4[e] --> 1 adp[c] + 2 amp[c] + 1 dgsn[e] + 5 h[c] + 1 nadh[c] + 1 pi[c] + 2 ppi[c]	DGSNt; DINt; EX_dgsn(e); EX_din(e); EX_nh4(e); GLNS; GMPS2; HXPRT; IMPD; NAt; NAt5; NTD9; PPM; PRPPS; PUNP3; PUNP4; PUNP6	2dr1p[c]; adp[c]; amp[c]; atp[c]; dgsn[c]; dgsn[e]; din[c]; din[e]; gln-L[c]; glu-L[c]; gmp[c]; gsn[c]; gua[c]; h2o[c]; h[c]; hxan[c]; imp[c]; na1[c]; na1[e]; nad[c]; nadh[c]; nh4[c]; nh4[e]; pi[c]; ppi[c]; prpp[c]; r1p[c]; r5p[c]; xmp[c]
756	12	1 adp[c] + 1 din[e] + 1 gdp[c] + 1 h2o[c] --> 1 atp[c] + 1 dgsn[e] + 1 ins[e] + 1 pi[c]	DGSNt; DINt; EX_dgsn(e); EX_din(e); EX_ins(e); GK1; INSt; NTD9; PUNP3; PUNP4; PUNP5; PUNP6	2dr1p[c]; adp[c]; atp[c]; dgsn[c]; dgsn[e]; din[c]; din[e]; gdp[c]; gmp[c]; gsn[c]; gua[c]; h2o[c]; hxan[c]; ins[c]; ins[e]; pi[c]; r1p[c]
762	17	1 atp[c] + 1 atp[n] + 1 gtp[c] + 1 h2o[n] + 1 ins[e] + 1 nadph[c] --> 1 adp[c] + 1 adp[n] + 1 din[e] + 1 gdp[c] + 1 h[n] + 1 nadp[c] + 1 pi[c] + 1 ppi[n]	DINt; DUDPtn; DUMPtn; DURIPP; DUTPDPn; EX_din(e); EX_ins(e); INSt; NDPK6n; NTD1; PUNP5; PUNP6; PYNP2r; RNDR4; TRDR; UMPK4; URIK1	2dr1p[c]; adp[c]; adp[n]; atp[c]; atp[n]; din[c]; din[e]; dudp[c]; dudp[n]; dump[c]; dump[n]; duri[c]; dutp[n]; gdp[c]; gtp[c]; h2o[c]; h2o[n]; h[c]; h[n]; hxan[c]; ins[c]; ins[e]; nadp[c]; nadph[c]; pi[c]; ppi[n]; r1p[c]; trdox[c]; trdrd[c]; udp[c]; ump[c]; ura[c]; uri[c]
801	16	1 7dhf[e] + 6 atp[c] + 6 h2o[c] + 6 nh4[e] --> 6 adp[c] + 1 dhf[e] + 6 gln-L[e] + 6 h[c] + 6 pi[c]	EX_7dhf(e); EX_dhf(e); EX_gln-L(e); EX_nh4(e); GGH-5DHFe; GGH-6DHFe; GGH-7DHFe; GLNS; GLUt6; GLYt7(311)r; KCCt; NH4t3r; SERDGLNexR; SERDGLYexR; UREAt; UREAt5	5dhf[e]; 6dhf[e]; 7dhf[e]; adp[c]; atp[c]; cl[c]; cl[e]; dhf[e]; gln-L[c]; gln-L[e]; glu-L[c]; glu-L[e]; gly[c]; gly[e]; h2o[c]; h2o[e]; h[c]; h[e]; k[c]; k[e]; na1[c]; na1[e]; nh4[c]; nh4[e]; pi[c]; ser-D[c]; ser-D[e]; urea[c]; urea[e]
803	15	1 7thf[e] + 6 atp[c] + 6 h2o[c] + 6 nh4[e] --> 6 adp[c] + 6 gln-L[e] + 6 h[c] + 6 pi[c] + 1 thf[e]	EX_7thf(e); EX_gln-L(e); EX_nh4(e); EX_thf(e); GGH-5THFe; GGH-6THFe; GGH-7THFe; GLNS; GLUt6; GLYt7(311)r; H2Ot; KCCt; NH4t3r; SERDGLNexR; SERDGLYexR	5thf[e]; 6thf[e]; 7thf[e]; adp[c]; atp[c]; cl[c]; cl[e]; gln-L[c]; gln-L[e]; glu-L[c]; glu-L[e]; gly[c]; gly[e]; h2o[c]; h2o[e]; h[c]; h[e]; k[c]; k[e]; na1[c]; na1[e]; nh4[c]; nh4[e]; pi[c]; ser-D[c]; ser-D[e]; thf[e]
814	13	3 atp[c] + 1 fru[e] + 1 h2o[c] + 2 nadp[c] + 1 ncam[e] --> 1 adp[c] + 1 amp[c] + 1 co2[c] + 2 h[c] + 1 nad[c] + 2 nadph[c] + 2 ppi[c]	EX_fru(e); EX_ncam(e); FRUt1r; G6PDH2r; GND; HEX7; NCAMUP; NMNATr; NMNS; PGI; PGL; PRPPS; RPI	6pgc[c]; 6pgl[c]; adp[c]; amp[c]; atp[c]; co2[c]; f6p[c]; fru[c]; fru[e]; g6p[c]; h2o[c]; h[c]; nad[c]; nadp[c]; nadph[c]; ncam[c]; ncam[e]; nmn[c]; ppi[c]; prpp[c]; r5p[c]; ru5p-D[c]
815	18	1 atp[c] + 1 fru[e] + 2 gtp[c] + 1 h2o[c] + 1 h2o[r] + 2 nad[c] + 1 retn[e] --> 1 adp[c] + 2 gdp[c] + 3 h[c] + 1 h[r] + 2 nadh[c] + 1 pi[r] + 1 ppi[c] + 1 retnglc[e]	EX_fru(e); EX_retn(e); EX_retnglc(e); FRUt1r; GALU; HEX7; NDP7er; PGI; PGMT; RETNGLCt; RETNGLCtr; RETNt; RETNtr; UDPGD; UDPGLCAter; UGT1A5r; UMPK3; UMPK4	adp[c]; atp[c]; f6p[c]; fru[c]; fru[e]; g1p[c]; g6p[c]; gdp[c]; gtp[c]; h2o[c]; h2o[r]; h[c]; h[r]; nad[c]; nadh[c]; pi[r]; ppi[c]; retn[c]; retn[e]; retn[r]; retnglc[c]; retnglc[e]; retnglc[r]; udp[c]; udp[r]; udpg[c]; udpglcur[c]; udpglcur[r]; ump[c]; ump[r]; utp[c]
816	18	3 atp[c] + 1 fru[e] + 1 h2o[c] + 1 h2o[r] + 2 nad[c] + 1 retn[e] --> 3 adp[c] + 3 h[c] + 1 h[r] + 2 nadh[c] + 1 pi[r] + 1 ppi[c] + 1 retnglc[e]	EX_fru(e); EX_retn(e); EX_retnglc(e); FRUt1r; GALU; HEX7; NDP7er; PGI; PGMT; RETNGLCt; RETNGLCtr; RETNt; RETNtr; UDPGD; UDPGLCAter; UGT1A5r; UMPK; UMPK3	adp[c]; atp[c]; f6p[c]; fru[c]; fru[e]; g1p[c]; g6p[c]; h2o[c]; h2o[r]; h[c]; h[r]; nad[c]; nadh[c]; pi[r]; ppi[c]; retn[c]; retn[e]; retn[r]; retnglc[c]; retnglc[e]; retnglc[r]; udp[c]; udp[r]; udpg[c]; udpglcur[c]; udpglcur[r]; ump[c]; ump[r]; utp[c]
835	14	2 atp[c] + 1 gal[e] --> 2 adp[c] + 2 h[c] + 2 mthgxl[e] + 2 pi[c]	EX_gal(e); EX_mthgxl(e); FBA; GALK; GALT; GALU; GALt1r; MGSA; MGSA2; MTHGXLt; PFK; PGI; PGMT; UDPG4E	adp[c]; atp[c]; dhap[c]; f6p[c]; fdp[c]; g1p[c]; g3p[c]; g6p[c]; gal1p[c]; gal[c]; gal[e]; h[c]; mthgxl[c]; mthgxl[e]; pi[c]; ppi[c]; udpg[c]; udpgal[c]; utp[c]
851	17	3 atp[c] + 1 glc-D[e] + 1 h2o[c] + 1 h2o[r] + 2 nad[c] + 1 retn[e] --> 3 adp[c] + 3 h[c] + 1 h[r] + 2 nadh[c] + 1 pi[r] + 1 ppi[c] + 1 retnglc[e]	EX_glc(e); EX_retn(e); EX_retnglc(e); GALU; GLCt1r; HEX1; NDP7er; NDPK2; PGMT; RETNGLCt; RETNGLCtr; RETNt; RETNtr; UDPGD; UDPGLCAter; UGT1A5r; UMPK	adp[c]; atp[c]; g1p[c]; g6p[c]; glc-D[c]; glc-D[e]; h2o[c]; h2o[r]; h[c]; h[r]; nad[c]; nadh[c]; pi[r]; ppi[c]; retn[c]; retn[e]; retn[r]; retnglc[c]; retnglc[e]; retnglc[r]; udp[c]; udp[r]; udpg[c]; udpglcur[c]; udpglcur[r]; ump[c]; ump[r]; utp[c]
852	17	3 atp[c] + 1 glc-D[e] + 1 h2o[c] + 1 h2o[r] + 2 nad[c] + 1 retn[e] --> 3 adp[c] + 3 h[c] + 1 h[r] + 2 nadh[c] + 1 pi[r] + 1 ppi[c] + 1 retnglc[e]	EX_glc(e); EX_retn(e); EX_retnglc(e); GALU; GLCt1r; HEX1; NDP7er; NDPK2; PGMT; RETNGLCt; RETNGLCtr; RETNt; RETNtr; UDPGD; UDPGLCAter; UGT1A5r; UMPK3	adp[c]; atp[c]; g1p[c]; g6p[c]; glc-D[c]; glc-D[e]; h2o[c]; h2o[r]; h[c]; h[r]; nad[c]; nadh[c]; pi[r]; ppi[c]; retn[c]; retn[e]; retn[r]; retnglc[c]; retnglc[e]; retnglc[r]; udp[c]; udp[r]; udpg[c]; udpglcur[c]; udpglcur[r]; ump[c]; ump[r]; utp[c]
856	14	2 atp[c] + 1 glc-D[e] + 2 h2o[c] + 2 nad[c] + 2 nadph[c] --> 2 adp[c] + 4 h[c] + 2 lac-L[e] + 2 nadh[c] + 2 nadp[c] + 2 pi[c]	EX_glc(e); EX_lac-L(e); FBA; GLCt2_2; HEX1; LALDO2; LCADi_D; LDH_D; LDH_L; L-LACt2r; MGSA2; PFK; PGI; TPI	adp[c]; atp[c]; dhap[c]; f6p[c]; fdp[c]; g3p[c]; g6p[c]; glc-D[c]; glc-D[e]; h2o[c]; h[c]; h[e]; lac-D[c]; lac-L[c]; lac-L[e]; lald-D[c]; mthgxl[c]; nad[c]; nadh[c]; nadp[c]; nadph[c]; pi[c]; pyr[c]
857	11	2 atp[c] + 1 glc-D[e] --> 2 adp[c] + 2 h[c] + 2 mthgxl[e] + 2 pi[c]	EX_glc(e); EX_mthgxl(e); FBA; GLCt2_2; GLCt2r; HEX1; MGSA; MGSA2; MTHGXLt; PFK; PGI	adp[c]; atp[c]; dhap[c]; f6p[c]; fdp[c]; g3p[c]; g6p[c]; glc-D[c]; glc-D[e]; h[c]; h[e]; mthgxl[c]; mthgxl[e]; pi[c]
858	10	2 atp[c] + 1 glc-D[e] --> 2 adp[c] + 2 h[c] + 2 mthgxl[e] + 2 pi[c]	EX_glc(e); EX_mthgxl(e); FBA; GLCt1r; HEX1; MGSA; MGSA2; MTHGXLt; PFK; PGI	adp[c]; atp[c]; dhap[c]; f6p[c]; fdp[c]; g3p[c]; g6p[c]; glc-D[c]; glc-D[e]; h[c]; mthgxl[c]; mthgxl[e]; pi[c]
859	10	2 atp[c] + 1 glc-D[e] --> 2 adp[c] + 2 h[c] + 2 mthgxl[e] + 2 pi[c]	EX_glc(e); EX_mthgxl(e); FBA; GLCt1r; HEX1; MGSA; MTHGXLt; PFK; PGI; TPI	adp[c]; atp[c]; dhap[c]; f6p[c]; fdp[c]; g3p[c]; g6p[c]; glc-D[c]; glc-D[e]; h[c]; mthgxl[c]; mthgxl[e]; pi[c]
870	12	1 atp[c] + 1 fad[m] + 1 glyc[e] + 1 h2o[c] + 1 nad[c] --> 1 adp[c] + 1 fadh2[m] + 2 h[c] + 1 h[e] + 1 nadh[c] + 1 pi[c] + 1 pyr[e]	EX_glyc(e); EX_h(e); EX_pyr(e); G3PD2m; GLYCt; GLYK; LALDO2x; LCADi_D; LDH_D; MGSA2; PYRt2r; TPI	adp[c]; atp[c]; dhap[c]; fad[m]; fadh2[m]; g3p[c]; glyc3p[c]; glyc[c]; glyc[e]; h2o[c]; h[c]; h[e]; lac-D[c]; lald-D[c]; mthgxl[c]; nad[c]; nadh[c]; pi[c]; pyr[c]; pyr[e]
889	17	1 gsn[e] + 2 h2o[c] + 4 nadp[c] --> 2 co2[c] + 1 gua[e] + 4 h[c] + 1 mthgxl[e] + 4 nadph[c]	EX_gsn(e); EX_gua(e); EX_mthgxl(e); G6PDH2r; GND; GSNt; GUAt; MGSA2; MTHGXLt; PGI; PGL; PPM; PUNP3; RPE; TALA; TKT1; TKT2	6pgc[c]; 6pgl[c]; co2[c]; e4p[c]; f6p[c]; g3p[c]; g6p[c]; gsn[c]; gsn[e]; gua[c]; gua[e]; h2o[c]; h[c]; mthgxl[c]; mthgxl[e]; nadp[c]; nadph[c]; pi[c]; r1p[c]; r5p[c]; ru5p-D[c]; s7p[c]; xu5p-D[c]
892	14	2 atp[c] + 1 gtp[e] + 3 h2o[e] --> 1 adp[c] + 1 amp[c] + 1 gdp[c] + 1 h[c] + 2 h[e] + 2 pi[c] + 1 ppi[c]	EX_gtp(e); EX_h2o(e); EX_h(e); GK1; GSNt4; GUAPRT; NAt; NDP3ex; NTD9e; NTP3e; PIt7; PPM; PRPPS; PUNP3	adp[c]; amp[c]; atp[c]; gdp[c]; gdp[e]; gmp[c]; gmp[e]; gsn[c]; gsn[e]; gtp[e]; gua[c]; h2o[e]; h[c]; h[e]; na1[c]; na1[e]; pi[c]; pi[e]; ppi[c]; prpp[c]; r1p[c]; r5p[c]
943	10	2 atp[c] + 1 man[e] --> 2 adp[c] + 2 h[c] + 2 mthgxl[e] + 2 pi[c]	EX_man(e); EX_mthgxl(e); FBA; HEX4; MAN6PI; MANt1r; MGSA2; MTHGXLt; PFK; TPI	adp[c]; atp[c]; dhap[c]; f6p[c]; fdp[c]; g3p[c]; h[c]; man6p[c]; man[c]; man[e]; mthgxl[c]; mthgxl[e]; pi[c]
968	15	1 atp[c] + 6 h2o[c] + 10 nadp[c] + 1 rib-D[e] --> 1 adp[c] + 5 co2[c] + 11 h[c] + 10 nadph[c] + 1 pi[c]	EX_rib-D(e); FBA; FBP; G6PDH2r; GND; PGI; PGL; RBK; RIBt; RPE; RPI; TALA; TKT1; TKT2; TPI	6pgc[c]; 6pgl[c]; adp[c]; atp[c]; co2[c]; dhap[c]; e4p[c]; f6p[c]; fdp[c]; g3p[c]; g6p[c]; h2o[c]; h[c]; nadp[c]; nadph[c]; pi[c]; r5p[c]; rib-D[c]; rib-D[e]; ru5p-D[c]; s7p[c]; xu5p-D[c]
1023	15	0.25 amp[c] + 1 eicostet[e] + 2 fadh2[m] + 5 h[c] + 2 h[m] + 2.5 nadh[c] + 2 nadph[m] + 2.5 o2s[e] + 0.25 ppi[c] --> 0.25 atp[c] + 0.25 coa[c] + 2 fad[m] + 5 h2o[c] + 1.25 hdcea[e] + 2.5 nad[c] + 2 nadp[m]	ALCD1; ARTFR53; ARTPLM1; DESAT16_2; EICOSTETt; EX_eicostet(e); EX_hdcea(e); EX_o2s(e); FACOAL161; FACOAL2042; HDCEAtr; O2St; PRDX; RTOT5; SPODM	R5coa-hs[c]; Rtotalcoa[c]; amp[c]; atp[c]; coa[c]; eicostet[c]; eicostet[e]; eicostetcoa[c]; fad[m]; fadh2[m]; fald[c]; h2o2[c]; h2o[c]; h[c]; h[m]; hdcea[c]; hdcea[e]; hdcoa[c]; meoh[c]; nad[c]; nadh[c]; nadp[m]; nadph[m]; o2[c]; o2s[c]; o2s[e]; pmtcoa[c]; ppi[c]
1082	19	1 atp[c] + 1 crvnc[e] + 4 fad[m] + 21 h2o[m] + 22 h[c] + 21 nad[m] + 11 nadh[c] --> 11 ac[e] + 1 amp[c] + 4 fadh2[m] + 11 h[e] + 32 h[m] + 11 nad[c] + 21 nadh[m] + 1 ppi[c]	ACt2r; C226CPT1; C226CPT2; C226CRNt; CITL; CITtam; CRNtim; CRVNCtr; CSm; EX_ac(e); EX_crvnc(e); EX_h(e); FACOAL226; FAOXC18480m; FAOXC2051843m; FAOXC226205m; FAOXC80; MDH; MDHm	ac[c]; ac[e]; accoa[m]; amp[c]; atp[c]; c226coa[c]; c226coa[m]; c226crn[c]; c226crn[m]; cit[c]; cit[m]; coa[c]; coa[m]; crn[c]; crn[m]; crvnc[c]; crvnc[e]; fad[m]; fadh2[m]; h2o[m]; h[c]; h[e]; h[m]; mal-L[c]; mal-L[m]; nad[c]; nad[m]; nadh[c]; nadh[m]; oaa[c]; oaa[m]; occoa[m]; ppi[c]; strdnccoa[m]; tmndnccoa[m]
1127	19	2 asp-L[e] + 1 atp[c] + 2 gtp[c] + 3 h2o[c] + 1 h[c] + 2 nad[c] + 2 nadph[c] + 2 thf[e] --> 2 5mthf[e] + 1 adp[c] + 2 co2[c] + 2 gdp[c] + 2 gly[e] + 2 nadh[c] + 2 nadp[c] + 3 pi[c]	5MTHFt2; ASPTA; ASPt6; ENO; EX_5mthf(e); EX_asp-L(e); EX_gly(e); EX_thf(e); GHMT2r; GLYt2r; MTHFR3; NAt; NaKt; PEPCK; PGCD; PGM; PSERT; PSP_L; THFt2	2pg[c]; 3pg[c]; 3php[c]; 5mthf[c]; 5mthf[e]; adp[c]; akg[c]; asp-L[c]; asp-L[e]; atp[c]; co2[c]; gdp[c]; glu-L[c]; gly[c]; gly[e]; gtp[c]; h2o[c]; h[c]; h[e]; k[c]; k[e]; mlthf[c]; na1[c]; na1[e]; nad[c]; nadh[c]; nadp[c]; nadph[c]; oaa[c]; oh1[c]; oh1[e]; pep[c]; pi[c]; pser-L[c]; ser-L[c]; thf[c]; thf[e]
1144	11	2 atp[c] + 4 etoh[e] + 4 h2o[c] + 8 nad[c] --> 2 acac[e] + 2 amp[c] + 12 h[c] + 8 nadh[c] + 2 ppi[c]	AACOAT; ACACT1; ACACt2; ACS; ALCD2if; ALDD2x; ETOHt; EX_acac(e); EX_etoh(e); GLCt1r; GLCt2_2	aacoa[c]; ac[c]; acac[c]; acac[e]; acald[c]; accoa[c]; amp[c]; atp[c]; coa[c]; etoh[c]; etoh[e]; glc-D[c]; glc-D[e]; h2o[c]; h[c]; h[e]; nad[c]; nadh[c]; ppi[c]
1145	11	2 atp[c] + 4 etoh[e] + 4 h2o[c] + 4 nad[c] + 4 nadp[c] --> 2 acac[e] + 2 amp[c] + 12 h[c] + 4 nadh[c] + 4 nadph[c] + 2 ppi[c]	AACOAT; ACACT1; ACACt2; ACS; ALCD2if; ALDD2y; ETOHt; EX_acac(e); EX_etoh(e); GLCt1r; GLCt2_2	aacoa[c]; ac[c]; acac[c]; acac[e]; acald[c]; accoa[c]; amp[c]; atp[c]; coa[c]; etoh[c]; etoh[e]; glc-D[c]; glc-D[e]; h2o[c]; h[c]; h[e]; nad[c]; nadh[c]; nadp[c]; nadph[c]; ppi[c]
1149	16	2 atp[c] + 4 etoh[e] + 4 h2o[m] + 4 nad[c] + 4 nad[m] --> 2 acetone[e] + 2 amp[c] + 2 co2[m] + 8 h[c] + 2 h[m] + 4 nadh[c] + 4 nadh[m] + 2 ppi[c]	AACOAT; ACACT1r; ACACt2m; ACALDtm; ACETONEt2; ACETONEt2m; ACS; ACt2m; ADCim; ALCD2if; ALDD2xm; ETOHt; EX_acetone(e); EX_etoh(e); GALt1r; GALt2_2	aacoa[c]; ac[c]; ac[m]; acac[c]; acac[m]; acald[c]; acald[m]; accoa[c]; acetone[c]; acetone[e]; acetone[m]; amp[c]; atp[c]; co2[m]; coa[c]; etoh[c]; etoh[e]; gal[c]; gal[e]; h2o[m]; h[c]; h[e]; h[m]; nad[c]; nad[m]; nadh[c]; nadh[m]; ppi[c]
1150	26	8 atp[c] + 2 gal[e] + 2 h2o[c] + 4 h2o[l] + 2 h[l] + 2 h[r] + 4 nad[c] + 2 nadph[r] --> 2 abt[e] + 8 adp[c] + 2 co2[c] + 10 h[c] + 4 nadh[c] + 2 nadp[r] + 4 ppi[c]	ABTD; ABTti; ACGAMK; ACGAMPM; ACGAMtly; DGULND; EX_abt(e); EX_gal(e); GALK; GALT; GALt1r; GLCAASE8ly; GLCAASE9ly; GLCURter; GLCURtly; GULN3D; GULNDer; GULNter; HAS1; HAS2; HAtly; NACHEX27ly; NDPK2; UAGDP; UDPG4E; UDPGD	3dhguln[c]; abt[c]; abt[e]; acgam1p[c]; acgam6p[c]; acgam[c]; acgam[l]; adp[c]; atp[c]; co2[c]; gal1p[c]; gal[c]; gal[e]; glcur[c]; glcur[l]; glcur[r]; guln[c]; guln[r]; h2o[c]; h2o[l]; h[c]; h[l]; h[r]; ha-deg1[l]; ha[e]; ha[l]; ha-pre1[e]; ha-pre1[l]; nad[c]; nadh[c]; nadp[r]; nadph[r]; ppi[c]; uacgam[c]; udp[c]; udpg[c]; udpgal[c]; udpglcur[c]; utp[c]; xylu-L[c]
1151	26	8 atp[c] + 2 glc-D[e] + 2 h2o[c] + 4 h2o[l] + 2 h[l] + 2 h[r] + 4 nad[c] + 2 nadph[r] --> 2 abt[e] + 8 adp[c] + 2 co2[c] + 10 h[c] + 4 nadh[c] + 2 nadp[r] + 4 ppi[c]	ABTD; ABTti; ACGAMK; ACGAMPM; ACGAMtly; DGULND; EX_abt(e); EX_glc(e); GALU; GLCAASE8ly; GLCAASE9ly; GLCURter; GLCURtly; GLCt1r; GULN3D; GULNDer; GULNter; HAS1; HAS2; HAtly; HEX1; NACHEX27ly; NDPK2; PGMT; UAGDP; UDPGD	3dhguln[c]; abt[c]; abt[e]; acgam1p[c]; acgam6p[c]; acgam[c]; acgam[l]; adp[c]; atp[c]; co2[c]; g1p[c]; g6p[c]; glc-D[c]; glc-D[e]; glcur[c]; glcur[l]; glcur[r]; guln[c]; guln[r]; h2o[c]; h2o[l]; h[c]; h[l]; h[r]; ha-deg1[l]; ha[e]; ha[l]; ha-pre1[e]; ha-pre1[l]; nad[c]; nadh[c]; nadp[r]; nadph[r]; ppi[c]; uacgam[c]; udp[c]; udpg[c]; udpglcur[c]; utp[c]; xylu-L[c]
1154	17	4 atp[c] + 5 h2o[c] + 2 h[r] + 1 malt[e] + 4 nad[c] + 2 nadph[r] --> 2 abt[e] + 4 adp[c] + 2 co2[c] + 6 h[c] + 4 nadh[c] + 2 nadp[r] + 2 ppi[c]	ABTD; ABTti; DGULND; EX_abt(e); EX_malt(e); GALU; GLCURter; GULN3D; GULNDer; GULNter; HEX1; MALT; MALTt1r; NDPK2; PGMT; UDPGD; UDPGNP	3dhguln[c]; abt[c]; abt[e]; adp[c]; atp[c]; co2[c]; g1p[c]; g6p[c]; glc-D[c]; glcur[c]; glcur[r]; guln[c]; guln[r]; h2o[c]; h[c]; h[r]; malt[c]; malt[e]; nad[c]; nadh[c]; nadp[r]; nadph[r]; ppi[c]; udp[c]; udpg[c]; udpglcur[c]; utp[c]; xylu-L[c]
1174	35	18 atp[c] + 30 h2o[c] + 11 h2o[l] + 2 h[l] + 18 nadp[c] + 1 s2l2n2m2masn[e] --> 6 ac[e] + 18 adp[c] + 2 gal[e] + 36 h[c] + 20 h[e] + 18 nadph[c] + 6 nh4[e] + 18 pi[c] + 20 pyr[e]	ACGAM2E; ACGAMK; ACGAMtly; ACNAMlt; ACNMLr; ACt2r; AGDC; AHEXASEly; ALR; A_MANASEly; B_MANNASEly; DM_Asn-X-Ser_FSLASH_Thr(ly); ENGASEly; EX_ac(e); EX_gal(e); EX_h(e); EX_nh4(e); EX_pyr(e); EX_s2l2n2m2masn(e); FBA; G6PDA; GALASE1ly; GALt1r; GALtly; GASNASEly; HEX4; MAN6PI; MANtly; MGSA; MGSA2; NH4t3r; PFK; PYRt2r; S2L2N2M2MASNtly; SIAASEly	Asn-X-Ser-FSLASH-Thr[l]; ac[c]; ac[e]; acgam6p[c]; acgam[c]; acgam[l]; acmana[c]; acnam[c]; acnam[l]; adp[c]; atp[c]; dhap[c]; f6p[c]; fdp[c]; g3p[c]; gal[c]; gal[e]; gal[l]; gam6p[c]; h2o[c]; h2o[l]; h[c]; h[e]; h[l]; l2n2m2mn[l]; m2mn[l]; man6p[c]; man[c]; man[l]; mn[l]; mthgxl[c]; n2m2mn[l]; nadp[c]; nadph[c]; nh4[c]; nh4[e]; pi[c]; pyr[c]; pyr[e]; s2l2n2m2m[l]; s2l2n2m2masn[e]; s2l2n2m2masn[l…
1176	34	24 atp[c] + 4 gal[e] + 6 h2o[c] + 11 h2o[l] + 2 h[l] + 10 nad[c] + 1 s2l2n2m2masn[e] --> 24 adp[c] + 30 h[c] + 6 ha-pre1[e] + 2 lac-L[e] + 3 man[e] + 10 nadh[c] + 12 ppi[c]	ACGAM2E; ACGAMK; ACGAMPM; ACGAMtly; ACNAMlt; ACNMLr; AHEXASEly; A_MANASEly; B_MANNASEly; DM_Asn-X-Ser_FSLASH_Thr(ly); ENGASEly; EX_gal(e); EX_ha_pre1(e); EX_lac-L(e); EX_man(e); EX_s2l2n2m2masn(e); GALASE1ly; GALK; GALT; GALt1r; GALt4; GALtly; GASNASEly; HAS1; LDH_L; L-LACt4r; MANt4; MANtly; NDPK2; S2L2N2M2MASNtly; SIAASEly; UAGDP; UDPG4E; UDPGD	Asn-X-Ser-FSLASH-Thr[l]; acgam1p[c]; acgam6p[c]; acgam[c]; acgam[l]; acmana[c]; acnam[c]; acnam[l]; adp[c]; atp[c]; gal1p[c]; gal[c]; gal[e]; gal[l]; h2o[c]; h2o[l]; h[c]; h[l]; ha-pre1[e]; l2n2m2mn[l]; lac-L[c]; lac-L[e]; m2mn[l]; man[c]; man[e]; man[l]; mn[l]; n2m2mn[l]; na1[c]; na1[e]; nad[c]; nadh[c]; ppi[c]; pyr[c]; s2l2n2m2m[l]; s2l2n2m2masn[e]; s2l2n2m2masn[l]; s2l2n2m2mn[l]; uacgam[c]; ud…
1177	34	24 atp[c] + 4 gal[e] + 6 h2o[c] + 11 h2o[l] + 2 h[l] + 10 nad[c] + 1 s2l2n2m2masn[e] --> 24 adp[c] + 30 h[c] + 6 ha-pre1[e] + 2 lac-L[e] + 3 man[e] + 10 nadh[c] + 12 ppi[c]	ACGAM2E; ACGAMK; ACGAMPM; ACGAMtly; ACNAMlt; ACNMLr; AHEXASEly; A_MANASEly; B_MANNASEly; DM_Asn-X-Ser_FSLASH_Thr(ly); ENGASEly; EX_gal(e); EX_ha_pre1(e); EX_lac-L(e); EX_man(e); EX_s2l2n2m2masn(e); GALASE1ly; GALK; GALT; GALt4_2; GALtly; GASNASEly; HAS1; LDH_L; L-LACt4r; MANt1r; MANt4; MANtly; NDPK2; S2L2N2M2MASNtly; SIAASEly; UAGDP; UDPG4E; UDPGD	Asn-X-Ser-FSLASH-Thr[l]; acgam1p[c]; acgam6p[c]; acgam[c]; acgam[l]; acmana[c]; acnam[c]; acnam[l]; adp[c]; atp[c]; gal1p[c]; gal[c]; gal[e]; gal[l]; h2o[c]; h2o[l]; h[c]; h[l]; ha-pre1[e]; l2n2m2mn[l]; lac-L[c]; lac-L[e]; m2mn[l]; man[c]; man[e]; man[l]; mn[l]; n2m2mn[l]; na1[c]; na1[e]; nad[c]; nadh[c]; ppi[c]; pyr[c]; s2l2n2m2m[l]; s2l2n2m2masn[e]; s2l2n2m2masn[l]; s2l2n2m2mn[l]; uacgam[c]; ud…
1179	36	24 atp[c] + 3 glc-D[e] + 6 h2o[c] + 11 h2o[l] + 2 h[l] + 12 nad[c] + 1 s2l2n2m2masn[e] --> 24 adp[c] + 2 gal[e] + 32 h[c] + 6 ha-pre1[e] + 12 nadh[c] + 12 ppi[c] + 2 pyr[e]	ACGAM2E; ACGAMK; ACGAMPM; ACGAMtly; ACNAMlt; ACNMLr; AHEXASEly; A_MANASEly; B_MANNASEly; DM_Asn-X-Ser_FSLASH_Thr(ly); ENGASEly; EX_gal(e); EX_glc(e); EX_ha_pre1(e); EX_pyr(e); EX_s2l2n2m2masn(e); GALASE1ly; GALU; GALt4; GALtly; GASNASEly; GLCt2r; GLCt4_2; HAS1; HEX1; HEX4; MAN6PI; MANtly; NDPK2; PGI; PGMT; PYRt2r; S2L2N2M2MASNtly; SIAASEly; UAGDP; UDPGD	Asn-X-Ser-FSLASH-Thr[l]; acgam1p[c]; acgam6p[c]; acgam[c]; acgam[l]; acmana[c]; acnam[c]; acnam[l]; adp[c]; atp[c]; f6p[c]; g1p[c]; g6p[c]; gal[c]; gal[e]; gal[l]; glc-D[c]; glc-D[e]; h2o[c]; h2o[l]; h[c]; h[e]; h[l]; ha-pre1[e]; l2n2m2mn[l]; m2mn[l]; man6p[c]; man[c]; man[l]; mn[l]; n2m2mn[l]; na1[c]; na1[e]; nad[c]; nadh[c]; ppi[c]; pyr[c]; pyr[e]; s2l2n2m2m[l]; s2l2n2m2masn[e]; s2l2n2m2masn[l]…
1180	36	24 atp[c] + 3 glc-D[e] + 6 h2o[c] + 11 h2o[l] + 2 h[l] + 12 nad[c] + 1 s2l2n2m2masn[e] --> 24 adp[c] + 2 gal[e] + 32 h[c] + 6 ha-pre1[e] + 12 nadh[c] + 12 ppi[c] + 2 pyr[e]	ACGAM2E; ACGAMK; ACGAMPM; ACGAMtly; ACNAMlt; ACNMLr; AHEXASEly; A_MANASEly; B_MANNASEly; DM_Asn-X-Ser_FSLASH_Thr(ly); ENGASEly; EX_gal(e); EX_glc(e); EX_ha_pre1(e); EX_pyr(e); EX_s2l2n2m2masn(e); GALASE1ly; GALU; GALt4_2; GALtly; GASNASEly; GLCt2_2; GLCt4_2; HAS1; HEX1; HEX4; MAN6PI; MANtly; NDPK2; PGI; PGMT; PYRt2r; S2L2N2M2MASNtly; SIAASEly; UAGDP; UDPGD	Asn-X-Ser-FSLASH-Thr[l]; acgam1p[c]; acgam6p[c]; acgam[c]; acgam[l]; acmana[c]; acnam[c]; acnam[l]; adp[c]; atp[c]; f6p[c]; g1p[c]; g6p[c]; gal[c]; gal[e]; gal[l]; glc-D[c]; glc-D[e]; h2o[c]; h2o[l]; h[c]; h[e]; h[l]; ha-pre1[e]; l2n2m2mn[l]; m2mn[l]; man6p[c]; man[c]; man[l]; mn[l]; n2m2mn[l]; na1[c]; na1[e]; nad[c]; nadh[c]; ppi[c]; pyr[c]; pyr[e]; s2l2n2m2m[l]; s2l2n2m2masn[e]; s2l2n2m2masn[l]…
1181	36	24 atp[c] + 6 glc-D[e] + 6 h2o[c] + 11 h2o[l] + 2 h[l] + 12 nad[c] + 1 s2l2n2m2masn[e] --> 24 adp[c] + 2 gal[e] + 30 h[c] + 2 h[e] + 6 ha-pre1[e] + 3 man[e] + 12 nadh[c] + 12 ppi[c] + 2 pyr[e]	ACGAM2E; ACGAMK; ACGAMPM; ACGAMtly; ACNAMlt; ACNMLr; AHEXASEly; A_MANASEly; B_MANNASEly; DM_Asn-X-Ser_FSLASH_Thr(ly); ENGASEly; EX_gal(e); EX_glc(e); EX_h(e); EX_ha_pre1(e); EX_man(e); EX_pyr(e); EX_s2l2n2m2masn(e); GALASE1ly; GALU; GALt4; GALtly; GASNASEly; GLCt1r; HAS1; HEX1; MANt1r; MANt4; MANtly; NDPK2; PGMT; PYRt2r; S2L2N2M2MASNtly; SIAASEly; UAGDP; UDPGD	Asn-X-Ser-FSLASH-Thr[l]; acgam1p[c]; acgam6p[c]; acgam[c]; acgam[l]; acmana[c]; acnam[c]; acnam[l]; adp[c]; atp[c]; g1p[c]; g6p[c]; gal[c]; gal[e]; gal[l]; glc-D[c]; glc-D[e]; h2o[c]; h2o[l]; h[c]; h[e]; h[l]; ha-pre1[e]; l2n2m2mn[l]; m2mn[l]; man[c]; man[e]; man[l]; mn[l]; n2m2mn[l]; na1[c]; na1[e]; nad[c]; nadh[c]; ppi[c]; pyr[c]; pyr[e]; s2l2n2m2m[l]; s2l2n2m2masn[e]; s2l2n2m2masn[l]; s2l2n2m2…
1182	35	24 atp[c] + 6 glc-D[e] + 6 h2o[c] + 11 h2o[l] + 2 h[l] + 10 nad[c] + 1 s2l2n2m2masn[e] --> 24 adp[c] + 2 gal[e] + 30 h[c] + 6 ha-pre1[e] + 2 lac-L[e] + 3 man[e] + 10 nadh[c] + 12 ppi[c]	ACGAM2E; ACGAMK; ACGAMPM; ACGAMtly; ACNAMlt; ACNMLr; AHEXASEly; A_MANASEly; B_MANNASEly; DM_Asn-X-Ser_FSLASH_Thr(ly); ENGASEly; EX_gal(e); EX_glc(e); EX_ha_pre1(e); EX_lac-L(e); EX_man(e); EX_s2l2n2m2masn(e); GALASE1ly; GALU; GALt4_2; GALtly; GASNASEly; GLCt4; HAS1; HEX1; LDH_L; L-LACt4r; MANt1r; MANtly; NDPK2; PGMT; S2L2N2M2MASNtly; SIAASEly; UAGDP; UDPGD	Asn-X-Ser-FSLASH-Thr[l]; acgam1p[c]; acgam6p[c]; acgam[c]; acgam[l]; acmana[c]; acnam[c]; acnam[l]; adp[c]; atp[c]; g1p[c]; g6p[c]; gal[c]; gal[e]; gal[l]; glc-D[c]; glc-D[e]; h2o[c]; h2o[l]; h[c]; h[l]; ha-pre1[e]; l2n2m2mn[l]; lac-L[c]; lac-L[e]; m2mn[l]; man[c]; man[e]; man[l]; mn[l]; n2m2mn[l]; na1[c]; na1[e]; nad[c]; nadh[c]; ppi[c]; pyr[c]; s2l2n2m2m[l]; s2l2n2m2masn[e]; s2l2n2m2masn[l]; s2…
1183	34	24 atp[c] + 6 glc-D[e] + 6 h2o[c] + 11 h2o[l] + 2 h[l] + 12 nad[c] + 1 s2l2n2m2masn[e] --> 24 adp[c] + 2 gal[e] + 32 h[c] + 6 ha-pre1[e] + 3 man[e] + 12 nadh[c] + 12 ppi[c] + 2 pyr[e]	ACGAM2E; ACGAMK; ACGAMPM; ACGAMtly; ACNAMlt; ACNMLr; AHEXASEly; A_MANASEly; B_MANNASEly; DM_Asn-X-Ser_FSLASH_Thr(ly); ENGASEly; EX_gal(e); EX_glc(e); EX_ha_pre1(e); EX_man(e); EX_pyr(e); EX_s2l2n2m2masn(e); GALASE1ly; GALU; GALt2_2; GALtly; GASNASEly; GLCt2r; HAS1; HEX1; MANt1r; MANtly; NDPK2; PGMT; PYRt2r; S2L2N2M2MASNtly; SIAASEly; UAGDP; UDPGD	Asn-X-Ser-FSLASH-Thr[l]; acgam1p[c]; acgam6p[c]; acgam[c]; acgam[l]; acmana[c]; acnam[c]; acnam[l]; adp[c]; atp[c]; g1p[c]; g6p[c]; gal[c]; gal[e]; gal[l]; glc-D[c]; glc-D[e]; h2o[c]; h2o[l]; h[c]; h[e]; h[l]; ha-pre1[e]; l2n2m2mn[l]; m2mn[l]; man[c]; man[e]; man[l]; mn[l]; n2m2mn[l]; nad[c]; nadh[c]; ppi[c]; pyr[c]; pyr[e]; s2l2n2m2m[l]; s2l2n2m2masn[e]; s2l2n2m2masn[l]; s2l2n2m2mn[l]; uacgam[c]…
1184	35	24 atp[c] + 6 h2o[c] + 11 h2o[l] + 2 h[l] + 3 man[e] + 12 nad[c] + 1 s2l2n2m2masn[e] --> 24 adp[c] + 2 gal[e] + 30 h[c] + 2 h[e] + 6 ha-pre1[e] + 12 nadh[c] + 12 ppi[c] + 2 pyr[e]	ACGAM2E; ACGAMK; ACGAMPM; ACGAMtly; ACNAMlt; ACNMLr; AHEXASEly; A_MANASEly; B_MANNASEly; DM_Asn-X-Ser_FSLASH_Thr(ly); ENGASEly; EX_gal(e); EX_h(e); EX_ha_pre1(e); EX_man(e); EX_pyr(e); EX_s2l2n2m2masn(e); GALASE1ly; GALU; GALt1r; GALtly; GASNASEly; HAS1; HEX4; MAN6PI; MANt1r; MANtly; NDPK2; PGI; PGMT; PYRt2r; S2L2N2M2MASNtly; SIAASEly; UAGDP; UDPGD	Asn-X-Ser-FSLASH-Thr[l]; acgam1p[c]; acgam6p[c]; acgam[c]; acgam[l]; acmana[c]; acnam[c]; acnam[l]; adp[c]; atp[c]; f6p[c]; g1p[c]; g6p[c]; gal[c]; gal[e]; gal[l]; h2o[c]; h2o[l]; h[c]; h[e]; h[l]; ha-pre1[e]; l2n2m2mn[l]; m2mn[l]; man6p[c]; man[c]; man[e]; man[l]; mn[l]; n2m2mn[l]; nad[c]; nadh[c]; ppi[c]; pyr[c]; pyr[e]; s2l2n2m2m[l]; s2l2n2m2masn[e]; s2l2n2m2masn[l]; s2l2n2m2mn[l]; uacgam[c]; …
1185	35	24 atp[c] + 6 h2o[c] + 11 h2o[l] + 2 h[l] + 3 man[e] + 12 nad[c] + 1 s2l2n2m2masn[e] --> 24 adp[c] + 2 gal[e] + 32 h[c] + 6 ha-pre1[e] + 12 nadh[c] + 12 ppi[c] + 2 pyr[e]	ACGAM2E; ACGAMK; ACGAMPM; ACGAMtly; ACNAMlt; ACNMLr; AHEXASEly; A_MANASEly; B_MANNASEly; DM_Asn-X-Ser_FSLASH_Thr(ly); ENGASEly; EX_gal(e); EX_ha_pre1(e); EX_man(e); EX_pyr(e); EX_s2l2n2m2masn(e); GALASE1ly; GALU; GALt1r; GALt2_2; GALtly; GASNASEly; HAS1; HEX4; MAN6PI; MANt1r; MANtly; NDPK2; PGI; PGMT; PYRt2r; S2L2N2M2MASNtly; SIAASEly; UAGDP; UDPGD	Asn-X-Ser-FSLASH-Thr[l]; acgam1p[c]; acgam6p[c]; acgam[c]; acgam[l]; acmana[c]; acnam[c]; acnam[l]; adp[c]; atp[c]; f6p[c]; g1p[c]; g6p[c]; gal[c]; gal[e]; gal[l]; h2o[c]; h2o[l]; h[c]; h[e]; h[l]; ha-pre1[e]; l2n2m2mn[l]; m2mn[l]; man6p[c]; man[c]; man[e]; man[l]; mn[l]; n2m2mn[l]; nad[c]; nadh[c]; ppi[c]; pyr[c]; pyr[e]; s2l2n2m2m[l]; s2l2n2m2masn[e]; s2l2n2m2masn[l]; s2l2n2m2mn[l]; uacgam[c]; …
1186	36	24 atp[c] + 6 h2o[c] + 11 h2o[l] + 2 h[l] + 3 man[e] + 10 nad[c] + 1 s2l2n2m2masn[e] --> 24 adp[c] + 2 gal[e] + 30 h[c] + 6 ha-pre1[e] + 2 lac-L[e] + 10 nadh[c] + 12 ppi[c]	ACGAM2E; ACGAMK; ACGAMPM; ACGAMtly; ACNAMlt; ACNMLr; AHEXASEly; A_MANASEly; B_MANNASEly; DM_Asn-X-Ser_FSLASH_Thr(ly); ENGASEly; EX_gal(e); EX_ha_pre1(e); EX_lac-L(e); EX_man(e); EX_s2l2n2m2masn(e); GALASE1ly; GALU; GALt4; GALtly; GASNASEly; HAS1; HEX4; LDH_L; L-LACt4r; MAN6PI; MANt1r; MANt4; MANtly; NDPK2; PGI; PGMT; S2L2N2M2MASNtly; SIAASEly; UAGDP; UDPGD	Asn-X-Ser-FSLASH-Thr[l]; acgam1p[c]; acgam6p[c]; acgam[c]; acgam[l]; acmana[c]; acnam[c]; acnam[l]; adp[c]; atp[c]; f6p[c]; g1p[c]; g6p[c]; gal[c]; gal[e]; gal[l]; h2o[c]; h2o[l]; h[c]; h[l]; ha-pre1[e]; l2n2m2mn[l]; lac-L[c]; lac-L[e]; m2mn[l]; man6p[c]; man[c]; man[e]; man[l]; mn[l]; n2m2mn[l]; na1[c]; na1[e]; nad[c]; nadh[c]; ppi[c]; pyr[c]; s2l2n2m2m[l]; s2l2n2m2masn[e]; s2l2n2m2masn[l]; s2l2…
1211	12	2 asp-L[e] + 1 atp[c] + 1 h2o[c] + 2 h[m] + 2 nad[m] + 2 nadh[c] + 2 pi[m] --> 1 adp[c] + 2 ala-L[e] + 2 co2[m] + 1 h[c] + 2 nad[c] + 2 nadh[m] + 3 pi[c]	ALATA_L; ALAt2r; ASPTA; ASPt6; EX_ala-L(e); EX_asp-L(e); MALtm; MDH; ME1m; NAt; NaKt; PYRt2m	adp[c]; akg[c]; ala-L[c]; ala-L[e]; asp-L[c]; asp-L[e]; atp[c]; co2[m]; glu-L[c]; h2o[c]; h[c]; h[e]; h[m]; k[c]; k[e]; mal-L[c]; mal-L[m]; na1[c]; na1[e]; nad[c]; nad[m]; nadh[c]; nadh[m]; oaa[c]; pi[c]; pi[m]; pyr[c]; pyr[m]
1232	12	2 atp[c] + 1 fru[e] + 2 h2o[c] --> 2 adp[c] + 2 h[c] + 2 h[e] + 2 lac-D[e] + 2 pi[c]	D-LACt2; EX_fru(e); EX_h(e); EX_lac-D(e); FBA; FRUt1r; HEX7; LALDO2x; LCADi_D; MGSA; PFK; TPI	adp[c]; atp[c]; dhap[c]; f6p[c]; fdp[c]; fru[c]; fru[e]; g3p[c]; h2o[c]; h[c]; h[e]; lac-D[c]; lac-D[e]; lald-D[c]; mthgxl[c]; nad[c]; nadh[c]; pi[c]
1233	13	2 atp[c] + 1 fru[e] + 2 h2o[c] + 2 nad[c] + 2 nadph[c] --> 2 adp[c] + 2 h[c] + 2 h[e] + 2 lac-D[e] + 2 nadh[c] + 2 nadp[c] + 2 pi[c]	D-LACt2; EX_fru(e); EX_h(e); EX_lac-D(e); FBA; FRUt1r; GLYOX; HEX7; LALDO; LALDO2; MGSA2; PFK; TPI	adp[c]; atp[c]; dhap[c]; f6p[c]; fdp[c]; fru[c]; fru[e]; g3p[c]; gthrd[c]; h2o[c]; h[c]; h[e]; lac-D[c]; lac-D[e]; lald-D[c]; lgt-S[c]; mthgxl[c]; nad[c]; nadh[c]; nadp[c]; nadph[c]; pi[c]
1235	12	2 atp[c] + 1 fru[e] + 2 h2o[c] + 2 nad[c] + 2 nadph[c] --> 2 adp[c] + 2 h[c] + 2 h[e] + 2 lac-D[e] + 2 nadh[c] + 2 nadp[c] + 2 pi[c]	D-LACt2; EX_fru(e); EX_h(e); EX_lac-D(e); FBA2; FRUt1r; KHK; LALDD; LCADi_D; MGSA2; TPI; TRIOK	adp[c]; atp[c]; dhap[c]; f1p[c]; fru[c]; fru[e]; g3p[c]; glyald[c]; h2o[c]; h[c]; h[e]; lac-D[c]; lac-D[e]; lald-D[c]; mthgxl[c]; nad[c]; nadh[c]; nadp[c]; nadph[c]; pi[c]
1236	15	2 atp[c] + 1 gam[e] + 3 h2o[c] --> 2 adp[c] + 3 h[c] + 1 h[e] + 2 lac-D[e] + 1 nh4[e] + 2 pi[c]	D-LACt2; EX_gam(e); EX_h(e); EX_lac-D(e); EX_nh4(e); FBA; G6PDA; GAMt1r; GLYOX; HEX10; LGTHL; MGSA; NH4t3r; PFK; TPI	adp[c]; atp[c]; dhap[c]; f6p[c]; fdp[c]; g3p[c]; gam6p[c]; gam[c]; gam[e]; gthrd[c]; h2o[c]; h[c]; h[e]; lac-D[c]; lac-D[e]; lgt-S[c]; mthgxl[c]; nh4[c]; nh4[e]; pi[c]
1237	12	2 atp[c] + 1 glc-D[e] + 2 h2o[c] + 2 nad[c] + 2 nadph[c] --> 2 adp[c] + 4 h[c] + 2 lac-D[e] + 2 nadh[c] + 2 nadp[c] + 2 pi[c]	D-LACt2; EX_glc(e); EX_lac-D(e); FBA; GLCt2_2; HEX1; LALDD; LCADi_D; MGSA; MGSA2; PFK; PGI	adp[c]; atp[c]; dhap[c]; f6p[c]; fdp[c]; g3p[c]; g6p[c]; glc-D[c]; glc-D[e]; h2o[c]; h[c]; h[e]; lac-D[c]; lac-D[e]; lald-D[c]; mthgxl[c]; nad[c]; nadh[c]; nadp[c]; nadph[c]; pi[c]
1238	12	2 atp[c] + 1 glc-D[e] + 2 h2o[c] + 2 nad[c] + 2 nadph[c] --> 2 adp[c] + 4 h[c] + 2 lac-D[e] + 2 nadh[c] + 2 nadp[c] + 2 pi[c]	D-LACt2; EX_glc(e); EX_lac-D(e); FBA; GLCt2_2; HEX1; LALDO2; LCADi_D; MGSA; MGSA2; PFK; PGI	adp[c]; atp[c]; dhap[c]; f6p[c]; fdp[c]; g3p[c]; g6p[c]; glc-D[c]; glc-D[e]; h2o[c]; h[c]; h[e]; lac-D[c]; lac-D[e]; lald-D[c]; mthgxl[c]; nad[c]; nadh[c]; nadp[c]; nadph[c]; pi[c]
1239	12	2 atp[c] + 1 glc-D[e] + 2 h2o[c] --> 2 adp[c] + 4 h[c] + 2 lac-D[e] + 2 pi[c]	D-LACt2; EX_glc(e); EX_lac-D(e); FBA; GLCt2_2; HEX1; LALDO2x; LCADi_D; MGSA; MGSA2; PFK; PGI	adp[c]; atp[c]; dhap[c]; f6p[c]; fdp[c]; g3p[c]; g6p[c]; glc-D[c]; glc-D[e]; h2o[c]; h[c]; h[e]; lac-D[c]; lac-D[e]; lald-D[c]; mthgxl[c]; nad[c]; nadh[c]; pi[c]
1240	12	2 atp[c] + 1 glc-D[e] + 2 h2o[c] --> 2 adp[c] + 4 h[c] + 2 lac-D[e] + 2 pi[c]	D-LACt2; EX_glc(e); EX_lac-D(e); FBA; GLCt2_2; HEX1; LALDO2x; LCADi_D; MGSA; PFK; PGI; TPI	adp[c]; atp[c]; dhap[c]; f6p[c]; fdp[c]; g3p[c]; g6p[c]; glc-D[c]; glc-D[e]; h2o[c]; h[c]; h[e]; lac-D[c]; lac-D[e]; lald-D[c]; mthgxl[c]; nad[c]; nadh[c]; pi[c]
1241	13	2 atp[c] + 1 glc-D[e] + 2 h2o[c] --> 2 adp[c] + 4 h[c] + 2 lac-D[e] + 2 pi[c]	D-LACt2; EX_glc(e); EX_lac-D(e); FBA; GLCt2_2; GLYOX; HEX1; LALDO; LALDO2x; MGSA; MGSA2; PFK; PGI	adp[c]; atp[c]; dhap[c]; f6p[c]; fdp[c]; g3p[c]; g6p[c]; glc-D[c]; glc-D[e]; gthrd[c]; h2o[c]; h[c]; h[e]; lac-D[c]; lac-D[e]; lald-D[c]; lgt-S[c]; mthgxl[c]; nad[c]; nadh[c]; pi[c]
1242	12	2 atp[c] + 1 glc-D[e] + 2 h2o[c] --> 2 adp[c] + 4 h[c] + 2 lac-D[e] + 2 pi[c]	D-LACt2; EX_glc(e); EX_lac-D(e); FBA; GLCt2_2; GLYOX; HEX1; LGTHL; MGSA; MGSA2; PFK; PGI	adp[c]; atp[c]; dhap[c]; f6p[c]; fdp[c]; g3p[c]; g6p[c]; glc-D[c]; glc-D[e]; gthrd[c]; h2o[c]; h[c]; h[e]; lac-D[c]; lac-D[e]; lgt-S[c]; mthgxl[c]; pi[c]
1243	12	2 atp[c] + 1 glc-D[e] + 2 h2o[c] --> 2 adp[c] + 4 h[c] + 2 lac-D[e] + 2 pi[c]	D-LACt2; EX_glc(e); EX_lac-D(e); FBA; GLCt2_2; GLYOX; HEX1; LGTHL; MGSA; PFK; PGI; TPI	adp[c]; atp[c]; dhap[c]; f6p[c]; fdp[c]; g3p[c]; g6p[c]; glc-D[c]; glc-D[e]; gthrd[c]; h2o[c]; h[c]; h[e]; lac-D[c]; lac-D[e]; lgt-S[c]; mthgxl[c]; pi[c]
1246	14	2 atp[c] + 2 h2o[c] + 1 man[e] + 2 nad[c] + 2 nadph[c] --> 2 adp[c] + 4 h[c] + 2 lac-D[e] + 2 nadh[c] + 2 nadp[c] + 2 pi[c]	D-LACt2; EX_lac-D(e); EX_man(e); FBA; GLCt2_2; GLCt4; HEX4; LALDD; LCADi_D; MAN6PI; MANt4; MGSA; PFK; TPI	adp[c]; atp[c]; dhap[c]; f6p[c]; fdp[c]; g3p[c]; glc-D[c]; glc-D[e]; h2o[c]; h[c]; h[e]; lac-D[c]; lac-D[e]; lald-D[c]; man6p[c]; man[c]; man[e]; mthgxl[c]; na1[c]; na1[e]; nad[c]; nadh[c]; nadp[c]; nadph[c]; pi[c]
1306	20	5 atp[c] + 3 meoh[e] + 6 nad[c] + 6 nadph[c] + 3 thf[e] + 1 thm[e] --> 3 5mthf[e] + 4 adp[c] + 1 amp[c] + 1 h[e] + 6 nadh[c] + 6 nadp[c] + 3 pi[c] + 1 thmtp[e]	5MTHFt; ALCD1; EX_5mthf(e); EX_h(e); EX_meoh(e); EX_thf(e); EX_thm(e); EX_thmtp(e); FALDH; FTHFL; MEOHt2; MTHFC; MTHFD; MTHFR3; SFGTH; THFt2; THMTPt; THMt3; TMDPK; TMDPPK	10fthf[c]; 5mthf[c]; 5mthf[e]; Sfglutth[c]; adp[c]; amp[c]; atp[c]; fald[c]; for[c]; gthrd[c]; h2o[c]; h[c]; h[e]; meoh[c]; meoh[e]; methf[c]; mlthf[c]; nad[c]; nadh[c]; nadp[c]; nadph[c]; oh1[c]; oh1[e]; pi[c]; thf[c]; thf[e]; thm[c]; thm[e]; thmpp[c]; thmtp[c]; thmtp[e]
1339	22	9 atp[c] + 9 h2o[c] + 3 meoh[e] + 6 nad[c] + 6 nadph[c] + 1 pe-hs[e] --> 3 adn[e] + 6 adp[c] + 6 h[c] + 3 h[m] + 6 nadh[c] + 6 nadp[c] + 1 pchol-hs[e] + 9 pi[c] + 3 ppi[c]	ADNt; AHC; ALCD1; AMETt2m; EX_adn(e); EX_meoh(e); EX_pchol_hs(e); EX_pe_hs(e); FALDH; FTHFL; MEOHt2; METAT; METS; MTHFC; MTHFD; MTHFR3; PCFLOPm; PCt; PEFLIP; PETOHMm_hs; PE_HStm; SFGTH	10fthf[c]; 5mthf[c]; Sfglutth[c]; adn[c]; adn[e]; adp[c]; ahcys[c]; ahcys[m]; amet[c]; amet[m]; atp[c]; fald[c]; for[c]; gthrd[c]; h2o[c]; h[c]; h[m]; hcys-L[c]; meoh[c]; meoh[e]; met-L[c]; methf[c]; mlthf[c]; nad[c]; nadh[c]; nadp[c]; nadph[c]; pchol-hs[c]; pchol-hs[e]; pchol-hs[m]; pe-hs[c]; pe-hs[e]; pe-hs[m]; pi[c]; ppi[c]; thf[c]
1345	18	3 asn-L[e] + 1 atp[c] + 1 h2o[c] + 6 h[m] + 3 nadh[m] + 3 pi[m] + 3 pyr[e] --> 1 adp[c] + 3 ala-B[e] + 3 ala-L[e] + 3 co2[c] + 1 h[c] + 3 nad[m] + 4 pi[c]	AKGMALtm; ALATA_L; ALAt2r; ASNNm; ASNt4; ASNtm; ASP1DC; ASPGLUm; BALAVECSEC; EX_ala-B(e); EX_ala-L(e); EX_asn-L(e); EX_pyr(e); GLUDxm; GLUt2m; MALtm; NAt; PYRt2r	adp[c]; akg[c]; akg[m]; ala-B[c]; ala-B[e]; ala-L[c]; ala-L[e]; asn-L[c]; asn-L[e]; asn-L[m]; asp-L[c]; asp-L[m]; atp[c]; co2[c]; glu-L[c]; glu-L[m]; h2o[c]; h2o[m]; h[c]; h[e]; h[m]; mal-L[c]; mal-L[m]; na1[c]; na1[e]; nad[m]; nadh[m]; nh4[m]; pi[c]; pi[m]; pyr[c]; pyr[e]
1372	26	2 atp[c] + 1 estrones[e] + 1 h2o[c] + 1 h[c] + 1 h[r] + 1 nadh[c] + 1 nadph[c] + 1 nadph[r] + 2 o2[e] + 1 phe-L[e] --> 1 adp[c] + 1 amp[c] + 1 co2[c] + 1 h2o[r] + 1 hestratriol[e] + 1 nad[c] + 1 nadp[c] + 1 nadp[r] + 1 pi[c] + 1 ppi[c] + 1 tymsf[e]	2HCO3_NAt; 3HCO3_NAt; ADSK; BPNT; DHPR; ESTRADIOLtr; ESTRONESt; EX_estrones(e); EX_hestratriol(e); EX_o2(e); EX_phe-L(e); EX_tymsf(e); HESTRATRIOLte; HESTRATRIOLtr; HSD17B1; O2t; O2ter; P4501B1r; PHETHPTOX2; PHEt4; SADT; STS2; THBPT4ACAMDASE; TYMSFt; TYMSULT; TYRCBOX	adp[c]; amp[c]; aps[c]; atp[c]; co2[c]; dhbpt[c]; estradiol[c]; estradiol[r]; estrone[c]; estrones[c]; estrones[e]; h2o[c]; h2o[r]; h[c]; h[r]; hco3[c]; hco3[e]; hestratriol[c]; hestratriol[e]; hestratriol[r]; na1[c]; na1[e]; nad[c]; nadh[c]; nadp[c]; nadp[r]; nadph[c]; nadph[r]; o2[c]; o2[e]; o2[r]; pap[c]; paps[c]; phe-L[c]; phe-L[e]; pi[c]; ppi[c]; so4[c]; thbpt4acam[c]; thbpt[c]; tym[c]; tyms…
1380	16	4 atp[c] + 2 gam[e] + 6 h2o[c] --> 4 adp[c] + 8 h[c] + 4 lac-D[e] + 2 nh4[e] + 4 pi[c]	D-LACt2; EX_gam(e); EX_lac-D(e); EX_nh4(e); FBA; G6PDA; GALt1r; GALt2_2; GAMt1r; GLYOX; HEX10; LGTHL; MGSA; MGSA2; NH4t3r; PFK	adp[c]; atp[c]; dhap[c]; f6p[c]; fdp[c]; g3p[c]; gal[c]; gal[e]; gam6p[c]; gam[c]; gam[e]; gthrd[c]; h2o[c]; h[c]; h[e]; lac-D[c]; lac-D[e]; lgt-S[c]; mthgxl[c]; nh4[c]; nh4[e]; pi[c]
1403	12	1 10fthf7glu[e] + 3 atp[c] + 9 h2o[c] + 3 h[c] --> 1 10fthf[e] + 6 4abut[e] + 3 adp[c] + 6 co2[c] + 3 pi[c]	ABUTt2r; EX_10fthf7glu(e); EX_10fthf(e); EX_4abut(e); GGH-10FTHF5GLUe; GGH-10FTHF6GLUe; GGH-10FTHF7GLUe; GLUDC; GLUt6; H2Ot; NAt; NaKt	10fthf5glu[e]; 10fthf6glu[e]; 10fthf7glu[e]; 10fthf[e]; 4abut[c]; 4abut[e]; adp[c]; atp[c]; co2[c]; glu-L[c]; glu-L[e]; h2o[c]; h2o[e]; h[c]; h[e]; k[c]; k[e]; na1[c]; na1[e]; pi[c]
1407	15	1 10fthf7glu[e] + 6 atp[c] + 12 h2o[c] + 6 pyr[e] --> 1 10fthf[e] + 6 adp[c] + 6 akg[e] + 6 ala-L[e] + 6 h[c] + 6 pi[c]	AKGt4_3; ALATA_L; ALAt2r; EX_10fthf7glu(e); EX_10fthf(e); EX_akg(e); EX_ala-L(e); EX_pyr(e); GGH-10FTHF5GLUe; GGH-10FTHF6GLUe; GGH-10FTHF7GLUe; GLUt6; H2Ot; HKt; PYRt2r	10fthf5glu[e]; 10fthf6glu[e]; 10fthf7glu[e]; 10fthf[e]; adp[c]; akg[c]; akg[e]; ala-L[c]; ala-L[e]; atp[c]; glu-L[c]; glu-L[e]; h2o[c]; h2o[e]; h[c]; h[e]; k[c]; k[e]; na1[c]; na1[e]; pi[c]; pyr[c]; pyr[e]
1442	21	2 atp[c] + 4 atp[m] + 1 fad[m] + 1 h2o[c] + 4 h2o[l] + 1 h2o[m] + 4 h[c] + 1 nadh[c] + 1 nadp[m] + 1 nadph[c] --> 1 adp[c] + 4 adp[m] + 1 amp[c] + 1 fadh2[m] + 9 h[m] + 1 nad[c] + 1 nadp[c] + 1 nadph[m] + 1 pi[c] + 4 pi[m] + 1 ppi[c]	10FTHF5GLUtl; 10FTHF5GLUtm; 10FTHFtl; ADNK1; AHC; FPGS7m; GGH-10FTHF5GLUl; GLUt2m; GLUt7l; GLYtm; GNMT; METAT; METS; MTHFC; MTHFCm; MTHFD2; MTHFDm; MTHFR3; SARCStm; SARDHm; THFtm	10fthf5glu[c]; 10fthf5glu[l]; 10fthf5glu[m]; 10fthf[c]; 10fthf[l]; 10fthf[m]; 5mthf[c]; adn[c]; adp[c]; adp[m]; ahcys[c]; amet[c]; amp[c]; atp[c]; atp[m]; fad[m]; fadh2[m]; glu-L[c]; glu-L[l]; glu-L[m]; gly[c]; gly[m]; h2o[c]; h2o[l]; h2o[m]; h[c]; h[m]; hcys-L[c]; met-L[c]; methf[c]; methf[m]; mlthf[c]; mlthf[m]; nad[c]; nadh[c]; nadp[c]; nadp[m]; nadph[c]; nadph[m]; pi[c]; pi[m]; ppi[c]; sarcs[…
1446	12	6 atp[m] + 6 h2o[l] + 6 h[c] --> 6 adp[m] + 12 h[m] + 6 pi[m]	10FTHF7GLUtl; 10FTHF7GLUtm; 10FTHFtl; 10FTHFtm; FPGS7m; FPGS8m; FPGS9m; GGH-10FTHF5GLUl; GGH-10FTHF6GLUl; GGH-10FTHF7GLUl; GLUt2m; GLUt7l	10fthf5glu[l]; 10fthf5glu[m]; 10fthf6glu[l]; 10fthf6glu[m]; 10fthf7glu[c]; 10fthf7glu[l]; 10fthf7glu[m]; 10fthf[c]; 10fthf[l]; 10fthf[m]; adp[m]; atp[m]; glu-L[c]; glu-L[l]; glu-L[m]; h2o[l]; h[c]; h[m]; pi[m]
1460	19	3 atp[c] + 1 atp[m] + 3 h2o[c] + 1 meoh[e] + 1 nad[c] + 1 nadph[c] + 1 ncam[e] --> 1 1mncam[e] + 2 adp[c] + 1 adp[m] + 1 amp[m] + 2 h[c] + 1 h[m] + 1 nadh[c] + 1 nadp[c] + 3 pi[c] + 1 ppi[c]	1MNCAMti; ADNK1m; ADNtm; AHC; ALCD1; EX_1mncam(e); EX_meoh(e); EX_ncam(e); FALDH; FTHFL; MEOHt2; METAT; METS; MTHFC; MTHFD2; MTHFR3; NCAMUP; NNMT; SFGTH	10fthf[c]; 1mncam[c]; 1mncam[e]; 5mthf[c]; Sfglutth[c]; adn[c]; adn[m]; adp[c]; adp[m]; ahcys[c]; amet[c]; amp[m]; atp[c]; atp[m]; fald[c]; for[c]; gthrd[c]; h2o[c]; h[c]; h[m]; hcys-L[c]; meoh[c]; meoh[e]; met-L[c]; methf[c]; mlthf[c]; nad[c]; nadh[c]; nadp[c]; nadph[c]; ncam[c]; ncam[e]; pi[c]; ppi[c]; thf[c]
1479	42	18 acald[e] + 18 atp[c] + 18 atp[x] + 6 coa[c] + 1 fadh2[r] + 24 h2o[c] + 2 h[m] + 8 h[r] + 6 h[x] + 19 nad[c] + 1 nad[r] + 2 nadph[m] + 10 nadph[r] + 12 nadph[x] + 11 o2[e] --> 1 2425dhvitd3[e] + 18 adp[x] + 18 amp[c] + 1 co2[c] + 2 co2[r] + 6 co2[x] + 6 coa[x] + 1 fad[r] + 2 h2o[m] + 11 h2o[r] + 42 h[c] + 19 nadh[c] + 1 nadh[r] + 2 nadp[m] + 10 nadp[r] + 12 nadp[x] + 6 pi[x] + 18 ppi[c] + 2 ppi…	24,25DHVITD3t; 24,25DHVITD3tm; 24,25VITD3Hm; 7DHCHSTEROLtr; ACACT1; ACALDt; ACS; ALDD2x; C14STRr; C3STDH1r; C3STKR2r; C4STMO1r; C4STMO2Pr; DHCR241r; DMATTx; DPMVDx; EBP2r; EX_2425dhvitd3(e); EX_acald(e); EX_o2(e); FDH; FORtr; FRDPtr; GRTTx; HMGCOARx; HMGCOASi; HMGCOAtx; IPDDIx; LNS14DMr; LNSTLSr; LSTO2r; MEVK1x; O2t; O2ter; O2tm; PMEVKx; PVD3; SQLEr; SQLSr; VD3; VITD3Hm; VITD3tm3	2425dhvitd3[c]; 2425dhvitd3[e]; 2425dhvitd3[m]; 25hvitd3[m]; 44mctr[r]; 44mzym[r]; 4mzym-int1[r]; 4mzym-int2[r]; 5dpmev[x]; 5pmev[x]; 7dhchsterol[c]; 7dhchsterol[r]; Ssq23epx[r]; aacoa[c]; ac[c]; acald[c]; acald[e]; accoa[c]; adp[x]; amp[c]; atp[c]; atp[x]; co2[c]; co2[r]; co2[x]; coa[c]; coa[x]; dmpp[x]; fad[r]; fadh2[r]; for[c]; for[r]; frdp[r]; frdp[x]; grdp[x]; h2o[c]; h2o[m]; h2o[r]; h[c]; h…
1480	42	18 acald[e] + 18 atp[c] + 18 atp[x] + 6 coa[c] + 1 fadh2[r] + 24 h2o[c] + 2 h[m] + 8 h[r] + 6 h[x] + 19 nad[c] + 1 nad[r] + 2 nadph[m] + 10 nadph[r] + 12 nadph[x] + 11 o2[e] --> 1 2425dhvitd3[e] + 18 adp[x] + 18 amp[c] + 1 co2[c] + 2 co2[r] + 6 co2[x] + 6 coa[x] + 1 fad[r] + 2 h2o[m] + 11 h2o[r] + 42 h[c] + 19 nadh[c] + 1 nadh[r] + 2 nadp[m] + 10 nadp[r] + 12 nadp[x] + 6 pi[x] + 18 ppi[c] + 2 ppi…	24,25DHVITD3t; 24,25DHVITD3tm; 24,25VITD3Hm; 7DHCHSTEROLtr; ACACT1r; ACALDt; ACS; ALDD2x; C14STRr; C3STDH1Pr; C3STKR2r; C4STMO1r; C4STMO2r; DHCR241r; DMATTx; DPMVDx; EBP2r; EX_2425dhvitd3(e); EX_acald(e); EX_o2(e); FDH; FORtr; FRDPtr; GRTTx; HMGCOARx; HMGCOASi; HMGCOAtx; IPDDIx; LNS14DMr; LNSTLSr; LSTO2r; MEVK1x; O2t; O2ter; O2tm; PMEVKx; PVD3; SQLEr; SQLSr; VD3; VITD3Hm; VITD3tm3	2425dhvitd3[c]; 2425dhvitd3[e]; 2425dhvitd3[m]; 25hvitd3[m]; 44mctr[r]; 44mzym[r]; 4mzym-int1[r]; 4mzym-int2[r]; 5dpmev[x]; 5pmev[x]; 7dhchsterol[c]; 7dhchsterol[r]; Ssq23epx[r]; aacoa[c]; ac[c]; acald[c]; acald[e]; accoa[c]; adp[x]; amp[c]; atp[c]; atp[x]; co2[c]; co2[r]; co2[x]; coa[c]; coa[x]; dmpp[x]; fad[r]; fadh2[r]; for[c]; for[r]; frdp[r]; frdp[x]; grdp[x]; h2o[c]; h2o[m]; h2o[r]; h[c]; h…
1481	45	18 acald[e] + 18 atp[c] + 18 atp[x] + 6 coa[c] + 1 fadh2[r] + 1e-005 h2o2[m] + 24 h2o[c] + 16.7 h[m] + 8 h[r] + 6 h[x] + 19 nad[c] + 1 nad[r] + 2 nadph[m] + 10 nadph[r] + 12 nadph[x] + 14.7 o2s[e] --> 1 2425dhvitd3[e] + 18 adp[x] + 18 amp[c] + 1 co2[c] + 2 co2[r] + 6 co2[x] + 6 coa[x] + 1 fad[r] + 9.33 h2o[m] + 11 h2o[r] + 42 h[c] + 19 nadh[c] + 1 nadh[r] + 2 nadp[m] + 10 nadp[r] + 12 nadp[x] + 4…	24,25DHVITD3t; 24,25DHVITD3tm; 24,25VITD3Hm; 7DHCHSTEROLtr; ACACT1r; ACALDt; ACS; ALDD2x; C14STRr; C3STDH1r; C3STKR2r; C4STMO1r; C4STMO2Pr; CATm; DHCR242r; DMATTx; DPMVDx; EBP1r; EX_2425dhvitd3(e); EX_acald(e); EX_o2s(e); FDH; FORtr; FRDPtr; GRTTx; HMGCOARx; HMGCOASi; HMGCOAtx; IPDDIx; LNS14DMr; LNSTLSr; LSTO2r; MEVK1x; O2St; O2Stm; O2ter; O2tm; PMEVKx; PVD3; SPODMm; SQLEr; SQLSr; VD3; VITD3Hm; V…	2425dhvitd3[c]; 2425dhvitd3[e]; 2425dhvitd3[m]; 25hvitd3[m]; 44mctr[r]; 44mzym[r]; 4mzym-int1[r]; 4mzym-int2[r]; 5dpmev[x]; 5pmev[x]; 7dhchsterol[c]; 7dhchsterol[r]; Ssq23epx[r]; aacoa[c]; ac[c]; acald[c]; acald[e]; accoa[c]; adp[x]; amp[c]; atp[c]; atp[x]; chlstol[r]; co2[c]; co2[r]; co2[x]; coa[c]; coa[x]; dmpp[x]; fad[r]; fadh2[r]; for[c]; for[r]; frdp[r]; frdp[x]; grdp[x]; h2o2[m]; h2o[c]; h2…
1484	45	9 acac[e] + 9 atp[c] + 18 atp[x] + 6 coa[c] + 1 fadh2[r] + 18 h[c] + 9 h[e] + 2 h[m] + 8 h[r] + 6 h[x] + 1 nad[r] + 10 nadh[c] + 2 nadph[m] + 10 nadph[r] + 12 nadph[x] + 22 o2s[e] --> 1 2425dhvitd3[e] + 18 adp[x] + 9 amp[c] + 1 co2[c] + 2 co2[r] + 6 co2[x] + 6 coa[x] + 1 fad[r] + 16 h2o[c] + 2 h2o[m] + 11 h2o[r] + 10 nad[c] + 1 nadh[r] + 2 nadp[m] + 10 nadp[r] + 12 nadp[x] + 6 pi[x] + 9 ppi[c] + …	24,25DHVITD3t; 24,25DHVITD3tm; 24,25VITD3Hm; 7DHCHSTEROLtr; AACOAT; ACACT1r; ACACt2; ALCD1; C14STRr; C3STDH1r; C3STKR2r; C4STMO1r; C4STMO2Pr; DHCR242r; DMATTx; DPMVDx; EBP1r; EX_2425dhvitd3(e); EX_acac(e); EX_h(e); EX_o2s(e); FDH; FORtr; FRDPtr; GRTTx; HMGCOARx; HMGCOASi; HMGCOAtx; IPDDIx; LNS14DMr; LNSTLSr; LSTO2r; MEVK1x; O2St; O2ter; O2tm; PMEVKx; PRDX; PVD3; SPODM; SQLEr; SQLSr; VD3; VITD3Hm;…	2425dhvitd3[c]; 2425dhvitd3[e]; 2425dhvitd3[m]; 25hvitd3[m]; 44mctr[r]; 44mzym[r]; 4mzym-int1[r]; 4mzym-int2[r]; 5dpmev[x]; 5pmev[x]; 7dhchsterol[c]; 7dhchsterol[r]; Ssq23epx[r]; aacoa[c]; acac[c]; acac[e]; accoa[c]; adp[x]; amp[c]; atp[c]; atp[x]; chlstol[r]; co2[c]; co2[r]; co2[x]; coa[c]; coa[x]; dmpp[x]; fad[r]; fadh2[r]; fald[c]; for[c]; for[r]; frdp[r]; frdp[x]; grdp[x]; h2o2[c]; h2o[c]; h2…
1485	42	9 acac[e] + 9 atp[c] + 18 atp[x] + 6 coa[c] + 1 fadh2[r] + 6 h2o[c] + 9 h[e] + 2 h[m] + 8 h[r] + 6 h[x] + 1 nad[c] + 1 nad[r] + 2 nadph[m] + 10 nadph[r] + 12 nadph[x] + 11 o2[e] --> 1 2425dhvitd3[e] + 18 adp[x] + 9 amp[c] + 1 co2[c] + 2 co2[r] + 6 co2[x] + 6 coa[x] + 1 fad[r] + 2 h2o[m] + 11 h2o[r] + 15 h[c] + 1 nadh[c] + 1 nadh[r] + 2 nadp[m] + 10 nadp[r] + 12 nadp[x] + 6 pi[x] + 9 ppi[c] + 2 pp…	24,25DHVITD3t; 24,25DHVITD3tm; 24,25VITD3Hm; 7DHCHSTEROLtr; AACOAT; ACACT1r; ACACt2; C14STRr; C3STDH1Pr; C3STKR2r; C4STMO1r; C4STMO2r; DHCR242r; DMATTx; DPMVDx; EBP1r; EX_2425dhvitd3(e); EX_acac(e); EX_h(e); EX_o2(e); FDH; FORtr; FRDPtr; GRTTx; HMGCOARx; HMGCOASi; HMGCOAtx; IPDDIx; LNS14DMr; LNSTLSr; LSTO2r; MEVK1x; O2t; O2ter; O2tm; PMEVKx; PVD3; SQLEr; SQLSr; VD3; VITD3Hm; VITD3tm3	2425dhvitd3[c]; 2425dhvitd3[e]; 2425dhvitd3[m]; 25hvitd3[m]; 44mctr[r]; 44mzym[r]; 4mzym-int1[r]; 4mzym-int2[r]; 5dpmev[x]; 5pmev[x]; 7dhchsterol[c]; 7dhchsterol[r]; Ssq23epx[r]; aacoa[c]; acac[c]; acac[e]; accoa[c]; adp[x]; amp[c]; atp[c]; atp[x]; chlstol[r]; co2[c]; co2[r]; co2[x]; coa[c]; coa[x]; dmpp[x]; fad[r]; fadh2[r]; for[c]; for[r]; frdp[r]; frdp[x]; grdp[x]; h2o[c]; h2o[m]; h2o[r]; h[c]…
1486	45	9 acac[e] + 9 atp[c] + 18 atp[x] + 6 coa[c] + 1 fadh2[r] + 1e-005 h2o2[m] + 6 h2o[c] + 9 h[e] + 16.7 h[m] + 8 h[r] + 6 h[x] + 1 nad[c] + 1 nad[r] + 2 nadph[m] + 10 nadph[r] + 12 nadph[x] + 14.7 o2s[e] --> 1 2425dhvitd3[e] + 18 adp[x] + 9 amp[c] + 1 co2[c] + 2 co2[r] + 6 co2[x] + 6 coa[x] + 1 fad[r] + 9.33 h2o[m] + 11 h2o[r] + 15 h[c] + 1 nadh[c] + 1 nadh[r] + 2 nadp[m] + 10 nadp[r] + 12 nadp[x] +…	24,25DHVITD3t; 24,25DHVITD3tm; 24,25VITD3Hm; 7DHCHSTEROLtr; AACOAT; ACACT1r; ACACt2; C14STRr; C3STDH1r; C3STKR2r; C4STMO1r; C4STMO2Pr; CATm; DHCR241r; DMATTx; DPMVDx; EBP2r; EX_2425dhvitd3(e); EX_acac(e); EX_h(e); EX_o2s(e); FDH; FORtr; FRDPtr; GRTTx; HMGCOARx; HMGCOASi; HMGCOAtx; IPDDIx; LNS14DMr; LNSTLSr; LSTO2r; MEVK1x; O2St; O2Stm; O2ter; O2tm; PMEVKx; PVD3; SPODMm; SQLEr; SQLSr; VD3; VITD3Hm…	2425dhvitd3[c]; 2425dhvitd3[e]; 2425dhvitd3[m]; 25hvitd3[m]; 44mctr[r]; 44mzym[r]; 4mzym-int1[r]; 4mzym-int2[r]; 5dpmev[x]; 5pmev[x]; 7dhchsterol[c]; 7dhchsterol[r]; Ssq23epx[r]; aacoa[c]; acac[c]; acac[e]; accoa[c]; adp[x]; amp[c]; atp[c]; atp[x]; co2[c]; co2[r]; co2[x]; coa[c]; coa[x]; dmpp[x]; fad[r]; fadh2[r]; for[c]; for[r]; frdp[r]; frdp[x]; grdp[x]; h2o2[m]; h2o[c]; h2o[m]; h2o[r]; h[c]; h…
1487	45	9 acac[e] + 9 atp[c] + 18 atp[x] + 6 coa[c] + 1 fadh2[r] + 0.001 h2o2[m] + 6 h2o[c] + 9 h[e] + 16.7 h[m] + 8 h[r] + 6 h[x] + 1 nad[c] + 1 nad[r] + 2 nadph[m] + 10 nadph[r] + 12 nadph[x] + 14.7 o2s[e] --> 1 2425dhvitd3[e] + 18 adp[x] + 9 amp[c] + 1 co2[c] + 2 co2[r] + 6 co2[x] + 6 coa[x] + 1 fad[r] + 9.33 h2o[m] + 11 h2o[r] + 15 h[c] + 1 nadh[c] + 1 nadh[r] + 2 nadp[m] + 10 nadp[r] + 12 nadp[x] + …	24,25DHVITD3t; 24,25DHVITD3tm; 24,25VITD3Hm; 7DHCHSTEROLtr; AACOAT; ACACT1r; ACACt2; C14STRr; C3STDH1r; C3STKR2r; C4STMO1r; C4STMO2Pr; CATm; DHCR242r; DMATTx; DPMVDx; EBP1r; EX_2425dhvitd3(e); EX_acac(e); EX_h(e); EX_o2s(e); FDH; FORtr; FRDPtr; GRTTx; HMGCOARx; HMGCOASi; HMGCOAtx; IPDDIx; LNS14DMr; LNSTLSr; LSTO2r; MEVK1x; O2St; O2Stm; O2ter; O2tm; PMEVKx; PVD3; SPODMm; SQLEr; SQLSr; VD3; VITD3Hm…	2425dhvitd3[c]; 2425dhvitd3[e]; 2425dhvitd3[m]; 25hvitd3[m]; 44mctr[r]; 44mzym[r]; 4mzym-int1[r]; 4mzym-int2[r]; 5dpmev[x]; 5pmev[x]; 7dhchsterol[c]; 7dhchsterol[r]; Ssq23epx[r]; aacoa[c]; acac[c]; acac[e]; accoa[c]; adp[x]; amp[c]; atp[c]; atp[x]; chlstol[r]; co2[c]; co2[r]; co2[x]; coa[c]; coa[x]; dmpp[x]; fad[r]; fadh2[r]; for[c]; for[r]; frdp[r]; frdp[x]; grdp[x]; h2o2[m]; h2o[c]; h2o[m]; h2o…
1488	42	9 acac[e] + 9 atp[c] + 18 atp[x] + 6 coa[c] + 1 fadh2[r] + 6 h2o[c] + 9 h[e] + 2 h[m] + 8 h[r] + 6 h[x] + 1 nad[c] + 2 nad[r] + 2 nadph[m] + 11 nadph[r] + 12 nadph[x] + 11 o2[e] --> 1 2425dhvitd3[e] + 18 adp[x] + 9 amp[c] + 1 co2[c] + 2 co2[r] + 6 co2[x] + 6 coa[x] + 1 fad[r] + 2 h2o[m] + 11 h2o[r] + 15 h[c] + 1 nadh[c] + 2 nadh[r] + 2 nadp[m] + 11 nadp[r] + 12 nadp[x] + 6 pi[x] + 9 ppi[c] + 2 pp…	24,25DHVITD3t; 24,25DHVITD3tm; 24,25VITD3Hm; 7DHCHSTEROLtr; AACOAT; ACACT1r; ACACt2; C14STRr; C3STDH1r; C3STKR2r; C4STMO1r; C4STMO2r; DHCR241r; DMATTx; DPMVDx; EBP2r; EX_2425dhvitd3(e); EX_acac(e); EX_h(e); EX_o2(e); FDH; FORtr; FRDPtr; GRTTx; HMGCOARx; HMGCOASi; HMGCOAtx; IPDDIx; LNS14DMr; LNSTLSr; LSTO2r; MEVK1x; O2t; O2ter; O2tm; PMEVKx; PVD3; SQLEr; SQLSr; VD3; VITD3Hm; VITD3tm3	2425dhvitd3[c]; 2425dhvitd3[e]; 2425dhvitd3[m]; 25hvitd3[m]; 44mctr[r]; 44mzym[r]; 4mzym-int1[r]; 4mzym-int2[r]; 5dpmev[x]; 5pmev[x]; 7dhchsterol[c]; 7dhchsterol[r]; Ssq23epx[r]; aacoa[c]; acac[c]; acac[e]; accoa[c]; adp[x]; amp[c]; atp[c]; atp[x]; co2[c]; co2[r]; co2[x]; coa[c]; coa[x]; dmpp[x]; fad[r]; fadh2[r]; for[c]; for[r]; frdp[r]; frdp[x]; grdp[x]; h2o[c]; h2o[m]; h2o[r]; h[c]; h[e]; h[m]…
1493	43	18 acald[e] + 18 atp[c] + 18 atp[x] + 6 coa[c] + 1 fadh2[r] + 20 h2o2[e] + 24 h2o[c] + 1 h[m] + 8 h[r] + 6 h[x] + 19 nad[c] + 1 nadph[m] + 9 nadph[r] + 12 nadph[x] --> 1 25hvitd3[e] + 18 adp[x] + 18 amp[c] + 1 co2[c] + 2 co2[r] + 6 co2[x] + 6 coa[x] + 1 fad[r] + 21 h2o[m] + 11 h2o[r] + 42 h[c] + 19 nadh[c] + 1 nadp[m] + 9 nadp[r] + 12 nadp[x] + 6 pi[x] + 18 ppi[c] + 2 ppi[r] + 4 ppi[x]	25HVITD3t; 25HVITD3tm; 7DHCHSTEROLtr; ACACT1; ACALDt; ACS; ALDD2x; C14STRr; C3STDH1Pr; C3STKR2r; C4STMO1r; C4STMO2Pr; CATm; DHCR242r; DMATTx; DPMVDx; EBP1r; EX_25hvitd3(e); EX_acald(e); EX_h2o2(e); FDH; FORtr; FRDPtr; GRTTx; H2O2t; H2O2tm; HMGCOARx; HMGCOASi; HMGCOAtx; IPDDIx; LNS14DMr; LNSTLSr; LSTO2r; MEVK1x; O2ter; O2tm; PMEVKx; PVD3; SQLEr; SQLSr; VD3; VITD3Hm; VITD3tm3	25hvitd3[c]; 25hvitd3[e]; 25hvitd3[m]; 44mctr[r]; 44mzym[r]; 4mzym-int1[r]; 4mzym-int2[r]; 5dpmev[x]; 5pmev[x]; 7dhchsterol[c]; 7dhchsterol[r]; Ssq23epx[r]; aacoa[c]; ac[c]; acald[c]; acald[e]; accoa[c]; adp[x]; amp[c]; atp[c]; atp[x]; chlstol[r]; co2[c]; co2[r]; co2[x]; coa[c]; coa[x]; dmpp[x]; fad[r]; fadh2[r]; for[c]; for[r]; frdp[r]; frdp[x]; grdp[x]; h2o2[c]; h2o2[e]; h2o2[m]; h2o[c]; h2o[m]…
1494	43	18 ac[e] + 18 atp[c] + 18 atp[x] + 6 coa[c] + 1 fadh2[r] + 20 h2o2[e] + 6 h2o[c] + 18 h[e] + 1 h[m] + 8 h[r] + 6 h[x] + 1 nad[c] + 1 nadph[m] + 9 nadph[r] + 12 nadph[x] --> 1 25hvitd3[e] + 18 adp[x] + 18 amp[c] + 1 co2[c] + 2 co2[r] + 6 co2[x] + 6 coa[x] + 1 fad[r] + 21 h2o[m] + 11 h2o[r] + 24 h[c] + 1 nadh[c] + 1 nadp[m] + 9 nadp[r] + 12 nadp[x] + 6 pi[x] + 18 ppi[c] + 2 ppi[r] + 4 ppi[x]	25HVITD3t; 25HVITD3tm; 7DHCHSTEROLtr; ACACT1; ACS; ACt2r; C14STRr; C3STDH1Pr; C3STKR2r; C4STMO1r; C4STMO2Pr; CATm; DHCR242r; DMATTx; DPMVDx; EBP1r; EX_25hvitd3(e); EX_ac(e); EX_h2o2(e); EX_h(e); FDH; FORtr; FRDPtr; GRTTx; H2O2t; H2O2tm; HMGCOARx; HMGCOASi; HMGCOAtx; IPDDIx; LNS14DMr; LNSTLSr; LSTO2r; MEVK1x; O2ter; O2tm; PMEVKx; PVD3; SQLEr; SQLSr; VD3; VITD3Hm; VITD3tm3	25hvitd3[c]; 25hvitd3[e]; 25hvitd3[m]; 44mctr[r]; 44mzym[r]; 4mzym-int1[r]; 4mzym-int2[r]; 5dpmev[x]; 5pmev[x]; 7dhchsterol[c]; 7dhchsterol[r]; Ssq23epx[r]; aacoa[c]; ac[c]; ac[e]; accoa[c]; adp[x]; amp[c]; atp[c]; atp[x]; chlstol[r]; co2[c]; co2[r]; co2[x]; coa[c]; coa[x]; dmpp[x]; fad[r]; fadh2[r]; for[c]; for[r]; frdp[r]; frdp[x]; grdp[x]; h2o2[c]; h2o2[e]; h2o2[m]; h2o[c]; h2o[m]; h2o[r]; h[c…
1495	43	18 acald[e] + 18 atp[c] + 18 atp[x] + 6 coa[c] + 1 fadh2[r] + 20 h2o2[e] + 24 h2o[c] + 1 h[m] + 8 h[r] + 6 h[x] + 19 nad[c] + 1 nadph[m] + 9 nadph[r] + 12 nadph[x] --> 1 25hvitd3[e] + 18 adp[x] + 18 amp[c] + 1 co2[c] + 2 co2[r] + 6 co2[x] + 6 coa[x] + 1 fad[r] + 21 h2o[m] + 11 h2o[r] + 42 h[c] + 19 nadh[c] + 1 nadp[m] + 9 nadp[r] + 12 nadp[x] + 6 pi[x] + 18 ppi[c] + 2 ppi[r] + 4 ppi[x]	25HVITD3t; 25HVITD3tm; 7DHCHSTEROLtr; ACACT1r; ACALDt; ACS; ALDD2x; C14STRr; C3STDH1Pr; C3STKR2r; C4STMO1r; C4STMO2Pr; CATm; DHCR241r; DMATTx; DPMVDx; EBP2r; EX_25hvitd3(e); EX_acald(e); EX_h2o2(e); FDH; FORtr; FRDPtr; GRTTx; H2O2t; H2O2tm; HMGCOARx; HMGCOASi; HMGCOAtx; IPDDIx; LNS14DMr; LNSTLSr; LSTO2r; MEVK1x; O2ter; O2tm; PMEVKx; PVD3; SQLEr; SQLSr; VD3; VITD3Hm; VITD3tm3	25hvitd3[c]; 25hvitd3[e]; 25hvitd3[m]; 44mctr[r]; 44mzym[r]; 4mzym-int1[r]; 4mzym-int2[r]; 5dpmev[x]; 5pmev[x]; 7dhchsterol[c]; 7dhchsterol[r]; Ssq23epx[r]; aacoa[c]; ac[c]; acald[c]; acald[e]; accoa[c]; adp[x]; amp[c]; atp[c]; atp[x]; co2[c]; co2[r]; co2[x]; coa[c]; coa[x]; dmpp[x]; fad[r]; fadh2[r]; for[c]; for[r]; frdp[r]; frdp[x]; grdp[x]; h2o2[c]; h2o2[e]; h2o2[m]; h2o[c]; h2o[m]; h2o[r]; h[…
1496	43	18 ac[e] + 18 atp[c] + 18 atp[x] + 6 coa[c] + 1 fadh2[r] + 20 h2o2[e] + 6 h2o[c] + 18 h[e] + 1 h[m] + 8 h[r] + 6 h[x] + 1 nad[c] + 1 nadph[m] + 9 nadph[r] + 12 nadph[x] --> 1 25hvitd3[e] + 18 adp[x] + 18 amp[c] + 1 co2[c] + 2 co2[r] + 6 co2[x] + 6 coa[x] + 1 fad[r] + 21 h2o[m] + 11 h2o[r] + 24 h[c] + 1 nadh[c] + 1 nadp[m] + 9 nadp[r] + 12 nadp[x] + 6 pi[x] + 18 ppi[c] + 2 ppi[r] + 4 ppi[x]	25HVITD3t; 25HVITD3tm; 7DHCHSTEROLtr; ACACT1r; ACS; ACt2r; C14STRr; C3STDH1Pr; C3STKR2r; C4STMO1r; C4STMO2Pr; CATm; DHCR241r; DMATTx; DPMVDx; EBP2r; EX_25hvitd3(e); EX_ac(e); EX_h2o2(e); EX_h(e); FDH; FORtr; FRDPtr; GRTTx; H2O2t; H2O2tm; HMGCOARx; HMGCOASi; HMGCOAtx; IPDDIx; LNS14DMr; LNSTLSr; LSTO2r; MEVK1x; O2ter; O2tm; PMEVKx; PVD3; SQLEr; SQLSr; VD3; VITD3Hm; VITD3tm3	25hvitd3[c]; 25hvitd3[e]; 25hvitd3[m]; 44mctr[r]; 44mzym[r]; 4mzym-int1[r]; 4mzym-int2[r]; 5dpmev[x]; 5pmev[x]; 7dhchsterol[c]; 7dhchsterol[r]; Ssq23epx[r]; aacoa[c]; ac[c]; ac[e]; accoa[c]; adp[x]; amp[c]; atp[c]; atp[x]; co2[c]; co2[r]; co2[x]; coa[c]; coa[x]; dmpp[x]; fad[r]; fadh2[r]; for[c]; for[r]; frdp[r]; frdp[x]; grdp[x]; h2o2[c]; h2o2[e]; h2o2[m]; h2o[c]; h2o[m]; h2o[r]; h[c]; h[e]; h[m…
1497	43	18 ac[e] + 18 atp[c] + 18 atp[x] + 6 coa[c] + 1 fadh2[r] + 20 h2o2[e] + 6 h2o[c] + 18 h[e] + 1 h[m] + 8 h[r] + 6 h[x] + 1 nad[c] + 1 nad[r] + 1 nadph[m] + 10 nadph[r] + 12 nadph[x] --> 1 25hvitd3[e] + 18 adp[x] + 18 amp[c] + 1 co2[c] + 2 co2[r] + 6 co2[x] + 6 coa[x] + 1 fad[r] + 21 h2o[m] + 11 h2o[r] + 24 h[c] + 1 nadh[c] + 1 nadh[r] + 1 nadp[m] + 10 nadp[r] + 12 nadp[x] + 6 pi[x] + 18 ppi[c] + 2…	25HVITD3t; 25HVITD3tm; 7DHCHSTEROLtr; ACACT1r; ACS; ACt2r; C14STRr; C3STDH1r; C3STKR2r; C4STMO1r; C4STMO2Pr; CATm; DHCR242r; DMATTx; DPMVDx; EBP1r; EX_25hvitd3(e); EX_ac(e); EX_h2o2(e); EX_h(e); FDH; FORtr; FRDPtr; GRTTx; H2O2t; H2O2tm; HMGCOARx; HMGCOASi; HMGCOAtx; IPDDIx; LNS14DMr; LNSTLSr; LSTO2r; MEVK1x; O2ter; O2tm; PMEVKx; PVD3; SQLEr; SQLSr; VD3; VITD3Hm; VITD3tm3	25hvitd3[c]; 25hvitd3[e]; 25hvitd3[m]; 44mctr[r]; 44mzym[r]; 4mzym-int1[r]; 4mzym-int2[r]; 5dpmev[x]; 5pmev[x]; 7dhchsterol[c]; 7dhchsterol[r]; Ssq23epx[r]; aacoa[c]; ac[c]; ac[e]; accoa[c]; adp[x]; amp[c]; atp[c]; atp[x]; chlstol[r]; co2[c]; co2[r]; co2[x]; coa[c]; coa[x]; dmpp[x]; fad[r]; fadh2[r]; for[c]; for[r]; frdp[r]; frdp[x]; grdp[x]; h2o2[c]; h2o2[e]; h2o2[m]; h2o[c]; h2o[m]; h2o[r]; h[c…
1498	43	18 ac[e] + 18 atp[c] + 18 atp[x] + 6 coa[c] + 1 fadh2[r] + 20 h2o2[e] + 6 h2o[c] + 18 h[e] + 1 h[m] + 8 h[r] + 6 h[x] + 1 nad[c] + 2 nad[r] + 1 nadph[m] + 11 nadph[r] + 12 nadph[x] --> 1 25hvitd3[e] + 18 adp[x] + 18 amp[c] + 1 co2[c] + 2 co2[r] + 6 co2[x] + 6 coa[x] + 1 fad[r] + 21 h2o[m] + 11 h2o[r] + 24 h[c] + 1 nadh[c] + 2 nadh[r] + 1 nadp[m] + 11 nadp[r] + 12 nadp[x] + 6 pi[x] + 18 ppi[c] + 2…	25HVITD3t; 25HVITD3tm; 7DHCHSTEROLtr; ACACT1r; ACS; ACt2r; C14STRr; C3STDH1r; C3STKR2r; C4STMO1r; C4STMO2r; CATm; DHCR241r; DMATTx; DPMVDx; EBP2r; EX_25hvitd3(e); EX_ac(e); EX_h2o2(e); EX_h(e); FDH; FORtr; FRDPtr; GRTTx; H2O2t; H2O2tm; HMGCOARx; HMGCOASi; HMGCOAtx; IPDDIx; LNS14DMr; LNSTLSr; LSTO2r; MEVK1x; O2ter; O2tm; PMEVKx; PVD3; SQLEr; SQLSr; VD3; VITD3Hm; VITD3tm3	25hvitd3[c]; 25hvitd3[e]; 25hvitd3[m]; 44mctr[r]; 44mzym[r]; 4mzym-int1[r]; 4mzym-int2[r]; 5dpmev[x]; 5pmev[x]; 7dhchsterol[c]; 7dhchsterol[r]; Ssq23epx[r]; aacoa[c]; ac[c]; ac[e]; accoa[c]; adp[x]; amp[c]; atp[c]; atp[x]; co2[c]; co2[r]; co2[x]; coa[c]; coa[x]; dmpp[x]; fad[r]; fadh2[r]; for[c]; for[r]; frdp[r]; frdp[x]; grdp[x]; h2o2[c]; h2o2[e]; h2o2[m]; h2o[c]; h2o[m]; h2o[r]; h[c]; h[e]; h[m…
1499	43	9 acac[e] + 9 atp[c] + 18 atp[x] + 6 coa[c] + 1 fadh2[r] + 20 h2o2[e] + 6 h2o[c] + 9 h[e] + 1 h[m] + 8 h[r] + 6 h[x] + 1 nad[c] + 1 nad[r] + 1 nadph[m] + 10 nadph[r] + 12 nadph[x] --> 1 25hvitd3[e] + 18 adp[x] + 9 amp[c] + 1 co2[c] + 2 co2[r] + 6 co2[x] + 6 coa[x] + 1 fad[r] + 21 h2o[m] + 11 h2o[r] + 15 h[c] + 1 nadh[c] + 1 nadh[r] + 1 nadp[m] + 10 nadp[r] + 12 nadp[x] + 6 pi[x] + 9 ppi[c] + 2 pp…	25HVITD3t; 25HVITD3tm; 7DHCHSTEROLtr; AACOAT; ACACT1r; ACACt2; C14STRr; C3STDH1r; C3STKR2r; C4STMO1r; C4STMO2Pr; CATm; DHCR241r; DMATTx; DPMVDx; EBP2r; EX_25hvitd3(e); EX_acac(e); EX_h2o2(e); EX_h(e); FDH; FORtr; FRDPtr; GRTTx; H2O2t; H2O2tm; HMGCOARx; HMGCOASi; HMGCOAtx; IPDDIx; LNS14DMr; LNSTLSr; LSTO2r; MEVK1x; O2ter; O2tm; PMEVKx; PVD3; SQLEr; SQLSr; VD3; VITD3Hm; VITD3tm3	25hvitd3[c]; 25hvitd3[e]; 25hvitd3[m]; 44mctr[r]; 44mzym[r]; 4mzym-int1[r]; 4mzym-int2[r]; 5dpmev[x]; 5pmev[x]; 7dhchsterol[c]; 7dhchsterol[r]; Ssq23epx[r]; aacoa[c]; acac[c]; acac[e]; accoa[c]; adp[x]; amp[c]; atp[c]; atp[x]; co2[c]; co2[r]; co2[x]; coa[c]; coa[x]; dmpp[x]; fad[r]; fadh2[r]; for[c]; for[r]; frdp[r]; frdp[x]; grdp[x]; h2o2[c]; h2o2[e]; h2o2[m]; h2o[c]; h2o[m]; h2o[r]; h[c]; h[e];…
1500	43	9 acac[e] + 9 atp[c] + 18 atp[x] + 6 coa[c] + 1 fadh2[r] + 20 h2o2[e] + 6 h2o[c] + 9 h[e] + 1 h[m] + 8 h[r] + 6 h[x] + 1 nad[c] + 2 nad[r] + 1 nadph[m] + 11 nadph[r] + 12 nadph[x] --> 1 25hvitd3[e] + 18 adp[x] + 9 amp[c] + 1 co2[c] + 2 co2[r] + 6 co2[x] + 6 coa[x] + 1 fad[r] + 21 h2o[m] + 11 h2o[r] + 15 h[c] + 1 nadh[c] + 2 nadh[r] + 1 nadp[m] + 11 nadp[r] + 12 nadp[x] + 6 pi[x] + 9 ppi[c] + 2 pp…	25HVITD3t; 25HVITD3tm; 7DHCHSTEROLtr; AACOAT; ACACT1r; ACACt2; C14STRr; C3STDH1r; C3STKR2r; C4STMO1r; C4STMO2r; CATm; DHCR242r; DMATTx; DPMVDx; EBP1r; EX_25hvitd3(e); EX_acac(e); EX_h2o2(e); EX_h(e); FDH; FORtr; FRDPtr; GRTTx; H2O2t; H2O2tm; HMGCOARx; HMGCOASi; HMGCOAtx; IPDDIx; LNS14DMr; LNSTLSr; LSTO2r; MEVK1x; O2ter; O2tm; PMEVKx; PVD3; SQLEr; SQLSr; VD3; VITD3Hm; VITD3tm3	25hvitd3[c]; 25hvitd3[e]; 25hvitd3[m]; 44mctr[r]; 44mzym[r]; 4mzym-int1[r]; 4mzym-int2[r]; 5dpmev[x]; 5pmev[x]; 7dhchsterol[c]; 7dhchsterol[r]; Ssq23epx[r]; aacoa[c]; acac[c]; acac[e]; accoa[c]; adp[x]; amp[c]; atp[c]; atp[x]; chlstol[r]; co2[c]; co2[r]; co2[x]; coa[c]; coa[x]; dmpp[x]; fad[r]; fadh2[r]; for[c]; for[r]; frdp[r]; frdp[x]; grdp[x]; h2o2[c]; h2o2[e]; h2o2[m]; h2o[c]; h2o[m]; h2o[r];…
1540	17	1 asp-L[e] + 1 gtp[c] + 2 h2o[c] + 1 nad[c] --> 1 co2[c] + 1 gdp[c] + 1 h[c] + 1 nadh[c] + 1 nh4[e] + 1 pi[c] + 1 pyr[e]	2AMACHYD; ASPTA; ASPt6; ENO; EX_asp-L(e); EX_nh4(e); EX_pyr(e); NAt; NKCC2t; NKCCt; PEPCK; PGCD; PGM; PSERT; PSP_L; PYRt2r; SERHL	2amac[c]; 2pg[c]; 3pg[c]; 3php[c]; akg[c]; asp-L[c]; asp-L[e]; cl[c]; cl[e]; co2[c]; gdp[c]; glu-L[c]; gtp[c]; h2o[c]; h[c]; h[e]; k[c]; k[e]; na1[c]; na1[e]; nad[c]; nadh[c]; nh4[c]; nh4[e]; oaa[c]; pep[c]; pi[c]; pser-L[c]; pyr[c]; pyr[e]; ser-L[c]
1551	19	2 atp[c] + 4 h[e] + 1 nadh[c] + 1 nadph[c] + 1 pyr[e] + 1 ser-L[e] + 1 so4[e] --> 1 adp[c] + 1 ala-L[e] + 1 amp[c] + 3 h[c] + 1 nad[c] + 1 nadp[c] + 1 pi[c] + 1 ppi[c] + 1 sl-L[e]	2AMACSULT; ADSK; ALATA_L; BPNT; EX_ala-L(e); EX_h(e); EX_pyr(e); EX_ser-L(e); EX_sl-L(e); EX_so4(e); LCYSTAT; NAt3_1; PYRt2r; SADT; SERALANaEx; SERHL; SLDt; SLDx; SO4t4_2	2amac[c]; 3spyr[c]; Lcyst[c]; adp[c]; akg[c]; ala-L[c]; ala-L[e]; amp[c]; aps[c]; atp[c]; glu-L[c]; h2o[c]; h[c]; h[e]; na1[c]; na1[e]; nad[c]; nadh[c]; nadp[c]; nadph[c]; pap[c]; paps[c]; pi[c]; ppi[c]; pyr[c]; pyr[e]; ser-L[c]; ser-L[e]; sl-L[c]; sl-L[e]; so4[c]; so4[e]
1575	20	2 atp[c] + 1 duri[e] + 2 h2o[c] + 1 meoh[e] + 2 nad[c] + 2 nadph[c] --> 2 adp[c] + 1 drib[e] + 2 h[c] + 2 nadh[c] + 2 nadp[c] + 2 pi[c] + 1 thym[e]	2DR1PP; ALCD1; DHFR; DRIBt; DURIK1; DURIt; EX_drib(e); EX_duri(e); EX_meoh(e); EX_thym(e); FALDH; FTHFL; MEOHt2; MTHFC; MTHFD; NTD5; SFGTH; THYMt; TMDPP; TMDS	10fthf[c]; 2dr1p[c]; Sfglutth[c]; adp[c]; atp[c]; dhf[c]; drib[c]; drib[e]; dtmp[c]; dump[c]; duri[c]; duri[e]; fald[c]; for[c]; gthrd[c]; h2o[c]; h[c]; meoh[c]; meoh[e]; methf[c]; mlthf[c]; nad[c]; nadh[c]; nadp[c]; nadph[c]; pi[c]; thf[c]; thym[c]; thym[e]; thymd[c]
1595	16	1 dlnlcg[e] + 6 h2o2[e] + 2 h[c] + 1 nadh[c] + 1 nadph[c] --> 3 h2o[c] + 6 h2o[x] + 1 nad[c] + 1 nadp[c] + 1 prostgd2[e]	2HCO3_NAt; 3HCO3_NAt; CATp; DESAT20_1; DLNLCGt; EX_dlnlcg(e); EX_h2o2(e); EX_prostgd2(e); FACOAL203; FACOAL204; H2O2t; H2O2tp; O2tp; PGDI; PGS; PROSTGD2t	amp[c]; arachd[c]; arachdcoa[c]; atp[c]; coa[c]; dlnlcg[c]; dlnlcg[e]; dlnlcgcoa[c]; h2o2[c]; h2o2[e]; h2o2[x]; h2o[c]; h2o[x]; h[c]; hco3[c]; hco3[e]; na1[c]; na1[e]; nad[c]; nadh[c]; nadp[c]; nadph[c]; o2[c]; o2[x]; ppi[c]; prostgd2[c]; prostgd2[e]; prostgh2[c]
1655	25	3 atp[c] + 1 h[c] + 4 nadph[c] + 1 nrpphr[e] + 2 o2[e] --> 1 34dhoxpeg[e] + 2 adp[c] + 1 amp[c] + 4 nadp[c] + 1 nh4[e] + 2 pi[c] + 1 ppi[c]	34DHOXPEGOX; 34DHOXPEGt; 41R1H2MAE12BOOX; ADNK1; AHC; EX_34dhoxpeg(e); EX_nh4(e); EX_nrpphr(e); EX_o2(e); FALDH; FTHFL; GTHO; GTHP; MAOX; METAT; METS; MTHFC; MTHFD; MTHFR3; NAt; NAt5; NORANMT; NRPPHRt4(2)r; O2t; SFGTH	10fthf[c]; 34dhmald[c]; 34dhoxpeg[c]; 34dhoxpeg[e]; 5mthf[c]; Sfglutth[c]; adn[c]; adp[c]; adrnl[c]; ahcys[c]; amet[c]; amp[c]; atp[c]; fald[c]; for[c]; gthox[c]; gthrd[c]; h2o2[c]; h2o[c]; h[c]; hcys-L[c]; met-L[c]; methf[c]; mlthf[c]; mma[c]; na1[c]; na1[e]; nad[c]; nadh[c]; nadp[c]; nadph[c]; nh4[c]; nh4[e]; nrpphr[c]; nrpphr[e]; o2[c]; o2[e]; pi[c]; ppi[c]; thf[c]
1656	25	3 atp[c] + 4 h2o[c] + 1 h[e] + 2 nadph[c] + 1 nrpphr[e] + 2 o2[e] --> 1 34dhoxpeg[e] + 2 adp[c] + 1 amp[c] + 2 h2o2[e] + 2 h[c] + 2 nadp[c] + 1 nh4[e] + 2 pi[c] + 1 ppi[c]	34DHOXPEGOX; 34DHOXPEGt; 41R1H2MAE12BOOX; ADNK1; AHC; EX_34dhoxpeg(e); EX_h2o2(e); EX_h(e); EX_nh4(e); EX_nrpphr(e); EX_o2(e); FALDH; FTHFL; H2O2t; MAOX; METAT; METS; MTHFC; MTHFD; MTHFR3; NH4t3r; NORANMT; NRPPHRtu; O2t; SFGTH	10fthf[c]; 34dhmald[c]; 34dhoxpeg[c]; 34dhoxpeg[e]; 5mthf[c]; Sfglutth[c]; adn[c]; adp[c]; adrnl[c]; ahcys[c]; amet[c]; amp[c]; atp[c]; fald[c]; for[c]; gthrd[c]; h2o2[c]; h2o2[e]; h2o[c]; h[c]; h[e]; hcys-L[c]; met-L[c]; methf[c]; mlthf[c]; mma[c]; nad[c]; nadh[c]; nadp[c]; nadph[c]; nh4[c]; nh4[e]; nrpphr[c]; nrpphr[e]; o2[c]; o2[e]; pi[c]; ppi[c]; thf[c]
1662	16	1 dopa[e] + 9 h[c] + 1 nadh[c] + 4 nadph[c] + 4 o2s[e] --> 1 34dhoxpeg[e] + 6 h2o[c] + 1 nad[c] + 4 nadp[c] + 1 nh4[e]	34DHOXPEGOX; 34DHOXPEGt; 41R2A1H12BOOX; DOPABMO; DOPAtu; EX_34dhoxpeg(e); EX_dopa(e); EX_nh4(e); EX_o2s(e); GTHDH; GTHO; GTHP; NAt; NAt5; O2St; SPODM	34dhmald[c]; 34dhoxpeg[c]; 34dhoxpeg[e]; ascb-L[c]; dhdascb[c]; dopa[c]; dopa[e]; gthox[c]; gthrd[c]; h2o2[c]; h2o[c]; h[c]; na1[c]; na1[e]; nad[c]; nadh[c]; nadp[c]; nadph[c]; nh4[c]; nh4[e]; nrpphr[c]; o2[c]; o2s[c]; o2s[e]
1710	25	3 atp[c] + 1 fad[c] + 1 fadh2[m] + 2 h[c] + 2 h[x] + 2 hdca[e] + 2 nadh[c] + 1 nadph[c] + 2 o2s[e] + 1 ser-L[e] --> 1 adp[c] + 2 amp[c] + 1 co2[c] + 1 crmp-hs[e] + 1 fad[m] + 1 fadh2[c] + 4 h2o[c] + 2 nad[c] + 1 nadp[c] + 2 ppi[c]	3DSPHR; ACOAO7p; ALCD1; ARTFR61; CERK; CRMPte; DHCRD2; DSAT; EX_crmp_hs(e); EX_hdca(e); EX_o2s(e); EX_ser-L(e); FACOAL160i; FATP1t; H2O2tp; HDD2COAtx; NAt; O2St; O2Stx; PMTCOAtx; PRDX; RTOT6; SERPT; SERt4; SPODMx	3dsphgn[c]; R6coa-hs[c]; Rtotalcoa[c]; adp[c]; amp[c]; atp[c]; co2[c]; coa[c]; crm-hs[c]; crmp-hs[c]; crmp-hs[e]; dhcrm-hs[c]; fad[c]; fad[m]; fadh2[c]; fadh2[m]; fald[c]; h2o2[c]; h2o2[x]; h2o[c]; h[c]; h[x]; hdca[c]; hdca[e]; hdd2coa[c]; hdd2coa[x]; meoh[c]; na1[c]; na1[e]; nad[c]; nadh[c]; nadp[c]; nadph[c]; o2[x]; o2s[c]; o2s[e]; o2s[x]; pmtcoa[c]; pmtcoa[x]; ppi[c]; ser-L[c]; ser-L[e]; sphgn…
1711	25	3 atp[c] + 1 fadh2[m] + 1 h[c] + 2 h[x] + 2 hdca[e] + 2 nadph[c] + 2 o2s[e] + 1 ser-L[e] --> 1 adp[c] + 2 amp[c] + 1 co2[c] + 1 crmp-hs[e] + 1 fad[m] + 4 h2o[c] + 2 nadp[c] + 2 ppi[c]	3DSPHR; ACOAO7p; ARTFR61; CERK; CRMPte; DHCRD1; DSAT; EX_crmp_hs(e); EX_hdca(e); EX_o2s(e); EX_ser-L(e); FACOAL160i; FATP1t; GTHO; GTHP; H2O2tp; HDCAtr; HDD2COAtx; O2St; O2Stx; PMTCOAtx; RTOT6; SERPT; SERt4; SPODMx	3dsphgn[c]; R6coa-hs[c]; Rtotalcoa[c]; adp[c]; amp[c]; atp[c]; co2[c]; coa[c]; crm-hs[c]; crmp-hs[c]; crmp-hs[e]; dhcrm-hs[c]; fad[m]; fadh2[m]; gthox[c]; gthrd[c]; h2o2[c]; h2o2[x]; h2o[c]; h[c]; h[x]; hdca[c]; hdca[e]; hdd2coa[c]; hdd2coa[x]; na1[c]; na1[e]; nadp[c]; nadph[c]; o2[x]; o2s[c]; o2s[e]; o2s[x]; pmtcoa[c]; pmtcoa[x]; ppi[c]; ser-L[c]; ser-L[e]; sphgn[c]
1712	22	2 atp[c] + 1 fad[m] + 5 h2o[c] + 1 nadp[c] + 1 ps-hs[e] --> 2 adp[c] + 1 co2[c] + 1 crmp-hs[e] + 1 fadh2[m] + 6 h[c] + 1 h[e] + 1 nadph[c] + 2 pi[c] + 1 pyr[e]	3DSPHR; ALR; ARTCOAL1; ARTCOAL2; ARTPLM2; CERK; CRMPte; DHCRD1; DSAT; EX_crmp_hs(e); EX_h(e); EX_ps_hs(e); EX_pyr(e); G3PD2m; GPDDA1; LPASE; MGSA; PLA2_2; PSFLIP; PSSA1_hs; PYRt2r; SERPT	3dsphgn[c]; Rtotal2[c]; Rtotal2coa[c]; Rtotal[c]; Rtotalcoa[c]; adp[c]; atp[c]; chol[c]; co2[c]; coa[c]; crm-hs[c]; crmp-hs[c]; crmp-hs[e]; dhap[c]; dhcrm-hs[c]; fad[m]; fadh2[m]; g3pc[c]; glyc3p[c]; h2o[c]; h[c]; h[e]; lpchol-hs[c]; mthgxl[c]; nadp[c]; nadph[c]; pchol-hs[c]; pi[c]; pmtcoa[c]; ps-hs[c]; ps-hs[e]; pyr[c]; pyr[e]; ser-L[c]; sphgn[c]
1715	22	1 atp[c] + 1 fad[c] + 3 h2o[c] + 1 h2o[r] + 1 nadph[c] + 1 ps-hs[e] --> 1 adp[c] + 1 co2[c] + 1 crmp-hs[e] + 1 fadh2[c] + 1 glyc[e] + 2 h[c] + 1 h[r] + 1 nadp[c] + 1 pi[c]	3DSPHR; ARTCOAL1; ARTCOAL2; ARTPLM2; CERK; CHOLtr; CRMPte; DAGK_hs; DHCRD2; DSAT; EX_crmp_hs(e); EX_glyc(e); EX_ps_hs(e); GLYCt; LPS2; LPS3; PA_HSter; PCHOLPr_hs; PCHOL_HSter; PSFLIP; PSSA1_hs; SERPT	3dsphgn[c]; Rtotal2[c]; Rtotal2coa[c]; Rtotal[c]; Rtotalcoa[c]; adp[c]; atp[c]; chol[c]; chol[r]; co2[c]; coa[c]; crm-hs[c]; crmp-hs[c]; crmp-hs[e]; dag-hs[c]; dhcrm-hs[c]; fad[c]; fadh2[c]; glyc[c]; glyc[e]; h2o[c]; h2o[r]; h[c]; h[r]; mag-hs[c]; nadp[c]; nadph[c]; pa-hs[c]; pa-hs[r]; pchol-hs[c]; pchol-hs[r]; pi[c]; pmtcoa[c]; ps-hs[c]; ps-hs[e]; ser-L[c]; sphgn[c]
1716	22	2 atp[c] + 4 h2o[c] + 1 h2o[r] + 1 ps-hs[e] --> 2 adp[c] + 1 co2[c] + 1 crmp-hs[e] + 1 glyc[e] + 4 h[c] + 1 h[r] + 2 pi[c]	3DSPHR; ARTCOAL1; ARTCOAL2; ARTPLM2; CERK; CHOLtr; CRMPte; DHCRD1; DSAT; EX_crmp_hs(e); EX_glyc(e); EX_ps_hs(e); GLYCt; LPS2; LPS3; PA_HSter; PCHOLPr_hs; PCHOL_HSter; PPAP; PSFLIP; PSSA1_hs; SERPT	3dsphgn[c]; Rtotal2[c]; Rtotal2coa[c]; Rtotal[c]; Rtotalcoa[c]; adp[c]; atp[c]; chol[c]; chol[r]; co2[c]; coa[c]; crm-hs[c]; crmp-hs[c]; crmp-hs[e]; dag-hs[c]; dhcrm-hs[c]; glyc[c]; glyc[e]; h2o[c]; h2o[r]; h[c]; h[r]; mag-hs[c]; nadp[c]; nadph[c]; pa-hs[c]; pa-hs[r]; pchol-hs[c]; pchol-hs[r]; pi[c]; pmtcoa[c]; ps-hs[c]; ps-hs[e]; ser-L[c]; sphgn[c]
1717	22	2 atp[c] + 1 fad[c] + 4 h2o[c] + 1 h2o[r] + 1 nadph[c] + 1 ps-hs[e] --> 2 adp[c] + 1 co2[c] + 1 crmp-hs[e] + 1 fadh2[c] + 1 glyc[e] + 3 h[c] + 1 h[r] + 1 nadp[c] + 2 pi[c]	3DSPHR; ARTCOAL1; ARTCOAL2; ARTPLM2; CERK; CHOLtr; CRMPte; DHCRD2; DSAT; EX_crmp_hs(e); EX_glyc(e); EX_ps_hs(e); GLYCt; LPS2; LPS3; PA_HSter; PCHOLPr_hs; PCHOL_HSter; PPAP; PSFLIP; PSSA1_hs; SERPT	3dsphgn[c]; Rtotal2[c]; Rtotal2coa[c]; Rtotal[c]; Rtotalcoa[c]; adp[c]; atp[c]; chol[c]; chol[r]; co2[c]; coa[c]; crm-hs[c]; crmp-hs[c]; crmp-hs[e]; dag-hs[c]; dhcrm-hs[c]; fad[c]; fadh2[c]; glyc[c]; glyc[e]; h2o[c]; h2o[r]; h[c]; h[r]; mag-hs[c]; nadp[c]; nadph[c]; pa-hs[c]; pa-hs[r]; pchol-hs[c]; pchol-hs[r]; pi[c]; pmtcoa[c]; ps-hs[c]; ps-hs[e]; ser-L[c]; sphgn[c]
1718	19	2 atp[c] + 5 h2o[c] + 1 ps-hs[e] --> 2 adp[c] + 1 co2[c] + 1 crmp-hs[e] + 1 glyc[e] + 5 h[c] + 2 pi[c]	3DSPHR; ARTCOAL1; ARTCOAL2; ARTPLM2; CERK; CRMPte; DHCRD1; DSAT; EX_crmp_hs(e); EX_glyc(e); EX_ps_hs(e); GLYCt; LPS2; LPS3; PCHOLP_hs; PPAP; PSFLIP; PSSA1_hs; SERPT	3dsphgn[c]; Rtotal2[c]; Rtotal2coa[c]; Rtotal[c]; Rtotalcoa[c]; adp[c]; atp[c]; chol[c]; co2[c]; coa[c]; crm-hs[c]; crmp-hs[c]; crmp-hs[e]; dag-hs[c]; dhcrm-hs[c]; glyc[c]; glyc[e]; h2o[c]; h[c]; mag-hs[c]; nadp[c]; nadph[c]; pa-hs[c]; pchol-hs[c]; pi[c]; pmtcoa[c]; ps-hs[c]; ps-hs[e]; ser-L[c]; sphgn[c]
1724	19	2 atp[c] + 1 fad[c] + 5 h2o[c] + 1 nadph[c] + 1 ps-hs[e] --> 2 adp[c] + 1 co2[c] + 1 crmp-hs[e] + 1 fadh2[c] + 1 glyc[e] + 4 h[c] + 1 nadp[c] + 2 pi[c]	3DSPHR; ARTCOAL1; ARTCOAL2; ARTPLM2; CERK; CRMPte; DHCRD2; DSAT; EX_crmp_hs(e); EX_glyc(e); EX_ps_hs(e); GLYCt; LPS2; LPS3; PCHOLP_hs; PPAP; PSFLIP; PSSA1_hs; SERPT	3dsphgn[c]; Rtotal2[c]; Rtotal2coa[c]; Rtotal[c]; Rtotalcoa[c]; adp[c]; atp[c]; chol[c]; co2[c]; coa[c]; crm-hs[c]; crmp-hs[c]; crmp-hs[e]; dag-hs[c]; dhcrm-hs[c]; fad[c]; fadh2[c]; glyc[c]; glyc[e]; h2o[c]; h[c]; mag-hs[c]; nadp[c]; nadph[c]; pa-hs[c]; pchol-hs[c]; pi[c]; pmtcoa[c]; ps-hs[c]; ps-hs[e]; ser-L[c]; sphgn[c]
1735	25	4 atp[c] + 2 h2o[l] + 1 hdca[e] + 1 ser-L[e] --> 3 adp[c] + 1 amp[c] + 1 co2[c] + 1 h[c] + 1 h[l] + 2 ppi[c] + 1 sphs1p[e]	3DSPHR; ARTCOAL1; ASAH1; CEPTC; CHLPCTD; CHOLPtl; CYTK6; DHCRD1; DSAT; EX_hdca(e); EX_ser-L(e); EX_sphs1p(e); FACOAL160i; FATP1t; HDCAtr; NDPK3; Rtotaltl; SERPT; SERt4; SMPD3l; SMS; SPHINGStl; SPHK21c; SPHMYLNtl; SPHS1Pte	3dsphgn[c]; Rtotal[c]; Rtotal[l]; Rtotalcoa[c]; adp[c]; amp[c]; atp[c]; cdp[c]; cdpchol[c]; cholp[c]; cholp[l]; cmp[c]; co2[c]; coa[c]; crm-hs[c]; crm-hs[l]; ctp[c]; dag-hs[c]; dhcrm-hs[c]; h2o[l]; h[c]; h[l]; hdca[c]; hdca[e]; na1[c]; na1[e]; nadp[c]; nadph[c]; pchol-hs[c]; pmtcoa[c]; ppi[c]; ser-L[c]; ser-L[e]; sphgn[c]; sphings[c]; sphings[l]; sphmyln-hs[c]; sphmyln-hs[l]; sphs1p[c]; sphs1p[e]
1736	25	4 atp[c] + 1 fad[c] + 2 h2o[l] + 1 hdca[e] + 1 nadph[c] + 1 ser-L[e] --> 3 adp[c] + 1 amp[c] + 1 co2[c] + 1 fadh2[c] + 1 h[l] + 1 nadp[c] + 2 ppi[c] + 1 sphs1p[e]	3DSPHR; ARTCOAL1; ASAH1; CEPTC; CHLPCTD; CHOLPtl; CYTK6; DHCRD2; DSAT; EX_hdca(e); EX_ser-L(e); EX_sphs1p(e); FACOAL160i; FATP1t; NAt; NDPK3; Rtotaltl; SERPT; SERt4; SMPD3l; SMS; SPHINGStl; SPHK21c; SPHMYLNtl; SPHS1Pte	3dsphgn[c]; Rtotal[c]; Rtotal[l]; Rtotalcoa[c]; adp[c]; amp[c]; atp[c]; cdp[c]; cdpchol[c]; cholp[c]; cholp[l]; cmp[c]; co2[c]; coa[c]; crm-hs[c]; crm-hs[l]; ctp[c]; dag-hs[c]; dhcrm-hs[c]; fad[c]; fadh2[c]; h2o[l]; h[c]; h[l]; hdca[c]; hdca[e]; na1[c]; na1[e]; nadp[c]; nadph[c]; pchol-hs[c]; pmtcoa[c]; ppi[c]; ser-L[c]; ser-L[e]; sphgn[c]; sphings[c]; sphings[l]; sphmyln-hs[c]; sphmyln-hs[l]; sp…
1742	22	4 atp[c] + 1 chol[e] + 1 h2o[c] + 1 hdca[e] + 1 ser-L[e] --> 3 adp[c] + 1 amp[c] + 1 co2[c] + 1 h[c] + 2 ppi[c] + 1 spc-hs[e]	3DSPHR; ARTCOAL1; CEPTC; CHLPCTD; CHOLK; CHOLt4; CYTK1; DHCRD1; DSAT; EX_chol(e); EX_hdca(e); EX_ser-L(e); EX_spc_hs(e); FACOAL160i; FATP1t; NAt; NDPK3; SERPT; SERt4; SMS; SPC_HSt; SPHMDAc	3dsphgn[c]; Rtotal[c]; Rtotalcoa[c]; adp[c]; amp[c]; atp[c]; cdp[c]; cdpchol[c]; chol[c]; chol[e]; cholp[c]; cmp[c]; co2[c]; coa[c]; crm-hs[c]; ctp[c]; dag-hs[c]; dhcrm-hs[c]; h2o[c]; h[c]; hdca[c]; hdca[e]; na1[c]; na1[e]; nadp[c]; nadph[c]; pchol-hs[c]; pmtcoa[c]; ppi[c]; ser-L[c]; ser-L[e]; spc-hs[c]; spc-hs[e]; sphgn[c]; sphmyln-hs[c]
1743	22	4 atp[c] + 1 chol[e] + 1 h2o[c] + 1 hdca[e] + 1 ser-L[e] --> 3 adp[c] + 1 amp[c] + 1 co2[c] + 1 h[c] + 2 ppi[c] + 1 spc-hs[e]	3DSPHR; ARTCOAL1; CEPTC; CHLPCTD; CHOLK; CHOLt4; CYTK1; CYTK6; DHCRD1; DSAT; EX_chol(e); EX_hdca(e); EX_ser-L(e); EX_spc_hs(e); FACOAL160i; FATP1t; NAt; SERPT; SERt4; SMS; SPC_HSt; SPHMDAc	3dsphgn[c]; Rtotal[c]; Rtotalcoa[c]; adp[c]; amp[c]; atp[c]; cdp[c]; cdpchol[c]; chol[c]; chol[e]; cholp[c]; cmp[c]; co2[c]; coa[c]; crm-hs[c]; ctp[c]; dag-hs[c]; dhcrm-hs[c]; h2o[c]; h[c]; hdca[c]; hdca[e]; na1[c]; na1[e]; nadp[c]; nadph[c]; pchol-hs[c]; pmtcoa[c]; ppi[c]; ser-L[c]; ser-L[e]; spc-hs[c]; spc-hs[e]; sphgn[c]; sphmyln-hs[c]
1744	22	3 atp[c] + 1 chol[e] + 1 gtp[c] + 1 h2o[c] + 1 hdca[e] + 1 ser-L[e] --> 2 adp[c] + 1 amp[c] + 1 co2[c] + 1 gdp[c] + 1 h[c] + 2 ppi[c] + 1 spc-hs[e]	3DSPHR; ARTCOAL1; CEPTC; CHLPCTD; CHOLK; CHOLtu; CYTK3; DHCRD1; DSAT; EX_chol(e); EX_hdca(e); EX_ser-L(e); EX_spc_hs(e); FACOAL160i; FATP1t; HDCAtr; NDPK3; SERPT; SERt4; SMS; SPC_HSt; SPHMDAc	3dsphgn[c]; Rtotal[c]; Rtotalcoa[c]; adp[c]; amp[c]; atp[c]; cdp[c]; cdpchol[c]; chol[c]; chol[e]; cholp[c]; cmp[c]; co2[c]; coa[c]; crm-hs[c]; ctp[c]; dag-hs[c]; dhcrm-hs[c]; gdp[c]; gtp[c]; h2o[c]; h[c]; hdca[c]; hdca[e]; na1[c]; na1[e]; nadp[c]; nadph[c]; pchol-hs[c]; pmtcoa[c]; ppi[c]; ser-L[c]; ser-L[e]; spc-hs[c]; spc-hs[e]; sphgn[c]; sphmyln-hs[c]
1746	21	4 atp[c] + 1 fad[c] + 2 h2o[c] + 1 h2o[r] + 1 nadph[c] + 1 ser-L[e] --> 3 adp[c] + 1 amp[c] + 1 co2[c] + 1 fadh2[c] + 1 h[c] + 1 h[r] + 1 nadp[c] + 2 ppi[c]	3DSPHR; ARTCOAL1; CEPTC; CHLPCTD; CYTK1; DHCRD2; DM_ethamp(r); DSAT; EX_ser-L(e); FACOAL160i; HDCAter; NAt; NDPK3; SERPT; SERt4; SGPL12r; SMPD4; SMS; SPHK21c; SPHMDAc; SPHS1Ptr	3dsphgn[c]; Rtotal[c]; Rtotalcoa[c]; adp[c]; amp[c]; atp[c]; cdp[c]; cdpchol[c]; cholp[c]; cmp[c]; co2[c]; coa[c]; crm-hs[c]; ctp[c]; dag-hs[c]; dhcrm-hs[c]; ethamp[r]; fad[c]; fadh2[c]; h2o[c]; h2o[r]; h[c]; h[r]; hdca[c]; hdca[r]; na1[c]; na1[e]; nadp[c]; nadph[c]; pchol-hs[c]; pmtcoa[c]; ppi[c]; ser-L[c]; ser-L[e]; spc-hs[c]; sphgn[c]; sphings[c]; sphmyln-hs[c]; sphs1p[c]; sphs1p[r]
1747	21	4 atp[c] + 1 fad[c] + 2 h2o[c] + 1 hdca[e] + 1 nadph[c] + 1 ser-L[e] --> 3 adp[c] + 1 amp[c] + 1 co2[c] + 1 fadh2[c] + 1 h[c] + 1 nadp[c] + 2 ppi[c] + 1 sphs1p[e]	3DSPHR; ARTCOAL1; CEPTC; CHLPCTD; CYTK1; DHCRD2; DSAT; EX_hdca(e); EX_ser-L(e); EX_sphs1p(e); FACOAL160i; FATP1t; HDCAtr; NDPK3; SERPT; SERt4; SMPD4; SMS; SPHK21c; SPHMDAc; SPHS1Pte	3dsphgn[c]; Rtotal[c]; Rtotalcoa[c]; adp[c]; amp[c]; atp[c]; cdp[c]; cdpchol[c]; cholp[c]; cmp[c]; co2[c]; coa[c]; crm-hs[c]; ctp[c]; dag-hs[c]; dhcrm-hs[c]; fad[c]; fadh2[c]; h2o[c]; h[c]; hdca[c]; hdca[e]; na1[c]; na1[e]; nadp[c]; nadph[c]; pchol-hs[c]; pmtcoa[c]; ppi[c]; ser-L[c]; ser-L[e]; spc-hs[c]; sphgn[c]; sphings[c]; sphmyln-hs[c]; sphs1p[c]; sphs1p[e]
1749	21	3 atp[c] + 1 gtp[c] + 2 h2o[c] + 1 hdca[e] + 1 ser-L[e] --> 2 adp[c] + 1 amp[c] + 1 co2[c] + 1 gdp[c] + 2 h[c] + 2 ppi[c] + 1 sphs1p[e]	3DSPHR; ARTCOAL1; CEPTC; CHLPCTD; CYTK3; DHCRD1; DSAT; EX_hdca(e); EX_ser-L(e); EX_sphs1p(e); FACOAL160i; FATP1t; HDCAtr; NDPK3; SERPT; SERt4; SMPD4; SMS; SPHK21c; SPHMDAc; SPHS1Pte	3dsphgn[c]; Rtotal[c]; Rtotalcoa[c]; adp[c]; amp[c]; atp[c]; cdp[c]; cdpchol[c]; cholp[c]; cmp[c]; co2[c]; coa[c]; crm-hs[c]; ctp[c]; dag-hs[c]; dhcrm-hs[c]; gdp[c]; gtp[c]; h2o[c]; h[c]; hdca[c]; hdca[e]; na1[c]; na1[e]; nadp[c]; nadph[c]; pchol-hs[c]; pmtcoa[c]; ppi[c]; ser-L[c]; ser-L[e]; spc-hs[c]; sphgn[c]; sphings[c]; sphmyln-hs[c]; sphs1p[c]; sphs1p[e]
1750	21	4 atp[c] + 1 fad[c] + 2 h2o[c] + 1 hdca[e] + 1 nadph[c] + 1 ser-L[e] --> 3 adp[c] + 1 amp[c] + 1 co2[c] + 1 fadh2[c] + 1 h[c] + 1 nadp[c] + 2 ppi[c] + 1 sphs1p[e]	3DSPHR; ARTCOAL1; CEPTC; CHLPCTD; CYTK6; DHCRD2; DSAT; EX_hdca(e); EX_ser-L(e); EX_sphs1p(e); FACOAL160i; FATP1t; HDCAtr; NDPK3; SERPT; SERt4; SMPD4; SMS; SPHK21c; SPHMDAc; SPHS1Pte	3dsphgn[c]; Rtotal[c]; Rtotalcoa[c]; adp[c]; amp[c]; atp[c]; cdp[c]; cdpchol[c]; cholp[c]; cmp[c]; co2[c]; coa[c]; crm-hs[c]; ctp[c]; dag-hs[c]; dhcrm-hs[c]; fad[c]; fadh2[c]; h2o[c]; h[c]; hdca[c]; hdca[e]; na1[c]; na1[e]; nadp[c]; nadph[c]; pchol-hs[c]; pmtcoa[c]; ppi[c]; ser-L[c]; ser-L[e]; spc-hs[c]; sphgn[c]; sphings[c]; sphmyln-hs[c]; sphs1p[c]; sphs1p[e]
1751	21	4 atp[c] + 1 fad[c] + 2 h2o[c] + 1 hdca[e] + 1 nadph[c] + 1 ser-L[e] --> 3 adp[c] + 1 amp[c] + 1 co2[c] + 1 fadh2[c] + 1 h[c] + 1 nadp[c] + 2 ppi[c] + 1 sphs1p[e]	3DSPHR; ARTCOAL1; CEPTC; CHLPCTD; CYTK1; CYTK6; DHCRD2; DSAT; EX_hdca(e); EX_ser-L(e); EX_sphs1p(e); FACOAL160i; FATP1t; NAt; SERPT; SERt4; SMPD4; SMS; SPHK21c; SPHMDAc; SPHS1Pte	3dsphgn[c]; Rtotal[c]; Rtotalcoa[c]; adp[c]; amp[c]; atp[c]; cdp[c]; cdpchol[c]; cholp[c]; cmp[c]; co2[c]; coa[c]; crm-hs[c]; ctp[c]; dag-hs[c]; dhcrm-hs[c]; fad[c]; fadh2[c]; h2o[c]; h[c]; hdca[c]; hdca[e]; na1[c]; na1[e]; nadp[c]; nadph[c]; pchol-hs[c]; pmtcoa[c]; ppi[c]; ser-L[c]; ser-L[e]; spc-hs[c]; sphgn[c]; sphings[c]; sphmyln-hs[c]; sphs1p[c]; sphs1p[e]
1935	15	1 atp[c] + 1 fad[m] + 1 gln-L[e] + 1 h2o[c] + 2 h2o[m] + 1 nad[c] + 1 nad[m] --> 1 amp[c] + 1 asn-L[e] + 1 co2[c] + 1 fadh2[m] + 2 h[c] + 1 h[m] + 1 nadh[c] + 1 nadh[m] + 1 ppi[c]	4ABUTtm; ABTArm; AKGMALtm; ASNS1; ASPTA; EX_asn-L(e); EX_gln-L(e); FUMm; GLNASNNaEx; GLUDC; GLUt2m; MDH; NAt; SSALxm; SUCD1m	4abut[c]; 4abut[m]; akg[c]; akg[m]; amp[c]; asn-L[c]; asn-L[e]; asp-L[c]; atp[c]; co2[c]; fad[m]; fadh2[m]; fum[m]; gln-L[c]; gln-L[e]; glu-L[c]; glu-L[m]; h2o[c]; h2o[m]; h[c]; h[m]; mal-L[c]; mal-L[m]; na1[c]; na1[e]; nad[c]; nad[m]; nadh[c]; nadh[m]; oaa[c]; ppi[c]; succ[m]; sucsal[m]
1972	18	1 5adtststerone[e] + 4 atp[c] + 1 fru[e] + 2 h2o[c] + 1 h2o[r] + 2 nad[c] --> 1 5adtststeroneglc[e] + 4 adp[c] + 4 h[c] + 1 h[r] + 2 nadh[c] + 1 pi[c] + 1 pi[r] + 1 ppi[c]	5ADTSTSTERONEGLCte; 5ADTSTSTERONEGLCtr; 5ADTSTSTERONEte; 5ADTSTSTERONEtr; EX_5adtststerone(e); EX_5adtststeroneglc(e); EX_fru(e); FRUt1r; GALU; HEX7; NDP7er; NDPK2; PGI; PGMT; UDPGD; UDPGLCAter; UGT1A9r; UMPK	5adtststerone[c]; 5adtststerone[e]; 5adtststerone[r]; 5adtststeroneglc[c]; 5adtststeroneglc[e]; 5adtststeroneglc[r]; adp[c]; atp[c]; f6p[c]; fru[c]; fru[e]; g1p[c]; g6p[c]; h2o[c]; h2o[r]; h[c]; h[r]; nad[c]; nadh[c]; pi[c]; pi[r]; ppi[c]; udp[c]; udp[r]; udpg[c]; udpglcur[c]; udpglcur[r]; ump[c]; ump[r]; utp[c]
1973	18	1 5adtststerone[e] + 3 atp[c] + 1 fru[e] + 1 gtp[c] + 2 h2o[c] + 1 h2o[r] + 2 nad[c] --> 1 5adtststeroneglc[e] + 3 adp[c] + 1 gdp[c] + 4 h[c] + 1 h[r] + 2 nadh[c] + 1 pi[c] + 1 pi[r] + 1 ppi[c]	5ADTSTSTERONEGLCte; 5ADTSTSTERONEGLCtr; 5ADTSTSTERONEte; 5ADTSTSTERONEtr; EX_5adtststerone(e); EX_5adtststeroneglc(e); EX_fru(e); FRUt1r; GALU; HEX7; NDP7er; NDPK2; PGI; PGMT; UDPGD; UDPGLCAter; UGT1A9r; UMPK4	5adtststerone[c]; 5adtststerone[e]; 5adtststerone[r]; 5adtststeroneglc[c]; 5adtststeroneglc[e]; 5adtststeroneglc[r]; adp[c]; atp[c]; f6p[c]; fru[c]; fru[e]; g1p[c]; g6p[c]; gdp[c]; gtp[c]; h2o[c]; h2o[r]; h[c]; h[r]; nad[c]; nadh[c]; pi[c]; pi[r]; ppi[c]; udp[c]; udp[r]; udpg[c]; udpglcur[c]; udpglcur[r]; ump[c]; ump[r]; utp[c]
1974	18	1 5adtststerone[e] + 4 atp[c] + 1 fru[e] + 2 h2o[c] + 1 h2o[r] + 2 nad[c] --> 1 5adtststeroneglc[e] + 4 adp[c] + 4 h[c] + 1 h[r] + 2 nadh[c] + 1 pi[c] + 1 pi[r] + 1 ppi[c]	5ADTSTSTERONEGLCte; 5ADTSTSTERONEGLCtr; 5ADTSTSTERONEte; 5ADTSTSTERONEtr; EX_5adtststerone(e); EX_5adtststeroneglc(e); EX_fru(e); FRUt1r; GALU; HEX7; NDP7er; NDPK2; PGI; PGMT; UDPGD; UDPGLCAter; UGT1A9r; UMPK3	5adtststerone[c]; 5adtststerone[e]; 5adtststerone[r]; 5adtststeroneglc[c]; 5adtststeroneglc[e]; 5adtststeroneglc[r]; adp[c]; atp[c]; f6p[c]; fru[c]; fru[e]; g1p[c]; g6p[c]; h2o[c]; h2o[r]; h[c]; h[r]; nad[c]; nadh[c]; pi[c]; pi[r]; ppi[c]; udp[c]; udp[r]; udpg[c]; udpglcur[c]; udpglcur[r]; ump[c]; ump[r]; utp[c]
2054	37	18 acald[e] + 18 atp[c] + 18 atp[x] + 6 coa[c] + 1 fadh2[r] + 24 h2o[c] + 8 h[r] + 6 h[x] + 19 nad[c] + 9 nadph[r] + 12 nadph[x] + 9 o2[e] --> 18 adp[x] + 18 amp[c] + 1 co2[c] + 2 co2[r] + 6 co2[x] + 6 coa[x] + 1 fad[r] + 11 h2o[r] + 42 h[c] + 19 nadh[c] + 9 nadp[r] + 12 nadp[x] + 6 pi[x] + 18 ppi[c] + 2 ppi[r] + 4 ppi[x] + 1 vitd3[e]	7DHCHSTEROLtr; ACACT1; ACALDt; ACS; ALDD2x; C14STRr; C3STDH1Pr; C3STKR2r; C4STMO1r; C4STMO2Pr; DHCR242r; DMATTx; DPMVDx; EBP1r; EX_acald(e); EX_o2(e); EX_vitd3(e); FDH; FORtr; FRDPtr; GRTTx; HMGCOARx; HMGCOASi; HMGCOAtx; IPDDIx; LNS14DMr; LNSTLSr; LSTO2r; MEVK1x; O2t; O2ter; PMEVKx; PVD3; SQLEr; SQLSr; VD3; VITD3t	44mctr[r]; 44mzym[r]; 4mzym-int1[r]; 4mzym-int2[r]; 5dpmev[x]; 5pmev[x]; 7dhchsterol[c]; 7dhchsterol[r]; Ssq23epx[r]; aacoa[c]; ac[c]; acald[c]; acald[e]; accoa[c]; adp[x]; amp[c]; atp[c]; atp[x]; chlstol[r]; co2[c]; co2[r]; co2[x]; coa[c]; coa[x]; dmpp[x]; fad[r]; fadh2[r]; for[c]; for[r]; frdp[r]; frdp[x]; grdp[x]; h2o[c]; h2o[r]; h[c]; h[r]; h[x]; hmgcoa[c]; hmgcoa[x]; ipdp[x]; lanost[r]; lths…
2055	37	18 acald[e] + 18 atp[c] + 18 atp[x] + 6 coa[c] + 1 fadh2[r] + 24 h2o[c] + 8 h[r] + 6 h[x] + 19 nad[c] + 1 nad[r] + 10 nadph[r] + 12 nadph[x] + 9 o2[e] --> 18 adp[x] + 18 amp[c] + 1 co2[c] + 2 co2[r] + 6 co2[x] + 6 coa[x] + 1 fad[r] + 11 h2o[r] + 42 h[c] + 19 nadh[c] + 1 nadh[r] + 10 nadp[r] + 12 nadp[x] + 6 pi[x] + 18 ppi[c] + 2 ppi[r] + 4 ppi[x] + 1 vitd3[e]	7DHCHSTEROLtr; ACACT1; ACALDt; ACS; ALDD2x; C14STRr; C3STDH1Pr; C3STKR2r; C4STMO1r; C4STMO2r; DHCR241r; DMATTx; DPMVDx; EBP2r; EX_acald(e); EX_o2(e); EX_vitd3(e); FDH; FORtr; FRDPtr; GRTTx; HMGCOARx; HMGCOASi; HMGCOAtx; IPDDIx; LNS14DMr; LNSTLSr; LSTO2r; MEVK1x; O2t; O2ter; PMEVKx; PVD3; SQLEr; SQLSr; VD3; VITD3t	44mctr[r]; 44mzym[r]; 4mzym-int1[r]; 4mzym-int2[r]; 5dpmev[x]; 5pmev[x]; 7dhchsterol[c]; 7dhchsterol[r]; Ssq23epx[r]; aacoa[c]; ac[c]; acald[c]; acald[e]; accoa[c]; adp[x]; amp[c]; atp[c]; atp[x]; co2[c]; co2[r]; co2[x]; coa[c]; coa[x]; dmpp[x]; fad[r]; fadh2[r]; for[c]; for[r]; frdp[r]; frdp[x]; grdp[x]; h2o[c]; h2o[r]; h[c]; h[r]; h[x]; hmgcoa[c]; hmgcoa[x]; ipdp[x]; lanost[r]; lthstrl[r]; mev-…
2056	37	18 acald[e] + 18 atp[c] + 18 atp[x] + 6 coa[c] + 1 fadh2[r] + 24 h2o[c] + 8 h[r] + 6 h[x] + 19 nad[c] + 1 nad[r] + 10 nadph[r] + 12 nadph[x] + 9 o2[e] --> 18 adp[x] + 18 amp[c] + 1 co2[c] + 2 co2[r] + 6 co2[x] + 6 coa[x] + 1 fad[r] + 11 h2o[r] + 42 h[c] + 19 nadh[c] + 1 nadh[r] + 10 nadp[r] + 12 nadp[x] + 6 pi[x] + 18 ppi[c] + 2 ppi[r] + 4 ppi[x] + 1 vitd3[e]	7DHCHSTEROLtr; ACACT1; ACALDt; ACS; ALDD2x; C14STRr; C3STDH1r; C3STKR2r; C4STMO1r; C4STMO2Pr; DHCR241r; DMATTx; DPMVDx; EBP2r; EX_acald(e); EX_o2(e); EX_vitd3(e); FDH; FORtr; FRDPtr; GRTTx; HMGCOARx; HMGCOASi; HMGCOAtx; IPDDIx; LNS14DMr; LNSTLSr; LSTO2r; MEVK1x; O2t; O2ter; PMEVKx; PVD3; SQLEr; SQLSr; VD3; VITD3t	44mctr[r]; 44mzym[r]; 4mzym-int1[r]; 4mzym-int2[r]; 5dpmev[x]; 5pmev[x]; 7dhchsterol[c]; 7dhchsterol[r]; Ssq23epx[r]; aacoa[c]; ac[c]; acald[c]; acald[e]; accoa[c]; adp[x]; amp[c]; atp[c]; atp[x]; co2[c]; co2[r]; co2[x]; coa[c]; coa[x]; dmpp[x]; fad[r]; fadh2[r]; for[c]; for[r]; frdp[r]; frdp[x]; grdp[x]; h2o[c]; h2o[r]; h[c]; h[r]; h[x]; hmgcoa[c]; hmgcoa[x]; ipdp[x]; lanost[r]; lthstrl[r]; mev-…
2057	38	18 ac[e] + 18 atp[c] + 18 atp[x] + 6 coa[c] + 1 fadh2[r] + 6 h2o[c] + 8 h[r] + 6 h[x] + 1 nad[c] + 9 nadph[r] + 12 nadph[x] + 9 o2[e] --> 18 adp[x] + 18 amp[c] + 1 co2[c] + 2 co2[r] + 6 co2[x] + 6 coa[x] + 1 fad[r] + 11 h2o[r] + 6 h[c] + 1 nadh[c] + 9 nadp[r] + 12 nadp[x] + 6 pi[x] + 18 ppi[c] + 2 ppi[r] + 4 ppi[x] + 1 vitd3[e]	7DHCHSTEROLtr; ACACT1; ACS; ACt2r; C14STRr; C3STDH1Pr; C3STKR2r; C4STMO1r; C4STMO2Pr; DHCR242r; DMATTx; DPMVDx; EBP1r; EX_ac(e); EX_o2(e); EX_vitd3(e); FDH; FORtr; FRDPtr; GALt1r; GALt2_2; GRTTx; HMGCOARx; HMGCOASi; HMGCOAtx; IPDDIx; LNS14DMr; LNSTLSr; LSTO2r; MEVK1x; O2t; O2ter; PMEVKx; PVD3; SQLEr; SQLSr; VD3; VITD3t	44mctr[r]; 44mzym[r]; 4mzym-int1[r]; 4mzym-int2[r]; 5dpmev[x]; 5pmev[x]; 7dhchsterol[c]; 7dhchsterol[r]; Ssq23epx[r]; aacoa[c]; ac[c]; ac[e]; accoa[c]; adp[x]; amp[c]; atp[c]; atp[x]; chlstol[r]; co2[c]; co2[r]; co2[x]; coa[c]; coa[x]; dmpp[x]; fad[r]; fadh2[r]; for[c]; for[r]; frdp[r]; frdp[x]; gal[c]; gal[e]; grdp[x]; h2o[c]; h2o[r]; h[c]; h[e]; h[r]; h[x]; hmgcoa[c]; hmgcoa[x]; ipdp[x]; lanost…
2058	37	18 ac[e] + 18 atp[c] + 18 atp[x] + 6 coa[c] + 1 fadh2[r] + 6 h2o[c] + 18 h[e] + 8 h[r] + 6 h[x] + 1 nad[c] + 1 nad[r] + 10 nadph[r] + 12 nadph[x] + 9 o2[e] --> 18 adp[x] + 18 amp[c] + 1 co2[c] + 2 co2[r] + 6 co2[x] + 6 coa[x] + 1 fad[r] + 11 h2o[r] + 24 h[c] + 1 nadh[c] + 1 nadh[r] + 10 nadp[r] + 12 nadp[x] + 6 pi[x] + 18 ppi[c] + 2 ppi[r] + 4 ppi[x] + 1 vitd3[e]	7DHCHSTEROLtr; ACACT1; ACS; ACt2r; C14STRr; C3STDH1Pr; C3STKR2r; C4STMO1r; C4STMO2r; DHCR242r; DMATTx; DPMVDx; EBP1r; EX_ac(e); EX_h(e); EX_o2(e); EX_vitd3(e); FDH; FORtr; FRDPtr; GRTTx; HMGCOARx; HMGCOASi; HMGCOAtx; IPDDIx; LNS14DMr; LNSTLSr; LSTO2r; MEVK1x; O2t; O2ter; PMEVKx; PVD3; SQLEr; SQLSr; VD3; VITD3t	44mctr[r]; 44mzym[r]; 4mzym-int1[r]; 4mzym-int2[r]; 5dpmev[x]; 5pmev[x]; 7dhchsterol[c]; 7dhchsterol[r]; Ssq23epx[r]; aacoa[c]; ac[c]; ac[e]; accoa[c]; adp[x]; amp[c]; atp[c]; atp[x]; chlstol[r]; co2[c]; co2[r]; co2[x]; coa[c]; coa[x]; dmpp[x]; fad[r]; fadh2[r]; for[c]; for[r]; frdp[r]; frdp[x]; grdp[x]; h2o[c]; h2o[r]; h[c]; h[e]; h[r]; h[x]; hmgcoa[c]; hmgcoa[x]; ipdp[x]; lanost[r]; lthstrl[r];…
2059	37	18 ac[e] + 18 atp[c] + 18 atp[x] + 6 coa[c] + 1 fadh2[r] + 6 h2o[c] + 18 h[e] + 8 h[r] + 6 h[x] + 1 nad[c] + 1 nad[r] + 10 nadph[r] + 12 nadph[x] + 9 o2[e] --> 18 adp[x] + 18 amp[c] + 1 co2[c] + 2 co2[r] + 6 co2[x] + 6 coa[x] + 1 fad[r] + 11 h2o[r] + 24 h[c] + 1 nadh[c] + 1 nadh[r] + 10 nadp[r] + 12 nadp[x] + 6 pi[x] + 18 ppi[c] + 2 ppi[r] + 4 ppi[x] + 1 vitd3[e]	7DHCHSTEROLtr; ACACT1; ACS; ACt2r; C14STRr; C3STDH1r; C3STKR2r; C4STMO1r; C4STMO2Pr; DHCR242r; DMATTx; DPMVDx; EBP1r; EX_ac(e); EX_h(e); EX_o2(e); EX_vitd3(e); FDH; FORtr; FRDPtr; GRTTx; HMGCOARx; HMGCOASi; HMGCOAtx; IPDDIx; LNS14DMr; LNSTLSr; LSTO2r; MEVK1x; O2t; O2ter; PMEVKx; PVD3; SQLEr; SQLSr; VD3; VITD3t	44mctr[r]; 44mzym[r]; 4mzym-int1[r]; 4mzym-int2[r]; 5dpmev[x]; 5pmev[x]; 7dhchsterol[c]; 7dhchsterol[r]; Ssq23epx[r]; aacoa[c]; ac[c]; ac[e]; accoa[c]; adp[x]; amp[c]; atp[c]; atp[x]; chlstol[r]; co2[c]; co2[r]; co2[x]; coa[c]; coa[x]; dmpp[x]; fad[r]; fadh2[r]; for[c]; for[r]; frdp[r]; frdp[x]; grdp[x]; h2o[c]; h2o[r]; h[c]; h[e]; h[r]; h[x]; hmgcoa[c]; hmgcoa[x]; ipdp[x]; lanost[r]; lthstrl[r];…
2060	37	18 ac[e] + 18 atp[c] + 18 atp[x] + 6 coa[c] + 1 fadh2[r] + 6 h2o[c] + 18 h[e] + 8 h[r] + 6 h[x] + 1 nad[c] + 2 nad[r] + 11 nadph[r] + 12 nadph[x] + 9 o2[e] --> 18 adp[x] + 18 amp[c] + 1 co2[c] + 2 co2[r] + 6 co2[x] + 6 coa[x] + 1 fad[r] + 11 h2o[r] + 24 h[c] + 1 nadh[c] + 2 nadh[r] + 11 nadp[r] + 12 nadp[x] + 6 pi[x] + 18 ppi[c] + 2 ppi[r] + 4 ppi[x] + 1 vitd3[e]	7DHCHSTEROLtr; ACACT1; ACS; ACt2r; C14STRr; C3STDH1r; C3STKR2r; C4STMO1r; C4STMO2r; DHCR241r; DMATTx; DPMVDx; EBP2r; EX_ac(e); EX_h(e); EX_o2(e); EX_vitd3(e); FDH; FORtr; FRDPtr; GRTTx; HMGCOARx; HMGCOASi; HMGCOAtx; IPDDIx; LNS14DMr; LNSTLSr; LSTO2r; MEVK1x; O2t; O2ter; PMEVKx; PVD3; SQLEr; SQLSr; VD3; VITD3t	44mctr[r]; 44mzym[r]; 4mzym-int1[r]; 4mzym-int2[r]; 5dpmev[x]; 5pmev[x]; 7dhchsterol[c]; 7dhchsterol[r]; Ssq23epx[r]; aacoa[c]; ac[c]; ac[e]; accoa[c]; adp[x]; amp[c]; atp[c]; atp[x]; co2[c]; co2[r]; co2[x]; coa[c]; coa[x]; dmpp[x]; fad[r]; fadh2[r]; for[c]; for[r]; frdp[r]; frdp[x]; grdp[x]; h2o[c]; h2o[r]; h[c]; h[e]; h[r]; h[x]; hmgcoa[c]; hmgcoa[x]; ipdp[x]; lanost[r]; lthstrl[r]; mev-R[x]; n…
2061	37	18 acald[e] + 18 atp[c] + 18 atp[x] + 6 coa[c] + 1 fadh2[r] + 24 h2o[c] + 8 h[r] + 6 h[x] + 19 nad[c] + 9 nadph[r] + 12 nadph[x] + 9 o2[e] --> 18 adp[x] + 18 amp[c] + 1 co2[c] + 2 co2[r] + 6 co2[x] + 6 coa[x] + 1 fad[r] + 11 h2o[r] + 42 h[c] + 19 nadh[c] + 9 nadp[r] + 12 nadp[x] + 6 pi[x] + 18 ppi[c] + 2 ppi[r] + 4 ppi[x] + 1 vitd3[e]	7DHCHSTEROLtr; ACACT1r; ACALDt; ACS; ALDD2x; C14STRr; C3STDH1Pr; C3STKR2r; C4STMO1r; C4STMO2Pr; DHCR241r; DMATTx; DPMVDx; EBP2r; EX_acald(e); EX_o2(e); EX_vitd3(e); FDH; FORtr; FRDPtr; GRTTx; HMGCOARx; HMGCOASi; HMGCOAtx; IPDDIx; LNS14DMr; LNSTLSr; LSTO2r; MEVK1x; O2t; O2ter; PMEVKx; PVD3; SQLEr; SQLSr; VD3; VITD3t	44mctr[r]; 44mzym[r]; 4mzym-int1[r]; 4mzym-int2[r]; 5dpmev[x]; 5pmev[x]; 7dhchsterol[c]; 7dhchsterol[r]; Ssq23epx[r]; aacoa[c]; ac[c]; acald[c]; acald[e]; accoa[c]; adp[x]; amp[c]; atp[c]; atp[x]; co2[c]; co2[r]; co2[x]; coa[c]; coa[x]; dmpp[x]; fad[r]; fadh2[r]; for[c]; for[r]; frdp[r]; frdp[x]; grdp[x]; h2o[c]; h2o[r]; h[c]; h[r]; h[x]; hmgcoa[c]; hmgcoa[x]; ipdp[x]; lanost[r]; lthstrl[r]; mev-…
2062	37	18 acald[e] + 18 atp[c] + 18 atp[x] + 6 coa[c] + 1 fadh2[r] + 24 h2o[c] + 8 h[r] + 6 h[x] + 19 nad[c] + 1 nad[r] + 10 nadph[r] + 12 nadph[x] + 9 o2[e] --> 18 adp[x] + 18 amp[c] + 1 co2[c] + 2 co2[r] + 6 co2[x] + 6 coa[x] + 1 fad[r] + 11 h2o[r] + 42 h[c] + 19 nadh[c] + 1 nadh[r] + 10 nadp[r] + 12 nadp[x] + 6 pi[x] + 18 ppi[c] + 2 ppi[r] + 4 ppi[x] + 1 vitd3[e]	7DHCHSTEROLtr; ACACT1r; ACALDt; ACS; ALDD2x; C14STRr; C3STDH1Pr; C3STKR2r; C4STMO1r; C4STMO2r; DHCR241r; DMATTx; DPMVDx; EBP2r; EX_acald(e); EX_o2(e); EX_vitd3(e); FDH; FORtr; FRDPtr; GRTTx; HMGCOARx; HMGCOASi; HMGCOAtx; IPDDIx; LNS14DMr; LNSTLSr; LSTO2r; MEVK1x; O2t; O2ter; PMEVKx; PVD3; SQLEr; SQLSr; VD3; VITD3t	44mctr[r]; 44mzym[r]; 4mzym-int1[r]; 4mzym-int2[r]; 5dpmev[x]; 5pmev[x]; 7dhchsterol[c]; 7dhchsterol[r]; Ssq23epx[r]; aacoa[c]; ac[c]; acald[c]; acald[e]; accoa[c]; adp[x]; amp[c]; atp[c]; atp[x]; co2[c]; co2[r]; co2[x]; coa[c]; coa[x]; dmpp[x]; fad[r]; fadh2[r]; for[c]; for[r]; frdp[r]; frdp[x]; grdp[x]; h2o[c]; h2o[r]; h[c]; h[r]; h[x]; hmgcoa[c]; hmgcoa[x]; ipdp[x]; lanost[r]; lthstrl[r]; mev-…
2063	37	18 acald[e] + 18 atp[c] + 18 atp[x] + 6 coa[c] + 1 fadh2[r] + 24 h2o[c] + 8 h[r] + 6 h[x] + 19 nad[c] + 1 nad[r] + 10 nadph[r] + 12 nadph[x] + 9 o2[e] --> 18 adp[x] + 18 amp[c] + 1 co2[c] + 2 co2[r] + 6 co2[x] + 6 coa[x] + 1 fad[r] + 11 h2o[r] + 42 h[c] + 19 nadh[c] + 1 nadh[r] + 10 nadp[r] + 12 nadp[x] + 6 pi[x] + 18 ppi[c] + 2 ppi[r] + 4 ppi[x] + 1 vitd3[e]	7DHCHSTEROLtr; ACACT1r; ACALDt; ACS; ALDD2x; C14STRr; C3STDH1Pr; C3STKR2r; C4STMO1r; C4STMO2r; DHCR242r; DMATTx; DPMVDx; EBP1r; EX_acald(e); EX_o2(e); EX_vitd3(e); FDH; FORtr; FRDPtr; GRTTx; HMGCOARx; HMGCOASi; HMGCOAtx; IPDDIx; LNS14DMr; LNSTLSr; LSTO2r; MEVK1x; O2t; O2ter; PMEVKx; PVD3; SQLEr; SQLSr; VD3; VITD3t	44mctr[r]; 44mzym[r]; 4mzym-int1[r]; 4mzym-int2[r]; 5dpmev[x]; 5pmev[x]; 7dhchsterol[c]; 7dhchsterol[r]; Ssq23epx[r]; aacoa[c]; ac[c]; acald[c]; acald[e]; accoa[c]; adp[x]; amp[c]; atp[c]; atp[x]; chlstol[r]; co2[c]; co2[r]; co2[x]; coa[c]; coa[x]; dmpp[x]; fad[r]; fadh2[r]; for[c]; for[r]; frdp[r]; frdp[x]; grdp[x]; h2o[c]; h2o[r]; h[c]; h[r]; h[x]; hmgcoa[c]; hmgcoa[x]; ipdp[x]; lanost[r]; lths…
2064	37	18 acald[e] + 18 atp[c] + 18 atp[x] + 6 coa[c] + 1 fadh2[r] + 24 h2o[c] + 8 h[r] + 6 h[x] + 19 nad[c] + 1 nad[r] + 10 nadph[r] + 12 nadph[x] + 9 o2[e] --> 18 adp[x] + 18 amp[c] + 1 co2[c] + 2 co2[r] + 6 co2[x] + 6 coa[x] + 1 fad[r] + 11 h2o[r] + 42 h[c] + 19 nadh[c] + 1 nadh[r] + 10 nadp[r] + 12 nadp[x] + 6 pi[x] + 18 ppi[c] + 2 ppi[r] + 4 ppi[x] + 1 vitd3[e]	7DHCHSTEROLtr; ACACT1r; ACALDt; ACS; ALDD2x; C14STRr; C3STDH1r; C3STKR2r; C4STMO1r; C4STMO2Pr; DHCR241r; DMATTx; DPMVDx; EBP2r; EX_acald(e); EX_o2(e); EX_vitd3(e); FDH; FORtr; FRDPtr; GRTTx; HMGCOARx; HMGCOASi; HMGCOAtx; IPDDIx; LNS14DMr; LNSTLSr; LSTO2r; MEVK1x; O2t; O2ter; PMEVKx; PVD3; SQLEr; SQLSr; VD3; VITD3t	44mctr[r]; 44mzym[r]; 4mzym-int1[r]; 4mzym-int2[r]; 5dpmev[x]; 5pmev[x]; 7dhchsterol[c]; 7dhchsterol[r]; Ssq23epx[r]; aacoa[c]; ac[c]; acald[c]; acald[e]; accoa[c]; adp[x]; amp[c]; atp[c]; atp[x]; co2[c]; co2[r]; co2[x]; coa[c]; coa[x]; dmpp[x]; fad[r]; fadh2[r]; for[c]; for[r]; frdp[r]; frdp[x]; grdp[x]; h2o[c]; h2o[r]; h[c]; h[r]; h[x]; hmgcoa[c]; hmgcoa[x]; ipdp[x]; lanost[r]; lthstrl[r]; mev-…
2065	37	18 acald[e] + 18 atp[c] + 18 atp[x] + 6 coa[c] + 1 fadh2[r] + 24 h2o[c] + 8 h[r] + 6 h[x] + 19 nad[c] + 2 nad[r] + 11 nadph[r] + 12 nadph[x] + 9 o2[e] --> 18 adp[x] + 18 amp[c] + 1 co2[c] + 2 co2[r] + 6 co2[x] + 6 coa[x] + 1 fad[r] + 11 h2o[r] + 42 h[c] + 19 nadh[c] + 2 nadh[r] + 11 nadp[r] + 12 nadp[x] + 6 pi[x] + 18 ppi[c] + 2 ppi[r] + 4 ppi[x] + 1 vitd3[e]	7DHCHSTEROLtr; ACACT1r; ACALDt; ACS; ALDD2x; C14STRr; C3STDH1r; C3STKR2r; C4STMO1r; C4STMO2r; DHCR242r; DMATTx; DPMVDx; EBP1r; EX_acald(e); EX_o2(e); EX_vitd3(e); FDH; FORtr; FRDPtr; GRTTx; HMGCOARx; HMGCOASi; HMGCOAtx; IPDDIx; LNS14DMr; LNSTLSr; LSTO2r; MEVK1x; O2t; O2ter; PMEVKx; PVD3; SQLEr; SQLSr; VD3; VITD3t	44mctr[r]; 44mzym[r]; 4mzym-int1[r]; 4mzym-int2[r]; 5dpmev[x]; 5pmev[x]; 7dhchsterol[c]; 7dhchsterol[r]; Ssq23epx[r]; aacoa[c]; ac[c]; acald[c]; acald[e]; accoa[c]; adp[x]; amp[c]; atp[c]; atp[x]; chlstol[r]; co2[c]; co2[r]; co2[x]; coa[c]; coa[x]; dmpp[x]; fad[r]; fadh2[r]; for[c]; for[r]; frdp[r]; frdp[x]; grdp[x]; h2o[c]; h2o[r]; h[c]; h[r]; h[x]; hmgcoa[c]; hmgcoa[x]; ipdp[x]; lanost[r]; lths…
2066	37	18 acald[e] + 18 atp[c] + 18 atp[x] + 6 coa[c] + 1 fadh2[r] + 24 h2o[c] + 8 h[r] + 6 h[x] + 1 nad[c] + 1 nad[r] + 18 nadp[c] + 10 nadph[r] + 12 nadph[x] + 9 o2[e] --> 18 adp[x] + 18 amp[c] + 1 co2[c] + 2 co2[r] + 6 co2[x] + 6 coa[x] + 1 fad[r] + 11 h2o[r] + 42 h[c] + 1 nadh[c] + 1 nadh[r] + 10 nadp[r] + 12 nadp[x] + 18 nadph[c] + 6 pi[x] + 18 ppi[c] + 2 ppi[r] + 4 ppi[x] + 1 vitd3[e]	7DHCHSTEROLtr; ACACT1r; ACALDt; ACS; ALDD2y; C14STRr; C3STDH1Pr; C3STKR2r; C4STMO1r; C4STMO2r; DHCR242r; DMATTx; DPMVDx; EBP1r; EX_acald(e); EX_o2(e); EX_vitd3(e); FDH; FORtr; FRDPtr; GRTTx; HMGCOARx; HMGCOASi; HMGCOAtx; IPDDIx; LNS14DMr; LNSTLSr; LSTO2r; MEVK1x; O2t; O2ter; PMEVKx; PVD3; SQLEr; SQLSr; VD3; VITD3t	44mctr[r]; 44mzym[r]; 4mzym-int1[r]; 4mzym-int2[r]; 5dpmev[x]; 5pmev[x]; 7dhchsterol[c]; 7dhchsterol[r]; Ssq23epx[r]; aacoa[c]; ac[c]; acald[c]; acald[e]; accoa[c]; adp[x]; amp[c]; atp[c]; atp[x]; chlstol[r]; co2[c]; co2[r]; co2[x]; coa[c]; coa[x]; dmpp[x]; fad[r]; fadh2[r]; for[c]; for[r]; frdp[r]; frdp[x]; grdp[x]; h2o[c]; h2o[r]; h[c]; h[r]; h[x]; hmgcoa[c]; hmgcoa[x]; ipdp[x]; lanost[r]; lths…
2067	37	18 acald[e] + 18 atp[c] + 18 atp[x] + 6 coa[c] + 1 fadh2[r] + 24 h2o[c] + 8 h[r] + 6 h[x] + 1 nad[c] + 1 nad[r] + 18 nadp[c] + 10 nadph[r] + 12 nadph[x] + 9 o2[e] --> 18 adp[x] + 18 amp[c] + 1 co2[c] + 2 co2[r] + 6 co2[x] + 6 coa[x] + 1 fad[r] + 11 h2o[r] + 42 h[c] + 1 nadh[c] + 1 nadh[r] + 10 nadp[r] + 12 nadp[x] + 18 nadph[c] + 6 pi[x] + 18 ppi[c] + 2 ppi[r] + 4 ppi[x] + 1 vitd3[e]	7DHCHSTEROLtr; ACACT1r; ACALDt; ACS; ALDD2y; C14STRr; C3STDH1r; C3STKR2r; C4STMO1r; C4STMO2Pr; DHCR241r; DMATTx; DPMVDx; EBP2r; EX_acald(e); EX_o2(e); EX_vitd3(e); FDH; FORtr; FRDPtr; GRTTx; HMGCOARx; HMGCOASi; HMGCOAtx; IPDDIx; LNS14DMr; LNSTLSr; LSTO2r; MEVK1x; O2t; O2ter; PMEVKx; PVD3; SQLEr; SQLSr; VD3; VITD3t	44mctr[r]; 44mzym[r]; 4mzym-int1[r]; 4mzym-int2[r]; 5dpmev[x]; 5pmev[x]; 7dhchsterol[c]; 7dhchsterol[r]; Ssq23epx[r]; aacoa[c]; ac[c]; acald[c]; acald[e]; accoa[c]; adp[x]; amp[c]; atp[c]; atp[x]; co2[c]; co2[r]; co2[x]; coa[c]; coa[x]; dmpp[x]; fad[r]; fadh2[r]; for[c]; for[r]; frdp[r]; frdp[x]; grdp[x]; h2o[c]; h2o[r]; h[c]; h[r]; h[x]; hmgcoa[c]; hmgcoa[x]; ipdp[x]; lanost[r]; lthstrl[r]; mev-…
2068	37	18 acald[e] + 18 atp[c] + 18 atp[x] + 6 coa[c] + 1 fadh2[r] + 24 h2o[c] + 8 h[r] + 6 h[x] + 1 nad[c] + 1 nad[r] + 18 nadp[c] + 10 nadph[r] + 12 nadph[x] + 9 o2[e] --> 18 adp[x] + 18 amp[c] + 1 co2[c] + 2 co2[r] + 6 co2[x] + 6 coa[x] + 1 fad[r] + 11 h2o[r] + 42 h[c] + 1 nadh[c] + 1 nadh[r] + 10 nadp[r] + 12 nadp[x] + 18 nadph[c] + 6 pi[x] + 18 ppi[c] + 2 ppi[r] + 4 ppi[x] + 1 vitd3[e]	7DHCHSTEROLtr; ACACT1r; ACALDt; ACS; ALDD2y; C14STRr; C3STDH1r; C3STKR2r; C4STMO1r; C4STMO2Pr; DHCR242r; DMATTx; DPMVDx; EBP1r; EX_acald(e); EX_o2(e); EX_vitd3(e); FDH; FORtr; FRDPtr; GRTTx; HMGCOARx; HMGCOASi; HMGCOAtx; IPDDIx; LNS14DMr; LNSTLSr; LSTO2r; MEVK1x; O2t; O2ter; PMEVKx; PVD3; SQLEr; SQLSr; VD3; VITD3t	44mctr[r]; 44mzym[r]; 4mzym-int1[r]; 4mzym-int2[r]; 5dpmev[x]; 5pmev[x]; 7dhchsterol[c]; 7dhchsterol[r]; Ssq23epx[r]; aacoa[c]; ac[c]; acald[c]; acald[e]; accoa[c]; adp[x]; amp[c]; atp[c]; atp[x]; chlstol[r]; co2[c]; co2[r]; co2[x]; coa[c]; coa[x]; dmpp[x]; fad[r]; fadh2[r]; for[c]; for[r]; frdp[r]; frdp[x]; grdp[x]; h2o[c]; h2o[r]; h[c]; h[r]; h[x]; hmgcoa[c]; hmgcoa[x]; ipdp[x]; lanost[r]; lths…
2069	37	18 ac[e] + 18 atp[c] + 18 atp[x] + 6 coa[c] + 1 fadh2[r] + 6 h2o[c] + 18 h[e] + 8 h[r] + 6 h[x] + 1 nad[c] + 9 nadph[r] + 12 nadph[x] + 9 o2[e] --> 18 adp[x] + 18 amp[c] + 1 co2[c] + 2 co2[r] + 6 co2[x] + 6 coa[x] + 1 fad[r] + 11 h2o[r] + 24 h[c] + 1 nadh[c] + 9 nadp[r] + 12 nadp[x] + 6 pi[x] + 18 ppi[c] + 2 ppi[r] + 4 ppi[x] + 1 vitd3[e]	7DHCHSTEROLtr; ACACT1r; ACS; ACt2r; C14STRr; C3STDH1Pr; C3STKR2r; C4STMO1r; C4STMO2Pr; DHCR241r; DMATTx; DPMVDx; EBP2r; EX_ac(e); EX_h(e); EX_o2(e); EX_vitd3(e); FDH; FORtr; FRDPtr; GRTTx; HMGCOARx; HMGCOASi; HMGCOAtx; IPDDIx; LNS14DMr; LNSTLSr; LSTO2r; MEVK1x; O2t; O2ter; PMEVKx; PVD3; SQLEr; SQLSr; VD3; VITD3t	44mctr[r]; 44mzym[r]; 4mzym-int1[r]; 4mzym-int2[r]; 5dpmev[x]; 5pmev[x]; 7dhchsterol[c]; 7dhchsterol[r]; Ssq23epx[r]; aacoa[c]; ac[c]; ac[e]; accoa[c]; adp[x]; amp[c]; atp[c]; atp[x]; co2[c]; co2[r]; co2[x]; coa[c]; coa[x]; dmpp[x]; fad[r]; fadh2[r]; for[c]; for[r]; frdp[r]; frdp[x]; grdp[x]; h2o[c]; h2o[r]; h[c]; h[e]; h[r]; h[x]; hmgcoa[c]; hmgcoa[x]; ipdp[x]; lanost[r]; lthstrl[r]; mev-R[x]; n…
2070	37	18 ac[e] + 18 atp[c] + 18 atp[x] + 6 coa[c] + 1 fadh2[r] + 6 h2o[c] + 18 h[e] + 8 h[r] + 6 h[x] + 1 nad[c] + 1 nad[r] + 10 nadph[r] + 12 nadph[x] + 9 o2[e] --> 18 adp[x] + 18 amp[c] + 1 co2[c] + 2 co2[r] + 6 co2[x] + 6 coa[x] + 1 fad[r] + 11 h2o[r] + 24 h[c] + 1 nadh[c] + 1 nadh[r] + 10 nadp[r] + 12 nadp[x] + 6 pi[x] + 18 ppi[c] + 2 ppi[r] + 4 ppi[x] + 1 vitd3[e]	7DHCHSTEROLtr; ACACT1r; ACS; ACt2r; C14STRr; C3STDH1Pr; C3STKR2r; C4STMO1r; C4STMO2r; DHCR241r; DMATTx; DPMVDx; EBP2r; EX_ac(e); EX_h(e); EX_o2(e); EX_vitd3(e); FDH; FORtr; FRDPtr; GRTTx; HMGCOARx; HMGCOASi; HMGCOAtx; IPDDIx; LNS14DMr; LNSTLSr; LSTO2r; MEVK1x; O2t; O2ter; PMEVKx; PVD3; SQLEr; SQLSr; VD3; VITD3t	44mctr[r]; 44mzym[r]; 4mzym-int1[r]; 4mzym-int2[r]; 5dpmev[x]; 5pmev[x]; 7dhchsterol[c]; 7dhchsterol[r]; Ssq23epx[r]; aacoa[c]; ac[c]; ac[e]; accoa[c]; adp[x]; amp[c]; atp[c]; atp[x]; co2[c]; co2[r]; co2[x]; coa[c]; coa[x]; dmpp[x]; fad[r]; fadh2[r]; for[c]; for[r]; frdp[r]; frdp[x]; grdp[x]; h2o[c]; h2o[r]; h[c]; h[e]; h[r]; h[x]; hmgcoa[c]; hmgcoa[x]; ipdp[x]; lanost[r]; lthstrl[r]; mev-R[x]; n…
2071	37	18 ac[e] + 18 atp[c] + 18 atp[x] + 6 coa[c] + 1 fadh2[r] + 6 h2o[c] + 18 h[e] + 8 h[r] + 6 h[x] + 1 nad[c] + 2 nad[r] + 11 nadph[r] + 12 nadph[x] + 9 o2[e] --> 18 adp[x] + 18 amp[c] + 1 co2[c] + 2 co2[r] + 6 co2[x] + 6 coa[x] + 1 fad[r] + 11 h2o[r] + 24 h[c] + 1 nadh[c] + 2 nadh[r] + 11 nadp[r] + 12 nadp[x] + 6 pi[x] + 18 ppi[c] + 2 ppi[r] + 4 ppi[x] + 1 vitd3[e]	7DHCHSTEROLtr; ACACT1r; ACS; ACt2r; C14STRr; C3STDH1r; C3STKR2r; C4STMO1r; C4STMO2r; DHCR241r; DMATTx; DPMVDx; EBP2r; EX_ac(e); EX_h(e); EX_o2(e); EX_vitd3(e); FDH; FORtr; FRDPtr; GRTTx; HMGCOARx; HMGCOASi; HMGCOAtx; IPDDIx; LNS14DMr; LNSTLSr; LSTO2r; MEVK1x; O2t; O2ter; PMEVKx; PVD3; SQLEr; SQLSr; VD3; VITD3t	44mctr[r]; 44mzym[r]; 4mzym-int1[r]; 4mzym-int2[r]; 5dpmev[x]; 5pmev[x]; 7dhchsterol[c]; 7dhchsterol[r]; Ssq23epx[r]; aacoa[c]; ac[c]; ac[e]; accoa[c]; adp[x]; amp[c]; atp[c]; atp[x]; co2[c]; co2[r]; co2[x]; coa[c]; coa[x]; dmpp[x]; fad[r]; fadh2[r]; for[c]; for[r]; frdp[r]; frdp[x]; grdp[x]; h2o[c]; h2o[r]; h[c]; h[e]; h[r]; h[x]; hmgcoa[c]; hmgcoa[x]; ipdp[x]; lanost[r]; lthstrl[r]; mev-R[x]; n…
2072	37	9 acac[e] + 9 atp[c] + 18 atp[x] + 6 coa[c] + 1 fadh2[r] + 6 h2o[c] + 9 h[e] + 8 h[r] + 6 h[x] + 1 nad[c] + 9 nadph[r] + 12 nadph[x] + 9 o2[e] --> 18 adp[x] + 9 amp[c] + 1 co2[c] + 2 co2[r] + 6 co2[x] + 6 coa[x] + 1 fad[r] + 11 h2o[r] + 15 h[c] + 1 nadh[c] + 9 nadp[r] + 12 nadp[x] + 6 pi[x] + 9 ppi[c] + 2 ppi[r] + 4 ppi[x] + 1 vitd3[e]	7DHCHSTEROLtr; AACOAT; ACACT1r; ACACt2; C14STRr; C3STDH1Pr; C3STKR2r; C4STMO1r; C4STMO2Pr; DHCR241r; DMATTx; DPMVDx; EBP2r; EX_acac(e); EX_h(e); EX_o2(e); EX_vitd3(e); FDH; FORtr; FRDPtr; GRTTx; HMGCOARx; HMGCOASi; HMGCOAtx; IPDDIx; LNS14DMr; LNSTLSr; LSTO2r; MEVK1x; O2t; O2ter; PMEVKx; PVD3; SQLEr; SQLSr; VD3; VITD3t	44mctr[r]; 44mzym[r]; 4mzym-int1[r]; 4mzym-int2[r]; 5dpmev[x]; 5pmev[x]; 7dhchsterol[c]; 7dhchsterol[r]; Ssq23epx[r]; aacoa[c]; acac[c]; acac[e]; accoa[c]; adp[x]; amp[c]; atp[c]; atp[x]; co2[c]; co2[r]; co2[x]; coa[c]; coa[x]; dmpp[x]; fad[r]; fadh2[r]; for[c]; for[r]; frdp[r]; frdp[x]; grdp[x]; h2o[c]; h2o[r]; h[c]; h[e]; h[r]; h[x]; hmgcoa[c]; hmgcoa[x]; ipdp[x]; lanost[r]; lthstrl[r]; mev-R[x…
2073	37	9 acac[e] + 9 atp[c] + 18 atp[x] + 6 coa[c] + 1 fadh2[r] + 6 h2o[c] + 9 h[e] + 8 h[r] + 6 h[x] + 1 nad[c] + 9 nadph[r] + 12 nadph[x] + 9 o2[e] --> 18 adp[x] + 9 amp[c] + 1 co2[c] + 2 co2[r] + 6 co2[x] + 6 coa[x] + 1 fad[r] + 11 h2o[r] + 15 h[c] + 1 nadh[c] + 9 nadp[r] + 12 nadp[x] + 6 pi[x] + 9 ppi[c] + 2 ppi[r] + 4 ppi[x] + 1 vitd3[e]	7DHCHSTEROLtr; AACOAT; ACACT1r; ACACt2; C14STRr; C3STDH1Pr; C3STKR2r; C4STMO1r; C4STMO2Pr; DHCR242r; DMATTx; DPMVDx; EBP1r; EX_acac(e); EX_h(e); EX_o2(e); EX_vitd3(e); FDH; FORtr; FRDPtr; GRTTx; HMGCOARx; HMGCOASi; HMGCOAtx; IPDDIx; LNS14DMr; LNSTLSr; LSTO2r; MEVK1x; O2t; O2ter; PMEVKx; PVD3; SQLEr; SQLSr; VD3; VITD3t	44mctr[r]; 44mzym[r]; 4mzym-int1[r]; 4mzym-int2[r]; 5dpmev[x]; 5pmev[x]; 7dhchsterol[c]; 7dhchsterol[r]; Ssq23epx[r]; aacoa[c]; acac[c]; acac[e]; accoa[c]; adp[x]; amp[c]; atp[c]; atp[x]; chlstol[r]; co2[c]; co2[r]; co2[x]; coa[c]; coa[x]; dmpp[x]; fad[r]; fadh2[r]; for[c]; for[r]; frdp[r]; frdp[x]; grdp[x]; h2o[c]; h2o[r]; h[c]; h[e]; h[r]; h[x]; hmgcoa[c]; hmgcoa[x]; ipdp[x]; lanost[r]; lthstrl…
2074	37	9 acac[e] + 9 atp[c] + 18 atp[x] + 6 coa[c] + 1 fadh2[r] + 6 h2o[c] + 9 h[e] + 8 h[r] + 6 h[x] + 1 nad[c] + 1 nad[r] + 10 nadph[r] + 12 nadph[x] + 9 o2[e] --> 18 adp[x] + 9 amp[c] + 1 co2[c] + 2 co2[r] + 6 co2[x] + 6 coa[x] + 1 fad[r] + 11 h2o[r] + 15 h[c] + 1 nadh[c] + 1 nadh[r] + 10 nadp[r] + 12 nadp[x] + 6 pi[x] + 9 ppi[c] + 2 ppi[r] + 4 ppi[x] + 1 vitd3[e]	7DHCHSTEROLtr; AACOAT; ACACT1r; ACACt2; C14STRr; C3STDH1Pr; C3STKR2r; C4STMO1r; C4STMO2r; DHCR241r; DMATTx; DPMVDx; EBP2r; EX_acac(e); EX_h(e); EX_o2(e); EX_vitd3(e); FDH; FORtr; FRDPtr; GRTTx; HMGCOARx; HMGCOASi; HMGCOAtx; IPDDIx; LNS14DMr; LNSTLSr; LSTO2r; MEVK1x; O2t; O2ter; PMEVKx; PVD3; SQLEr; SQLSr; VD3; VITD3t	44mctr[r]; 44mzym[r]; 4mzym-int1[r]; 4mzym-int2[r]; 5dpmev[x]; 5pmev[x]; 7dhchsterol[c]; 7dhchsterol[r]; Ssq23epx[r]; aacoa[c]; acac[c]; acac[e]; accoa[c]; adp[x]; amp[c]; atp[c]; atp[x]; co2[c]; co2[r]; co2[x]; coa[c]; coa[x]; dmpp[x]; fad[r]; fadh2[r]; for[c]; for[r]; frdp[r]; frdp[x]; grdp[x]; h2o[c]; h2o[r]; h[c]; h[e]; h[r]; h[x]; hmgcoa[c]; hmgcoa[x]; ipdp[x]; lanost[r]; lthstrl[r]; mev-R[x…
2075	37	9 acac[e] + 9 atp[c] + 18 atp[x] + 6 coa[c] + 1 fadh2[r] + 6 h2o[c] + 9 h[e] + 8 h[r] + 6 h[x] + 1 nad[c] + 1 nad[r] + 10 nadph[r] + 12 nadph[x] + 9 o2[e] --> 18 adp[x] + 9 amp[c] + 1 co2[c] + 2 co2[r] + 6 co2[x] + 6 coa[x] + 1 fad[r] + 11 h2o[r] + 15 h[c] + 1 nadh[c] + 1 nadh[r] + 10 nadp[r] + 12 nadp[x] + 6 pi[x] + 9 ppi[c] + 2 ppi[r] + 4 ppi[x] + 1 vitd3[e]	7DHCHSTEROLtr; AACOAT; ACACT1r; ACACt2; C14STRr; C3STDH1Pr; C3STKR2r; C4STMO1r; C4STMO2r; DHCR242r; DMATTx; DPMVDx; EBP1r; EX_acac(e); EX_h(e); EX_o2(e); EX_vitd3(e); FDH; FORtr; FRDPtr; GRTTx; HMGCOARx; HMGCOASi; HMGCOAtx; IPDDIx; LNS14DMr; LNSTLSr; LSTO2r; MEVK1x; O2t; O2ter; PMEVKx; PVD3; SQLEr; SQLSr; VD3; VITD3t	44mctr[r]; 44mzym[r]; 4mzym-int1[r]; 4mzym-int2[r]; 5dpmev[x]; 5pmev[x]; 7dhchsterol[c]; 7dhchsterol[r]; Ssq23epx[r]; aacoa[c]; acac[c]; acac[e]; accoa[c]; adp[x]; amp[c]; atp[c]; atp[x]; chlstol[r]; co2[c]; co2[r]; co2[x]; coa[c]; coa[x]; dmpp[x]; fad[r]; fadh2[r]; for[c]; for[r]; frdp[r]; frdp[x]; grdp[x]; h2o[c]; h2o[r]; h[c]; h[e]; h[r]; h[x]; hmgcoa[c]; hmgcoa[x]; ipdp[x]; lanost[r]; lthstrl…
2076	37	9 acac[e] + 9 atp[c] + 18 atp[x] + 6 coa[c] + 1 fadh2[r] + 6 h2o[c] + 9 h[e] + 8 h[r] + 6 h[x] + 1 nad[c] + 1 nad[r] + 10 nadph[r] + 12 nadph[x] + 9 o2[e] --> 18 adp[x] + 9 amp[c] + 1 co2[c] + 2 co2[r] + 6 co2[x] + 6 coa[x] + 1 fad[r] + 11 h2o[r] + 15 h[c] + 1 nadh[c] + 1 nadh[r] + 10 nadp[r] + 12 nadp[x] + 6 pi[x] + 9 ppi[c] + 2 ppi[r] + 4 ppi[x] + 1 vitd3[e]	7DHCHSTEROLtr; AACOAT; ACACT1r; ACACt2; C14STRr; C3STDH1r; C3STKR2r; C4STMO1r; C4STMO2Pr; DHCR241r; DMATTx; DPMVDx; EBP2r; EX_acac(e); EX_h(e); EX_o2(e); EX_vitd3(e); FDH; FORtr; FRDPtr; GRTTx; HMGCOARx; HMGCOASi; HMGCOAtx; IPDDIx; LNS14DMr; LNSTLSr; LSTO2r; MEVK1x; O2t; O2ter; PMEVKx; PVD3; SQLEr; SQLSr; VD3; VITD3t	44mctr[r]; 44mzym[r]; 4mzym-int1[r]; 4mzym-int2[r]; 5dpmev[x]; 5pmev[x]; 7dhchsterol[c]; 7dhchsterol[r]; Ssq23epx[r]; aacoa[c]; acac[c]; acac[e]; accoa[c]; adp[x]; amp[c]; atp[c]; atp[x]; co2[c]; co2[r]; co2[x]; coa[c]; coa[x]; dmpp[x]; fad[r]; fadh2[r]; for[c]; for[r]; frdp[r]; frdp[x]; grdp[x]; h2o[c]; h2o[r]; h[c]; h[e]; h[r]; h[x]; hmgcoa[c]; hmgcoa[x]; ipdp[x]; lanost[r]; lthstrl[r]; mev-R[x…
2077	37	9 acac[e] + 9 atp[c] + 18 atp[x] + 6 coa[c] + 1 fadh2[r] + 6 h2o[c] + 9 h[e] + 8 h[r] + 6 h[x] + 1 nad[c] + 1 nad[r] + 10 nadph[r] + 12 nadph[x] + 9 o2[e] --> 18 adp[x] + 9 amp[c] + 1 co2[c] + 2 co2[r] + 6 co2[x] + 6 coa[x] + 1 fad[r] + 11 h2o[r] + 15 h[c] + 1 nadh[c] + 1 nadh[r] + 10 nadp[r] + 12 nadp[x] + 6 pi[x] + 9 ppi[c] + 2 ppi[r] + 4 ppi[x] + 1 vitd3[e]	7DHCHSTEROLtr; AACOAT; ACACT1r; ACACt2; C14STRr; C3STDH1r; C3STKR2r; C4STMO1r; C4STMO2Pr; DHCR242r; DMATTx; DPMVDx; EBP1r; EX_acac(e); EX_h(e); EX_o2(e); EX_vitd3(e); FDH; FORtr; FRDPtr; GRTTx; HMGCOARx; HMGCOASi; HMGCOAtx; IPDDIx; LNS14DMr; LNSTLSr; LSTO2r; MEVK1x; O2t; O2ter; PMEVKx; PVD3; SQLEr; SQLSr; VD3; VITD3t	44mctr[r]; 44mzym[r]; 4mzym-int1[r]; 4mzym-int2[r]; 5dpmev[x]; 5pmev[x]; 7dhchsterol[c]; 7dhchsterol[r]; Ssq23epx[r]; aacoa[c]; acac[c]; acac[e]; accoa[c]; adp[x]; amp[c]; atp[c]; atp[x]; chlstol[r]; co2[c]; co2[r]; co2[x]; coa[c]; coa[x]; dmpp[x]; fad[r]; fadh2[r]; for[c]; for[r]; frdp[r]; frdp[x]; grdp[x]; h2o[c]; h2o[r]; h[c]; h[e]; h[r]; h[x]; hmgcoa[c]; hmgcoa[x]; ipdp[x]; lanost[r]; lthstrl…
2078	37	9 acac[e] + 9 atp[c] + 18 atp[x] + 6 coa[c] + 1 fadh2[r] + 6 h2o[c] + 9 h[e] + 8 h[r] + 6 h[x] + 1 nad[c] + 2 nad[r] + 11 nadph[r] + 12 nadph[x] + 9 o2[e] --> 18 adp[x] + 9 amp[c] + 1 co2[c] + 2 co2[r] + 6 co2[x] + 6 coa[x] + 1 fad[r] + 11 h2o[r] + 15 h[c] + 1 nadh[c] + 2 nadh[r] + 11 nadp[r] + 12 nadp[x] + 6 pi[x] + 9 ppi[c] + 2 ppi[r] + 4 ppi[x] + 1 vitd3[e]	7DHCHSTEROLtr; AACOAT; ACACT1r; ACACt2; C14STRr; C3STDH1r; C3STKR2r; C4STMO1r; C4STMO2r; DHCR242r; DMATTx; DPMVDx; EBP1r; EX_acac(e); EX_h(e); EX_o2(e); EX_vitd3(e); FDH; FORtr; FRDPtr; GRTTx; HMGCOARx; HMGCOASi; HMGCOAtx; IPDDIx; LNS14DMr; LNSTLSr; LSTO2r; MEVK1x; O2t; O2ter; PMEVKx; PVD3; SQLEr; SQLSr; VD3; VITD3t	44mctr[r]; 44mzym[r]; 4mzym-int1[r]; 4mzym-int2[r]; 5dpmev[x]; 5pmev[x]; 7dhchsterol[c]; 7dhchsterol[r]; Ssq23epx[r]; aacoa[c]; acac[c]; acac[e]; accoa[c]; adp[x]; amp[c]; atp[c]; atp[x]; chlstol[r]; co2[c]; co2[r]; co2[x]; coa[c]; coa[x]; dmpp[x]; fad[r]; fadh2[r]; for[c]; for[r]; frdp[r]; frdp[x]; grdp[x]; h2o[c]; h2o[r]; h[c]; h[e]; h[r]; h[x]; hmgcoa[c]; hmgcoa[x]; ipdp[x]; lanost[r]; lthstrl…
2080	12	6 atp[m] + 6 h2o[l] + 6 h[c] --> 6 adp[m] + 12 h[m] + 6 pi[m]	7DHFtl; 7DHFtm; DHFtl; DHFtm; FPGS4m; FPGS5m; FPGS6m; GGH-5DHFl; GGH-6DHFl; GGH-7DHFl; GLUt2m; GLUt7l	5dhf[l]; 5dhf[m]; 6dhf[l]; 6dhf[m]; 7dhf[c]; 7dhf[l]; 7dhf[m]; adp[m]; atp[m]; dhf[c]; dhf[l]; dhf[m]; glu-L[c]; glu-L[l]; glu-L[m]; h2o[l]; h[c]; h[m]; pi[m]
2081	12	6 atp[m] + 6 h2o[l] + 6 h[c] --> 6 adp[m] + 12 h[m] + 6 pi[m]	7THFtl; 7THFtm; FPGS2m; FPGS3m; FPGSm; GGH-5THFl; GGH-6THFl; GGH-7THFl; GLUt2m; GLUt7l; THFtl; THFtm	5thf[l]; 5thf[m]; 6thf[l]; 6thf[m]; 7thf[c]; 7thf[l]; 7thf[m]; adp[m]; atp[m]; glu-L[c]; glu-L[l]; glu-L[m]; h2o[l]; h[c]; h[m]; pi[m]; thf[c]; thf[l]; thf[m]
2083	16	1 adp[m] + 1 atp[c] + 1 but[e] + 1 fad[m] + 2 h2o[c] + 1 h2o[m] + 1 nad[m] + 1 pi[m] --> 2 ac[e] + 1 amp[c] + 1 amp[m] + 1 fadh2[m] + 1 h[c] + 1 h[e] + 1 h[m] + 1 nadh[m] + 1 ppi[c] + 1 ppi[m]	AACOAT; ACACT1r; ACACt2m; ACOAD1fm; ACOAHi; ACt2r; BUTt2m; BUTt2r; ECOAH1m; EX_ac(e); EX_but(e); EX_h(e); FACOAL40im; HACD1m; OCOAT1m; SUCOASm	3hbcoa[m]; aacoa[c]; aacoa[m]; ac[c]; ac[e]; acac[c]; acac[m]; accoa[c]; adp[m]; amp[c]; amp[m]; atp[c]; atp[m]; b2coa[m]; btcoa[m]; but[c]; but[e]; but[m]; coa[c]; coa[m]; fad[m]; fadh2[m]; h2o[c]; h2o[m]; h[c]; h[e]; h[m]; nad[m]; nadh[m]; pi[m]; ppi[c]; ppi[m]; succ[m]; succoa[m]
2097	22	1 acac[e] + 11 atp[c] + 4 fru[e] + 2 h2o[c] + 4 nad[c] + 2 nh4[e] --> 10 adp[c] + 1 amp[c] + 13 h[c] + 1 h[e] + 2 ha-pre1[e] + 4 nadh[c] + 2 pi[c] + 5 ppi[c]	AACOAT; ACACT1r; ACACt2; ACGAM6PSi; ACGAMPM; EX_acac(e); EX_fru(e); EX_h(e); EX_ha_pre1(e); EX_nh4(e); FRUt1r; GALU; GF6PTA; GLNS; HAS1; HEX7; NDPK2; NH4t3r; PGI; PGMT; UAGDP; UDPGD	aacoa[c]; acac[c]; acac[e]; accoa[c]; acgam1p[c]; acgam6p[c]; adp[c]; amp[c]; atp[c]; coa[c]; f6p[c]; fru[c]; fru[e]; g1p[c]; g6p[c]; gam6p[c]; gln-L[c]; glu-L[c]; h2o[c]; h[c]; h[e]; ha-pre1[e]; nad[c]; nadh[c]; nh4[c]; nh4[e]; pi[c]; ppi[c]; uacgam[c]; udp[c]; udpg[c]; udpglcur[c]; utp[c]
2098	22	1 acac[e] + 12 atp[c] + 4 glc-D[e] + 3 h2o[c] + 4 nad[c] + 2 nh4[e] --> 11 adp[c] + 1 amp[c] + 15 h[c] + 2 ha-pre1[e] + 4 nadh[c] + 3 pi[c] + 5 ppi[c]	AACOAT; ACACT1r; ACACt2; ACGAM6PSi; ACGAMPM; CAATPS; EX_acac(e); EX_glc(e); EX_ha_pre1(e); EX_nh4(e); GALU; GF6PTA; GLCt4_2; GLNS; HAS1; HEX1; NCNt; NDPK2; PGI; PGMT; UAGDP; UDPGD	aacoa[c]; acac[c]; acac[e]; accoa[c]; acgam1p[c]; acgam6p[c]; adp[c]; amp[c]; atp[c]; ca2[c]; ca2[e]; coa[c]; f6p[c]; g1p[c]; g6p[c]; gam6p[c]; glc-D[c]; glc-D[e]; gln-L[c]; glu-L[c]; h2o[c]; h[c]; h[e]; ha-pre1[e]; na1[c]; na1[e]; nad[c]; nadh[c]; nh4[c]; nh4[e]; pi[c]; ppi[c]; uacgam[c]; udp[c]; udpg[c]; udpglcur[c]; utp[c]
2101	15	1 acac[e] + 2 atp[c] + 1 coa[c] + 1 h2o[c] + 1 h2o[m] + 1 nad[m] + 1 nadh[c] --> 1 acetone[e] + 1 adp[c] + 1 amp[c] + 1 co2[m] + 1 coa[m] + 1 h[c] + 1 nad[c] + 1 nadh[m] + 1 pi[c] + 1 ppi[c]	AACOAT; ACACt2; ACETONEt2; ACETONEt2m; ACITL; ADCim; CITtam; CSm; EX_acac(e); EX_acetone(e); HMGCOASi; HMGCOAtm; HMGLm; MDH; MDHm	aacoa[c]; acac[c]; acac[e]; acac[m]; accoa[c]; accoa[m]; acetone[c]; acetone[e]; acetone[m]; adp[c]; amp[c]; atp[c]; cit[c]; cit[m]; co2[m]; coa[c]; coa[m]; h2o[c]; h2o[m]; h[c]; h[e]; h[m]; hmgcoa[c]; hmgcoa[m]; mal-L[c]; mal-L[m]; nad[c]; nad[m]; nadh[c]; nadh[m]; oaa[c]; oaa[m]; pi[c]; ppi[c]
2102	16	1 acac[e] + 2 atp[c] + 1 coa[c] + 2 h2o[c] + 1 h[m] --> 1 acetone[e] + 2 amp[c] + 1 co2[m] + 1 coa[m] + 2 h[c] + 2 ppi[c]	AACOAT; ACACt2; ACETONEt2; ACETONEt2m; ACS; ADCim; ASPGLUm; ASPNATm; EX_acac(e); EX_acetone(e); GLUt2m; HMGCOASi; HMGCOAtm; HMGLm; NACASPAH; NACASPtm	Nacasp[c]; Nacasp[m]; aacoa[c]; ac[c]; acac[c]; acac[e]; acac[m]; accoa[c]; accoa[m]; acetone[c]; acetone[e]; acetone[m]; amp[c]; asp-L[c]; asp-L[m]; atp[c]; co2[m]; coa[c]; coa[m]; glu-L[c]; glu-L[m]; h2o[c]; h[c]; h[e]; h[m]; hmgcoa[c]; hmgcoa[m]; ppi[c]
2103	16	1 acac[e] + 2 atp[c] + 1 coa[c] + 2 h2o[c] + 1 h[m] + 1 nadh[m] --> 2 amp[c] + 1 bhb[e] + 1 coa[m] + 2 h[c] + 1 nad[m] + 2 ppi[c]	AACOAT; ACACt2; ACS; ASPGLUm; ASPNATm; BDHm; BHBt; BHBtm; EX_acac(e); EX_bhb(e); GLUt2m; HMGCOASi; HMGCOAtm; HMGLm; NACASPAH; NACASPtm	Nacasp[c]; Nacasp[m]; aacoa[c]; ac[c]; acac[c]; acac[e]; acac[m]; accoa[c]; accoa[m]; amp[c]; asp-L[c]; asp-L[m]; atp[c]; bhb[c]; bhb[e]; bhb[m]; coa[c]; coa[m]; glu-L[c]; glu-L[m]; h2o[c]; h[c]; h[e]; h[m]; hmgcoa[c]; hmgcoa[m]; nad[m]; nadh[m]; ppi[c]
2130	26	1 arg-L[e] + 2 atp[c] + 1 h2o[c] + 1 nadph[c] + 1 o2[e] + 1 ser-L[e] --> 1 4abut[e] + 1 adp[c] + 1 amp[c] + 1 co2[c] + 1 creat[e] + 1 h[c] + 1 nadp[c] + 1 nh4[e] + 1 pi[c] + 1 ppi[c]	ABUTD; ABUTt2r; ADNK1; AHC; ALAt2r; ALCD1; ARGtiDF; CREATt4(2)r; EX_4abut(e); EX_arg-L(e); EX_creat(e); EX_nh4(e); EX_o2(e); EX_ser-L(e); GACMTRc; GHMT2r; GLYAMDTRc; METAT; METS; MTHFR3; NAt5; O2t; ORNDC; PRDX; PTRCOX1; SERALANaEx	4abut[c]; 4abut[e]; 4abutn[c]; 5mthf[c]; adn[c]; adp[c]; ahcys[c]; ala-L[c]; ala-L[e]; amet[c]; amp[c]; arg-L[c]; arg-L[e]; atp[c]; co2[c]; creat[c]; creat[e]; fald[c]; gly[c]; gudac[c]; h2o2[c]; h2o[c]; h[c]; h[e]; hcys-L[c]; meoh[c]; met-L[c]; mlthf[c]; na1[c]; na1[e]; nad[c]; nadh[c]; nadp[c]; nadph[c]; nh4[c]; nh4[e]; o2[c]; o2[e]; orn[c]; pi[c]; ppi[c]; ptrc[c]; ser-L[c]; ser-L[e]; thf[c]
2161	20	1 atp[m] + 1 gln-L[e] + 1 h[c] + 1 h[m] + 1 nad[c] + 1 nadph[c] + 2 nadph[m] + 1 o2[e] --> 1 4abut[e] + 1 adp[m] + 1 co2[c] + 1 nadh[c] + 1 nadp[c] + 2 nadp[m] + 1 nh4[e] + 1 pi[m]	ABUTD; ABUTt4(2)r; EX_4abut(e); EX_gln-L(e); EX_nh4(e); EX_o2(e); G5SDym; GLNt4; GLNtm; GLU5Km; GLUDym; GLUNm; GTHO; GTHP; NAt5; O2t; ORNDC; ORNTArm; ORNt3m; PTRCOX1	4abut[c]; 4abut[e]; 4abutn[c]; adp[m]; akg[m]; atp[m]; co2[c]; gln-L[c]; gln-L[e]; gln-L[m]; glu5p[m]; glu5sa[m]; glu-L[m]; gthox[c]; gthrd[c]; h2o2[c]; h2o[c]; h2o[m]; h[c]; h[m]; na1[c]; na1[e]; nad[c]; nadh[c]; nadp[c]; nadp[m]; nadph[c]; nadph[m]; nh4[c]; nh4[e]; nh4[m]; o2[c]; o2[e]; orn[c]; orn[m]; pi[m]; ptrc[c]
2176	12	3 atp[c] + 1 atp[m] + 1 coa[c] + 1 h2o[c] + 3 h2o[m] + 2 h[c] + 3 nad[m] + 3 nadh[c] --> 3 adp[c] + 1 adp[m] + 1 coa[m] + 6 h[m] + 3 nad[c] + 3 nadh[m] + 3 pi[c] + 1 pi[m]	ACACT1; ACACT1rm; ACITL; CITtam; CSm; HMGCOASi; HMGCOAtm; HMGLm; MDH; MDHm; OCOAT1m; SUCOASm	aacoa[c]; aacoa[m]; acac[m]; accoa[c]; accoa[m]; adp[c]; adp[m]; atp[c]; atp[m]; cit[c]; cit[m]; coa[c]; coa[m]; h2o[c]; h2o[m]; h[c]; h[m]; hmgcoa[c]; hmgcoa[m]; mal-L[c]; mal-L[m]; nad[c]; nad[m]; nadh[c]; nadh[m]; oaa[c]; oaa[m]; pi[c]; pi[m]; succ[m]; succoa[m]
2177	15	3 atp[c] + 1 coa[c] + 1 gtp[m] + 1 h2o[c] + 3 h2o[m] --> 3 amp[c] + 1 coa[m] + 1 gdp[m] + 4 h[c] + 1 pi[m] + 3 ppi[c]	ACACT1; ACACT1rm; ACS; AKGMALtm; ASPGLUm; ASPTA; ASPTAm; CITL; CITtam; CSm; HMGCOASi; HMGCOAtm; HMGLm; OCOAT1m; SUCOAS1m	aacoa[c]; aacoa[m]; ac[c]; acac[m]; accoa[c]; accoa[m]; akg[c]; akg[m]; amp[c]; asp-L[c]; asp-L[m]; atp[c]; cit[c]; cit[m]; coa[c]; coa[m]; gdp[m]; glu-L[c]; glu-L[m]; gtp[m]; h2o[c]; h2o[m]; h[c]; h[m]; hmgcoa[c]; hmgcoa[m]; mal-L[c]; mal-L[m]; oaa[c]; oaa[m]; pi[m]; ppi[c]; succ[m]; succoa[m]
2184	12	3 atp[c] + 1 atp[m] + 1 coa[c] + 1 h2o[c] + 3 h2o[m] + 2 h[c] + 3 nad[m] + 3 nadh[c] --> 3 adp[c] + 1 adp[m] + 1 coa[m] + 6 h[m] + 3 nad[c] + 3 nadh[m] + 3 pi[c] + 1 pi[m]	ACACT1r; ACACT1rm; ACITL; CITtam; CSm; HMGCOASi; HMGCOAtm; HMGLm; MDH; MDHm; OCOAT1m; SUCOASm	aacoa[c]; aacoa[m]; acac[m]; accoa[c]; accoa[m]; adp[c]; adp[m]; atp[c]; atp[m]; cit[c]; cit[m]; coa[c]; coa[m]; h2o[c]; h2o[m]; h[c]; h[m]; hmgcoa[c]; hmgcoa[m]; mal-L[c]; mal-L[m]; nad[c]; nad[m]; nadh[c]; nadh[m]; oaa[c]; oaa[m]; pi[c]; pi[m]; succ[m]; succoa[m]
2185	15	3 atp[c] + 1 coa[c] + 1 gtp[m] + 1 h2o[c] + 3 h2o[m] --> 3 amp[c] + 1 coa[m] + 1 gdp[m] + 4 h[c] + 1 pi[m] + 3 ppi[c]	ACACT1r; ACACT1rm; ACS; AKGMALtm; ASPGLUm; ASPTA; ASPTAm; CITL; CITtam; CSm; HMGCOASi; HMGCOAtm; HMGLm; OCOAT1m; SUCOAS1m	aacoa[c]; aacoa[m]; ac[c]; acac[m]; accoa[c]; accoa[m]; akg[c]; akg[m]; amp[c]; asp-L[c]; asp-L[m]; atp[c]; cit[c]; cit[m]; coa[c]; coa[m]; gdp[m]; glu-L[c]; glu-L[m]; gtp[m]; h2o[c]; h2o[m]; h[c]; h[m]; hmgcoa[c]; hmgcoa[m]; mal-L[c]; mal-L[m]; oaa[c]; oaa[m]; pi[m]; ppi[c]; succ[m]; succoa[m]
2188	16	2 ac[e] + 3 atp[c] + 1 coa[c] + 1 h2o[c] + 1 h2o[m] + 1 h[e] + 1 nad[m] + 1 nadh[c] --> 1 acac[e] + 1 adp[c] + 2 amp[c] + 1 coa[m] + 2 h[c] + 1 h[m] + 1 nad[c] + 1 nadh[m] + 1 pi[c] + 2 ppi[c]	ACACT1r; ACACt2; ACACt2m; ACITL; ACS; ACt2r; CITtam; CSm; EX_ac(e); EX_acac(e); EX_h(e); HMGCOASi; HMGCOAtm; HMGLm; MDH; MDHm	aacoa[c]; ac[c]; ac[e]; acac[c]; acac[e]; acac[m]; accoa[c]; accoa[m]; adp[c]; amp[c]; atp[c]; cit[c]; cit[m]; coa[c]; coa[m]; h2o[c]; h2o[m]; h[c]; h[e]; h[m]; hmgcoa[c]; hmgcoa[m]; mal-L[c]; mal-L[m]; nad[c]; nad[m]; nadh[c]; nadh[m]; oaa[c]; oaa[m]; pi[c]; ppi[c]
2189	17	2 ac[e] + 3 atp[c] + 1 coa[c] + 1 h2o[c] + 1 h2o[m] + 1 h[e] + 1 nad[m] + 1 nadh[c] --> 1 acetone[e] + 3 amp[c] + 1 co2[m] + 1 coa[m] + 2 h[c] + 1 nad[c] + 1 nadh[m] + 3 ppi[c]	ACACT1r; ACETONEt2; ACETONEt2m; ACS; ACt2r; ADCim; CITL; CITtam; CSm; EX_ac(e); EX_acetone(e); EX_h(e); HMGCOASi; HMGCOAtm; HMGLm; MDH; MDHm	aacoa[c]; ac[c]; ac[e]; acac[m]; accoa[c]; accoa[m]; acetone[c]; acetone[e]; acetone[m]; amp[c]; atp[c]; cit[c]; cit[m]; co2[m]; coa[c]; coa[m]; h2o[c]; h2o[m]; h[c]; h[e]; h[m]; hmgcoa[c]; hmgcoa[m]; mal-L[c]; mal-L[m]; nad[c]; nad[m]; nadh[c]; nadh[m]; oaa[c]; oaa[m]; ppi[c]
2215	7	1 acac[e] + 1 h[m] --> 1 acetone[e] + 1 co2[m]	ACACt2; ACACt2m; ACETONEt2; ACETONEt2m; ADCim; EX_acac(e); EX_acetone(e)	acac[c]; acac[e]; acac[m]; acetone[c]; acetone[e]; acetone[m]; co2[m]; h[c]; h[e]; h[m]
2217	7	1 acac[e] + 1 h[m] + 1 nadh[m] <==> 1 bhb[e] + 1 nad[m]	ACACt2; ACACt2m; BDHm; BHBt; BHBtm; EX_acac(e); EX_bhb(e)	acac[c]; acac[e]; acac[m]; bhb[c]; bhb[e]; bhb[m]; h[c]; h[e]; h[m]; nad[m]; nadh[m]
2224	20	1 acald[e] + 2 atp[c] + 4 h2o2[e] + 2 h[c] + 1 lnlncg[e] + 4 nadph[c] --> 1 adp[c] + 1 amp[c] + 1 arachd[e] + 3 h2o[c] + 4 h2o[m] + 4 nadp[c] + 1 pi[c] + 1 ppi[c]	ACALDt; ACCOAC; ACS; ALDD2x; ARACHDt2; CATm; DESAT20_1; EX_acald(e); EX_arachd(e); EX_h2o2(e); EX_lnlncg(e); FACOAL1831; FACOAL204; FAEL183; H2CO3D; H2CO3D2; H2O2t; H2O2tm; LNLNCGt; O2tm	ac[c]; acald[c]; acald[e]; accoa[c]; adp[c]; amp[c]; arachd[c]; arachd[e]; arachdcoa[c]; atp[c]; co2[c]; coa[c]; dlnlcgcoa[c]; h2co3[c]; h2o2[c]; h2o2[e]; h2o2[m]; h2o[c]; h2o[m]; h[c]; hco3[c]; lnlncg[c]; lnlncg[e]; lnlncgcoa[c]; malcoa[c]; nad[c]; nadh[c]; nadp[c]; nadph[c]; o2[c]; o2[m]; pi[c]; ppi[c]
2229	18	1 acald[e] + 2 atp[c] + 4 h[c] + 1 hco3[e] + 1 lnlncg[e] + 5 nadph[c] + 4 o2[e] --> 1 adp[c] + 1 amp[c] + 1 co2[c] + 5 h2o[c] + 5 nadp[c] + 1 pi[c] + 1 ppi[c] + 1 prostgd2[e]	ACALDt; ACCOAC; ACS; ALDD2x; DESAT20_1; EX_acald(e); EX_hco3(e); EX_lnlncg(e); EX_o2(e); EX_prostgd2(e); FACOAL1831; FACOAL204; FAEL183; LNLNCGt; O2t; PGDI; PGS; PROSTGD2t	ac[c]; acald[c]; acald[e]; accoa[c]; adp[c]; amp[c]; arachd[c]; arachdcoa[c]; atp[c]; co2[c]; coa[c]; dlnlcgcoa[c]; h2o[c]; h[c]; hco3[c]; hco3[e]; lnlncg[c]; lnlncg[e]; lnlncgcoa[c]; malcoa[c]; nad[c]; nadh[c]; nadp[c]; nadph[c]; o2[c]; o2[e]; pi[c]; ppi[c]; prostgd2[c]; prostgd2[e]; prostgh2[c]
2231	17	1 acald[e] + 3 atp[c] + 1 h2o[c] + 1 nadph[c] + 1 retinol[e] + 1 ttdca[e] --> 1 adp[c] + 2 amp[c] + 1 h[c] + 1 nadp[c] + 1 pi[c] + 2 ppi[c] + 1 retfa[e]	ACALDt; ACCOAC; ACS; ALDD2y; ARTPLM2; EX_acald(e); EX_retfa(e); EX_retinol(e); EX_ttdca(e); FACOAL140i; FAS160COA; H2CO3D; H2CO3D2; RETFA; RETFAt; RETt; TTDCAt	Rtotal2coa[c]; ac[c]; acald[c]; acald[e]; accoa[c]; adp[c]; amp[c]; atp[c]; co2[c]; coa[c]; h2co3[c]; h2o[c]; h[c]; hco3[c]; malcoa[c]; nadp[c]; nadph[c]; pi[c]; pmtcoa[c]; ppi[c]; retfa[c]; retfa[e]; retinol[c]; retinol[e]; tdcoa[c]; ttdca[c]; ttdca[e]
2239	19	1 acald[e] + 5 atp[c] + 1 gal[e] + 1 gam[e] + 2 h2o[c] + 3 nad[c] --> 4 adp[c] + 1 amp[c] + 8 h[c] + 1 ha-pre1[e] + 3 nadh[c] + 3 ppi[c]	ACALDt; ACGAM6PSi; ACGAMPM; ACS; ALDD2x; EX_acald(e); EX_gal(e); EX_gam(e); EX_ha_pre1(e); GALK; GALT; GALt1r; GAMt1r; HAS1; HEX10; NDPK2; UAGDP; UDPG4E; UDPGD	ac[c]; acald[c]; acald[e]; accoa[c]; acgam1p[c]; acgam6p[c]; adp[c]; amp[c]; atp[c]; coa[c]; gal1p[c]; gal[c]; gal[e]; gam6p[c]; gam[c]; gam[e]; h2o[c]; h[c]; ha-pre1[e]; nad[c]; nadh[c]; ppi[c]; uacgam[c]; udp[c]; udpg[c]; udpgal[c]; udpglcur[c]; utp[c]
2240	23	1 acald[e] + 6 atp[c] + 2 fru[e] + 1 gln-L[e] + 3 h2o[c] + 3 nad[c] --> 5 adp[c] + 1 amp[c] + 1 glu-L[e] + 9 h[c] + 1 ha-pre1[e] + 3 nadh[c] + 1 pi[c] + 3 ppi[c]	ACALDt; ACGAM6PSi; ACGAMPM; ACS; ALDD2x; EX_acald(e); EX_fru(e); EX_gln-L(e); EX_glu-L(e); EX_ha_pre1(e); FRUt1r; FRUt4; GALU; GF6PTA; GLNt4; GLUVESSEC; HAS1; HEX7; NDPK2; PGI; PGMT; UAGDP; UDPGD	ac[c]; acald[c]; acald[e]; accoa[c]; acgam1p[c]; acgam6p[c]; adp[c]; amp[c]; atp[c]; coa[c]; f6p[c]; fru[c]; fru[e]; g1p[c]; g6p[c]; gam6p[c]; gln-L[c]; gln-L[e]; glu-L[c]; glu-L[e]; h2o[c]; h[c]; ha-pre1[e]; na1[c]; na1[e]; nad[c]; nadh[c]; pi[c]; ppi[c]; uacgam[c]; udp[c]; udpg[c]; udpglcur[c]; utp[c]
2241	20	1 acald[e] + 5 atp[c] + 1 fru[e] + 1 gam[e] + 2 h2o[c] + 2 nad[c] + 1 nadp[c] --> 4 adp[c] + 1 amp[c] + 8 h[c] + 1 ha-pre1[e] + 2 nadh[c] + 1 nadph[c] + 3 ppi[c]	ACALDt; ACGAM6PSi; ACGAMPM; ACS; ALDD2y; EX_acald(e); EX_fru(e); EX_gam(e); EX_ha_pre1(e); FRUt1r; GALU; GAMt1r; HAS1; HEX10; HEX7; NDPK2; PGI; PGMT; UAGDP; UDPGD	ac[c]; acald[c]; acald[e]; accoa[c]; acgam1p[c]; acgam6p[c]; adp[c]; amp[c]; atp[c]; coa[c]; f6p[c]; fru[c]; fru[e]; g1p[c]; g6p[c]; gam6p[c]; gam[c]; gam[e]; h2o[c]; h[c]; ha-pre1[e]; nad[c]; nadh[c]; nadp[c]; nadph[c]; ppi[c]; uacgam[c]; udp[c]; udpg[c]; udpglcur[c]; utp[c]
2242	20	1 acald[e] + 5 atp[c] + 1 gam[e] + 1 glc-D[e] + 2 h2o[c] + 1 ha-pre1[e] + 2 nad[c] + 1 nadp[c] --> 4 adp[c] + 1 amp[c] + 8 h[c] + 1 ha[e] + 2 nadh[c] + 1 nadph[c] + 3 ppi[c]	ACALDt; ACGAM6PSi; ACGAMPM; ACS; ALDD2y; EX_acald(e); EX_gam(e); EX_glc(e); EX_ha(e); EX_ha_pre1(e); GALU; GAMt1r; GLCt1r; HAS2; HEX1; HEX10; NDPK2; PGMT; UAGDP; UDPGD	ac[c]; acald[c]; acald[e]; accoa[c]; acgam1p[c]; acgam6p[c]; adp[c]; amp[c]; atp[c]; coa[c]; g1p[c]; g6p[c]; gam6p[c]; gam[c]; gam[e]; glc-D[c]; glc-D[e]; h2o[c]; h[c]; ha[e]; ha-pre1[e]; nad[c]; nadh[c]; nadp[c]; nadph[c]; ppi[c]; uacgam[c]; udp[c]; udpg[c]; udpglcur[c]; utp[c]
2264	20	1 ac[e] + 2 atp[c] + 9 h[c] + 1 h[e] + 1 lnlncg[e] + 3 nadh[c] + 4 nadph[c] + 4 o2s[e] --> 1 adp[c] + 1 amp[c] + 1 arachd[e] + 8 h2o[c] + 3 nad[c] + 4 nadp[c] + 1 pi[c] + 1 ppi[c]	ACCOAC; ACS; ACt2r; ALCD1; ARACHDt2; DESAT20_1; EX_ac(e); EX_arachd(e); EX_h(e); EX_lnlncg(e); EX_o2s(e); FACOAL1831; FACOAL204; FAEL183; H2CO3D; H2CO3D2; LNLNCGt; O2St; PRDX; SPODM	ac[c]; ac[e]; accoa[c]; adp[c]; amp[c]; arachd[c]; arachd[e]; arachdcoa[c]; atp[c]; co2[c]; coa[c]; dlnlcgcoa[c]; fald[c]; h2co3[c]; h2o2[c]; h2o[c]; h[c]; h[e]; hco3[c]; lnlncg[c]; lnlncg[e]; lnlncgcoa[c]; malcoa[c]; meoh[c]; nad[c]; nadh[c]; nadp[c]; nadph[c]; o2[c]; o2s[c]; o2s[e]; pi[c]; ppi[c]
2269	17	1 ac[e] + 2 atp[c] + 1 h[c] + 1 h[e] + 1 nadh[c] + 2 nadph[c] + 1 o2[e] + 1 ttdca[e] --> 1 adp[c] + 1 amp[c] + 2 h2o[c] + 1 hdcea[e] + 1 nad[c] + 2 nadp[c] + 1 pi[c] + 1 ppi[c]	ACCOAC; ACS; ACt2r; DESAT16_2; EX_ac(e); EX_h(e); EX_hdcea(e); EX_o2(e); EX_ttdca(e); FACOAL140i; FACOAL161; FAS160COA; H2CO3D; H2CO3D2; HDCEAtr; O2t; TTDCAt	ac[c]; ac[e]; accoa[c]; adp[c]; amp[c]; atp[c]; co2[c]; coa[c]; h2co3[c]; h2o[c]; h[c]; h[e]; hco3[c]; hdcea[c]; hdcea[e]; hdcoa[c]; malcoa[c]; nad[c]; nadh[c]; nadp[c]; nadph[c]; o2[c]; o2[e]; pi[c]; pmtcoa[c]; ppi[c]; tdcoa[c]; ttdca[c]; ttdca[e]
2335	10	1 acetone[e] + 2 nad[c] + 2 nadph[c] + 1 o2[e] --> 1 h[c] + 1 lac-L[e] + 2 nadh[c] + 2 nadp[c]	ACETONEt2; ACTNMO; ALCD21_L; ALR3; EX_acetone(e); EX_lac-L(e); EX_o2(e); LCADi; L-LACt2r; O2t	12ppd-S[c]; acetol[c]; acetone[c]; acetone[e]; h2o[c]; h[c]; h[e]; lac-L[c]; lac-L[e]; lald-L[c]; nad[c]; nadh[c]; nadp[c]; nadph[c]; o2[c]; o2[e]
2337	13	1 acetone[e] + 2 h2o2[e] + 2 nad[c] + 2 nadph[c] --> 2 h2o[x] + 1 h[c] + 1 lac-L[e] + 2 nadh[c] + 2 nadp[c]	ACETONEt2; ACTNMO; ALCD21_L; ALR3; CATp; EX_acetone(e); EX_h2o2(e); EX_lac-L(e); H2O2t; H2O2tp; LCADi; L-LACt2r; O2tp	12ppd-S[c]; acetol[c]; acetone[c]; acetone[e]; h2o2[c]; h2o2[e]; h2o2[x]; h2o[c]; h2o[x]; h[c]; h[e]; lac-L[c]; lac-L[e]; lald-L[c]; nad[c]; nadh[c]; nadp[c]; nadph[c]; o2[c]; o2[x]
2339	20	1 ac[e] + 5 atp[c] + 1 gam[e] + 1 glc-D[e] + 1 h2o[c] + 1 h[e] + 1 ha-pre1[e] + 2 nad[c] --> 4 adp[c] + 1 amp[c] + 7 h[c] + 1 ha[e] + 2 nadh[c] + 3 ppi[c]	ACGAM6PSi; ACGAMPM; ACS; ACt2r; EX_ac(e); EX_gam(e); EX_glc(e); EX_h(e); EX_ha(e); EX_ha_pre1(e); GALU; GAMt1r; GLCt1r; HAS2; HEX1; HEX10; NDPK2; PGMT; UAGDP; UDPGD	ac[c]; ac[e]; accoa[c]; acgam1p[c]; acgam6p[c]; adp[c]; amp[c]; atp[c]; coa[c]; g1p[c]; g6p[c]; gam6p[c]; gam[c]; gam[e]; glc-D[c]; glc-D[e]; h2o[c]; h[c]; h[e]; ha[e]; ha-pre1[e]; nad[c]; nadh[c]; ppi[c]; uacgam[c]; udp[c]; udpg[c]; udpglcur[c]; utp[c]
2340	19	1 ac[e] + 5 atp[c] + 1 gam[e] + 1 glc-D[e] + 1 h2o[c] + 1 h[e] + 2 nad[c] --> 4 adp[c] + 1 amp[c] + 7 h[c] + 1 ha-pre1[e] + 2 nadh[c] + 3 ppi[c]	ACGAM6PSi; ACGAMPM; ACS; ACt2r; EX_ac(e); EX_gam(e); EX_glc(e); EX_h(e); EX_ha_pre1(e); GALU; GAMt1r; GLCt1r; HAS1; HEX1; HEX10; NDPK2; PGMT; UAGDP; UDPGD	ac[c]; ac[e]; accoa[c]; acgam1p[c]; acgam6p[c]; adp[c]; amp[c]; atp[c]; coa[c]; g1p[c]; g6p[c]; gam6p[c]; gam[c]; gam[e]; glc-D[c]; glc-D[e]; h2o[c]; h[c]; h[e]; ha-pre1[e]; nad[c]; nadh[c]; ppi[c]; uacgam[c]; udp[c]; udpg[c]; udpglcur[c]; utp[c]
2341	23	1 ac[e] + 6 atp[c] + 2 fru[e] + 1 gln-L[e] + 2 h2o[c] + 1 h[e] + 2 nad[c] --> 5 adp[c] + 1 amp[c] + 1 glu-L[e] + 8 h[c] + 1 ha-pre1[e] + 2 nadh[c] + 1 pi[c] + 3 ppi[c]	ACGAM6PSi; ACGAMPM; ACS; ACt2r; EX_ac(e); EX_fru(e); EX_gln-L(e); EX_glu-L(e); EX_h(e); EX_ha_pre1(e); FRUt4; GALU; GF6PTA; GLNt4; GLUVESSEC; HAS1; HEX7; NAt; NDPK2; PGI; PGMT; UAGDP; UDPGD	ac[c]; ac[e]; accoa[c]; acgam1p[c]; acgam6p[c]; adp[c]; amp[c]; atp[c]; coa[c]; f6p[c]; fru[c]; fru[e]; g1p[c]; g6p[c]; gam6p[c]; gln-L[c]; gln-L[e]; glu-L[c]; glu-L[e]; h2o[c]; h[c]; h[e]; ha-pre1[e]; na1[c]; na1[e]; nad[c]; nadh[c]; pi[c]; ppi[c]; uacgam[c]; udp[c]; udpg[c]; udpglcur[c]; utp[c]
2342	21	1 ac[e] + 6 atp[c] + 2 fru[e] + 1 h2o[c] + 1 ha-pre1[e] + 2 nad[c] + 1 nh4[e] --> 5 adp[c] + 1 amp[c] + 7 h[c] + 1 ha[e] + 2 nadh[c] + 1 pi[c] + 3 ppi[c]	ACGAM6PSi; ACGAMPM; ACS; ACt2r; EX_ac(e); EX_fru(e); EX_ha(e); EX_ha_pre1(e); EX_nh4(e); FRUt1r; GALU; GF6PTA; GLNS; HAS2; HEX7; NDPK2; NH4t3r; PGI; PGMT; UAGDP; UDPGD	ac[c]; ac[e]; accoa[c]; acgam1p[c]; acgam6p[c]; adp[c]; amp[c]; atp[c]; coa[c]; f6p[c]; fru[c]; fru[e]; g1p[c]; g6p[c]; gam6p[c]; gln-L[c]; glu-L[c]; h2o[c]; h[c]; h[e]; ha[e]; ha-pre1[e]; nad[c]; nadh[c]; nh4[c]; nh4[e]; pi[c]; ppi[c]; uacgam[c]; udp[c]; udpg[c]; udpglcur[c]; utp[c]
2343	20	1 ac[e] + 6 atp[c] + 2 fru[e] + 1 h2o[c] + 2 nad[c] + 1 nh4[e] --> 5 adp[c] + 1 amp[c] + 7 h[c] + 1 ha-pre1[e] + 2 nadh[c] + 1 pi[c] + 3 ppi[c]	ACGAM6PSi; ACGAMPM; ACS; ACt2r; EX_ac(e); EX_fru(e); EX_ha_pre1(e); EX_nh4(e); FRUt1r; GALU; GF6PTA; GLNS; HAS1; HEX7; NDPK2; NH4t3r; PGI; PGMT; UAGDP; UDPGD	ac[c]; ac[e]; accoa[c]; acgam1p[c]; acgam6p[c]; adp[c]; amp[c]; atp[c]; coa[c]; f6p[c]; fru[c]; fru[e]; g1p[c]; g6p[c]; gam6p[c]; gln-L[c]; glu-L[c]; h2o[c]; h[c]; h[e]; ha-pre1[e]; nad[c]; nadh[c]; nh4[c]; nh4[e]; pi[c]; ppi[c]; uacgam[c]; udp[c]; udpg[c]; udpglcur[c]; utp[c]
2344	22	1 ac[e] + 6 atp[c] + 2 glc-D[e] + 1 gln-L[e] + 2 h2o[c] + 2 nad[c] --> 5 adp[c] + 1 amp[c] + 1 glu-L[e] + 7 h[c] + 1 ha-pre1[e] + 2 nadh[c] + 1 pi[c] + 3 ppi[c]	ACGAM6PSi; ACGAMPM; ACS; ACt2r; EX_ac(e); EX_glc(e); EX_gln-L(e); EX_glu-L(e); EX_ha_pre1(e); GALU; GF6PTA; GLCt1r; GLCt4_2; GLNtN1; GLUVESSEC; HAS1; HEX1; NDPK2; PGI; PGMT; UAGDP; UDPGD	ac[c]; ac[e]; accoa[c]; acgam1p[c]; acgam6p[c]; adp[c]; amp[c]; atp[c]; coa[c]; f6p[c]; g1p[c]; g6p[c]; gam6p[c]; glc-D[c]; glc-D[e]; gln-L[c]; gln-L[e]; glu-L[c]; glu-L[e]; h2o[c]; h[c]; h[e]; ha-pre1[e]; na1[c]; na1[e]; nad[c]; nadh[c]; pi[c]; ppi[c]; uacgam[c]; udp[c]; udpg[c]; udpglcur[c]; utp[c]
2345	21	1 ac[e] + 6 atp[c] + 2 glc-D[e] + 1 h2o[c] + 1 ha-pre1[e] + 2 nad[c] + 1 nh4[e] --> 5 adp[c] + 1 amp[c] + 7 h[c] + 1 ha[e] + 2 nadh[c] + 1 pi[c] + 3 ppi[c]	ACGAM6PSi; ACGAMPM; ACS; ACt2r; EX_ac(e); EX_glc(e); EX_ha(e); EX_ha_pre1(e); EX_nh4(e); GALU; GF6PTA; GLCt1r; GLNS; HAS2; HEX1; NDPK2; NH4t3r; PGI; PGMT; UAGDP; UDPGD	ac[c]; ac[e]; accoa[c]; acgam1p[c]; acgam6p[c]; adp[c]; amp[c]; atp[c]; coa[c]; f6p[c]; g1p[c]; g6p[c]; gam6p[c]; glc-D[c]; glc-D[e]; gln-L[c]; glu-L[c]; h2o[c]; h[c]; h[e]; ha[e]; ha-pre1[e]; nad[c]; nadh[c]; nh4[c]; nh4[e]; pi[c]; ppi[c]; uacgam[c]; udp[c]; udpg[c]; udpglcur[c]; utp[c]
2346	29	1 ac[e] + 5 atp[c] + 1 bilglcur[e] + 1 gam[e] + 1 h2o[c] + 1 h[e] --> 4 adp[c] + 1 amp[c] + 1 bilirub[e] + 4 h[c] + 3 h[r] + 1 ha-pre1[e] + 3 ppi[c]	ACGAM6PSi; ACGAMPM; ACS; ACt2r; BILGLCURt; BILGLCURtr; BILIRUBt2; BILIRUBtr; CERT1rt; CERT2rt; EX_ac(e); EX_bilglcur(e); EX_bilirub(e); EX_gam(e); EX_h(e); EX_ha_pre1(e); GALU; GAMt1r; GBA; HAS1; HEX1; HEX10; NDPK2; PGMT; UAGDP; UDPGLCAter; UDPGLCter; UGCG; UGT1A10r	ac[c]; ac[e]; accoa[c]; acgam1p[c]; acgam6p[c]; adp[c]; amp[c]; atp[c]; bilglcur[c]; bilglcur[e]; bilglcur[r]; bilirub[c]; bilirub[e]; bilirub[r]; coa[c]; crm-hs[c]; crm-hs[r]; g1p[c]; g6p[c]; gam6p[c]; gam[c]; gam[e]; glc-D[c]; gluside-hs[c]; gluside-hs[r]; h2o[c]; h[c]; h[e]; h[r]; ha-pre1[e]; hco3[c]; hco3[e]; ppi[c]; uacgam[c]; udp[c]; udp[r]; udpg[c]; udpg[r]; udpglcur[c]; udpglcur[r]; ump[c…
2411	15	2 atp[c] + 1 fad[m] + 1 glyc[e] + 2 h2o[c] + 1 man[e] + 1 nad[c] --> 2 adp[c] + 1 fadh2[m] + 4 h[c] + 1 nadh[c] + 2 pi[c] + kdn[c]	ACNAM9PL2; ACYP; DM_kdn(c); ENO; EX_glyc(e); EX_man(e); G3PD2m; GAPD; GLYCt; GLYK; HEX4; KDNH; MANt1r; PGM; TPI	13dpg[c]; 2pg[c]; 3pg[c]; adp[c]; atp[c]; dhap[c]; fad[m]; fadh2[m]; g3p[c]; glyc3p[c]; glyc[c]; glyc[e]; h2o[c]; h[c]; kdn[c]; kdnp[c]; man6p[c]; man[c]; man[e]; nad[c]; nadh[c]; pep[c]; pi[c]
2412	15	3 atp[c] + 3 fad[m] + 3 glyc[e] + 3 h2o[c] + 1 nad[c] --> 3 adp[c] + 3 fadh2[m] + 5 h[c] + 1 nadh[c] + 3 pi[c] + kdn[c]	ACNAM9PL2; ACYP; DM_kdn(c); ENO; EX_glyc(e); FBA; FBP; G3PD2m; GAPD; GLYCt; GLYK; KDNH; MAN6PI; PGM; TPI	13dpg[c]; 2pg[c]; 3pg[c]; adp[c]; atp[c]; dhap[c]; f6p[c]; fad[m]; fadh2[m]; fdp[c]; g3p[c]; glyc3p[c]; glyc[c]; glyc[e]; h2o[c]; h[c]; kdn[c]; kdnp[c]; man6p[c]; nad[c]; nadh[c]; pep[c]; pi[c]
2472	16	1 drib[e] + 1 h2o[c] + 2 nad[c] --> 1 ac[e] + 4 h[c] + 2 nadh[c] + 1 pyr[e]	ACYP; ACt2r; ALDD2x; DRBK; DRIBt; DRPA; ENO; EX_ac(e); EX_drib(e); EX_pyr(e); GAPD; GLCt1r; GLCt2_2; PGM; PYK; PYRt2r	13dpg[c]; 2dr5p[c]; 2pg[c]; 3pg[c]; ac[c]; ac[e]; acald[c]; adp[c]; atp[c]; drib[c]; drib[e]; g3p[c]; glc-D[c]; glc-D[e]; h2o[c]; h[c]; h[e]; nad[c]; nadh[c]; pep[c]; pi[c]; pyr[c]; pyr[e]
2473	16	1 drib[e] + 1 h2o[c] + 2 nad[c] --> 1 ac[e] + 4 h[c] + 2 nadh[c] + 1 pyr[e]	ACYP; ACt2r; ALDD2x; DRBK; DRIBt; DRPA; ENO; EX_ac(e); EX_drib(e); EX_pyr(e); GAPD; GLCt1r; GLCt2r; PGM; PYK; PYRt2r	13dpg[c]; 2dr5p[c]; 2pg[c]; 3pg[c]; ac[c]; ac[e]; acald[c]; adp[c]; atp[c]; drib[c]; drib[e]; g3p[c]; glc-D[c]; glc-D[e]; h2o[c]; h[c]; h[e]; nad[c]; nadh[c]; pep[c]; pi[c]; pyr[c]; pyr[e]
2474	16	1 drib[e] + 1 h2o[c] + 1 nad[c] + 1 nadp[c] --> 1 ac[e] + 4 h[c] + 1 nadh[c] + 1 nadph[c] + 1 pyr[e]	ACYP; ACt2r; ALDD2y; DRBK; DRIBt; DRPA; ENO; EX_ac(e); EX_drib(e); EX_pyr(e); GAPD; GLCt1r; GLCt2_2; PGM; PYK; PYRt2r	13dpg[c]; 2dr5p[c]; 2pg[c]; 3pg[c]; ac[c]; ac[e]; acald[c]; adp[c]; atp[c]; drib[c]; drib[e]; g3p[c]; glc-D[c]; glc-D[e]; h2o[c]; h[c]; h[e]; nad[c]; nadh[c]; nadp[c]; nadph[c]; pep[c]; pi[c]; pyr[c]; pyr[e]
2475	17	1 ala-L[e] + 1 atp[c] + 1 glyc[e] + 2 h2o[c] + 3 nad[c] --> 1 adp[c] + 5 h[c] + 3 nadh[c] + 1 pi[c] + 1 pyr[e] + 1 ser-L[e]	ACYP; ALASERNaEx; ALATA_L; EX_ala-L(e); EX_glyc(e); EX_pyr(e); EX_ser-L(e); G3PD1; GAPD; GLYCt; GLYK; NAt3_1; PGCD; PSERT; PSP_L; PYRt2r; TPI	13dpg[c]; 3pg[c]; 3php[c]; adp[c]; akg[c]; ala-L[c]; ala-L[e]; atp[c]; dhap[c]; g3p[c]; glu-L[c]; glyc3p[c]; glyc[c]; glyc[e]; h2o[c]; h[c]; h[e]; na1[c]; na1[e]; nad[c]; nadh[c]; pi[c]; pser-L[c]; pyr[c]; pyr[e]; ser-L[c]; ser-L[e]
2476	13	1 fad[m] + 1 glyc[e] + 1 nad[c] --> 1 fadh2[m] + 1 h[c] + 1 h[e] + 1 nadh[c] + 1 pyr[e]	ACYP; ENO; EX_glyc(e); EX_h(e); EX_pyr(e); G3PD2m; GAPD; GLYCt; GLYK; PGM; PYK; PYRt2r; TPI	13dpg[c]; 2pg[c]; 3pg[c]; adp[c]; atp[c]; dhap[c]; fad[m]; fadh2[m]; g3p[c]; glyc3p[c]; glyc[c]; glyc[e]; h2o[c]; h[c]; h[e]; nad[c]; nadh[c]; pep[c]; pi[c]; pyr[c]; pyr[e]
2485	15	1 amp[c] + 2 atp[c] + 3 h2o[c] + 1 uri[e] --> 2 adp[c] + 1 cytd[e] + 2 h[c] + 1 ins[e] + 3 pi[c]	ADA; CTPS1; CYTDt; CYTK1; EX_cytd(e); EX_ins(e); EX_uri(e); INSt; NDPK3; NTD4; NTD7; UMPK; UMPK3; URIK1; URIt	adn[c]; adp[c]; amp[c]; atp[c]; cdp[c]; cmp[c]; ctp[c]; cytd[c]; cytd[e]; h2o[c]; h[c]; ins[c]; ins[e]; nh4[c]; pi[c]; udp[c]; ump[c]; uri[c]; uri[e]; utp[c]
2486	15	1 amp[c] + 3 atp[c] + 4 h2o[c] + 1 uri[e] --> 3 adp[c] + 1 cytd[e] + 3 h[c] + 1 ins[e] + 4 pi[c]	ADA; CTPS2; CYTDt; CYTK6; CYTK7; EX_cytd(e); EX_ins(e); EX_uri(e); GLNS; INSt; NTD4; NTD7; UMPK3; URIK1; URIt	adn[c]; adp[c]; amp[c]; atp[c]; cdp[c]; cmp[c]; ctp[c]; cytd[c]; cytd[e]; gln-L[c]; glu-L[c]; h2o[c]; h[c]; ins[c]; ins[e]; nh4[c]; pi[c]; udp[c]; ump[c]; uri[c]; uri[e]; utp[c]
2491	10	4 atp[c] + 4 h2o[c] + 1 nad[c] --> 2 adp[c] + 1 amp[c] + 1 gdp[c] + 4 h[c] + 1 nadh[c] + 1 pi[c] + 2 ppi[c]	ADA; GK1; GLNS; GMPS2; HXPRT; IMPD; NTD7; PPM; PRPPS; PUNP5	adn[c]; adp[c]; amp[c]; atp[c]; gdp[c]; gln-L[c]; glu-L[c]; gmp[c]; h2o[c]; h[c]; hxan[c]; imp[c]; ins[c]; nad[c]; nadh[c]; nh4[c]; pi[c]; ppi[c]; prpp[c]; r1p[c]; r5p[c]; xmp[c]
2513	13	1 ade[e] + 2 atp[c] + 1 fru[e] + 1 h2o[c] + 2 nadp[c] --> 2 adp[c] + 1 amp[c] + 1 co2[c] + 4 h[c] + 2 nadph[c] + 1 pi[c]	ADEt; ADNK1; EX_ade(e); EX_fru(e); FRUt1r; G6PDH2r; GND; HEX7; PGI; PGL; PPM; PUNP1; RPI	6pgc[c]; 6pgl[c]; ade[c]; ade[e]; adn[c]; adp[c]; amp[c]; atp[c]; co2[c]; f6p[c]; fru[c]; fru[e]; g6p[c]; h2o[c]; h[c]; nadp[c]; nadph[c]; pi[c]; r1p[c]; r5p[c]; ru5p-D[c]
2580	11	1 atp[c] + 1 dad-2[e] + 1 gsn[e] --> 1 adp[c] + 1 amp[c] + 1 dgsn[e] + 1 h[c]	ADNK1; DADNt4; DGSNt; EX_dad-2(e); EX_dgsn(e); EX_gsn(e); GSNt; PUNP1; PUNP2; PUNP3; PUNP4	2dr1p[c]; ade[c]; adn[c]; adp[c]; amp[c]; atp[c]; dad-2[c]; dad-2[e]; dgsn[c]; dgsn[e]; gsn[c]; gsn[e]; gua[c]; h[c]; pi[c]; r1p[c]
2581	11	1 dad-2[e] + 1 gdp[c] + 1 h2o[c] --> 1 amp[c] + 1 dgsn[e] + 1 h[c] + 1 pi[c]	ADNK1; DADNt4; DGSNt; EX_dad-2(e); EX_dgsn(e); GK1; NTD9; PUNP1; PUNP2; PUNP3; PUNP4	2dr1p[c]; ade[c]; adn[c]; adp[c]; amp[c]; atp[c]; dad-2[c]; dad-2[e]; dgsn[c]; dgsn[e]; gdp[c]; gmp[c]; gsn[c]; gua[c]; h2o[c]; h[c]; pi[c]; r1p[c]
2582	11	1 atp[c] + 1 dad-2[e] + 1 ins[e] --> 1 adp[c] + 1 amp[c] + 1 din[e] + 1 h[c]	ADNK1; DADNt4; DINt; EX_dad-2(e); EX_din(e); EX_ins(e); INSt; PUNP1; PUNP2; PUNP5; PUNP6	2dr1p[c]; ade[c]; adn[c]; adp[c]; amp[c]; atp[c]; dad-2[c]; dad-2[e]; din[c]; din[e]; h[c]; hxan[c]; ins[c]; ins[e]; pi[c]; r1p[c]
2593	12	1 adn[e] + 1 dgsn[e] <==> 1 dad-2[e] + 1 gsn[e]	ADNt; DADNt4; DGSNt; EX_adn(e); EX_dad-2(e); EX_dgsn(e); EX_gsn(e); GSNt; PUNP1; PUNP2; PUNP3; PUNP4	2dr1p[c]; ade[c]; adn[c]; adn[e]; dad-2[c]; dad-2[e]; dgsn[c]; dgsn[e]; gsn[c]; gsn[e]; gua[c]; pi[c]; r1p[c]
2594	12	1 adn[e] + 1 din[e] <==> 1 dad-2[e] + 1 ins[e]	ADNt; DADNt4; DINt; EX_adn(e); EX_dad-2(e); EX_din(e); EX_ins(e); INSt; PUNP1; PUNP2; PUNP5; PUNP6	2dr1p[c]; ade[c]; adn[c]; adn[e]; dad-2[c]; dad-2[e]; din[c]; din[e]; hxan[c]; ins[c]; ins[e]; pi[c]; r1p[c]
2605	15	1 adprib[e] + 7 h2o[c] + 10 nadp[c] --> 1 amp[c] + 5 co2[c] + 12 h[c] + 10 nadph[c] + 1 pi[c]	ADPRDP; ADPRIBt; EX_adprib(e); FBA; FBP; G6PDH2r; GND; PGI; PGL; RPE; RPI; TALA; TKT1; TKT2; TPI	6pgc[c]; 6pgl[c]; adprib[c]; adprib[e]; amp[c]; co2[c]; dhap[c]; e4p[c]; f6p[c]; fdp[c]; g3p[c]; g6p[c]; h2o[c]; h[c]; nadp[c]; nadph[c]; pi[c]; r5p[c]; ru5p-D[c]; s7p[c]; xu5p-D[c]
2606	14	1 adprib[e] + 3 h2o[c] + 4 nadp[c] --> 1 amp[c] + 2 co2[c] + 6 h[c] + 1 mthgxl[e] + 4 nadph[c] + 1 pi[c]	ADPRDP; ADPRIBt; EX_adprib(e); EX_mthgxl(e); G6PDH2r; GND; MGSA2; MTHGXLt; PGI; PGL; RPE; TALA; TKT1; TKT2	6pgc[c]; 6pgl[c]; adprib[c]; adprib[e]; amp[c]; co2[c]; e4p[c]; f6p[c]; g3p[c]; g6p[c]; h2o[c]; h[c]; mthgxl[c]; mthgxl[e]; nadp[c]; nadph[c]; pi[c]; r5p[c]; ru5p-D[c]; s7p[c]; xu5p-D[c]
2609	32	1 adprib[e] + 8 atp[c] + 1 co2[c] + 2 gln-L[e] + 1 gly[e] + 1 gtp[c] + 7 h2o[c] + 2 meoh[e] + 6 nad[c] --> 7 adp[c] + 2 akg[e] + 3 amp[c] + 1 gdp[c] + 21 h[c] + 6 nadh[c] + 8 pi[c] + 1 ppi[c]	ADPRDP; ADPRIBt; ADSL1; ADSL2; ADSS; AICART; AIRCr; AKGt4_3; ALCD1; ASPTA; EX_adprib(e); EX_akg(e); EX_gln-L(e); EX_gly(e); EX_meoh(e); FALDH; FTHFL; FUM; GARFT; GLNt4; GLUPRT; GLYVESSEC; GLYt4; IMPC; MDH; MEOHt2; PRAGSr; PRAIS; PRASCS; PRFGS; PRPPS; SFGTH	10fthf[c]; 25aics[c]; 5aizc[c]; Sfglutth[c]; adp[c]; adprib[c]; adprib[e]; aicar[c]; air[c]; akg[c]; akg[e]; amp[c]; asp-L[c]; atp[c]; co2[c]; dcamp[c]; fald[c]; fgam[c]; for[c]; fpram[c]; fprica[c]; fum[c]; gar[c]; gdp[c]; gln-L[c]; gln-L[e]; glu-L[c]; gly[c]; gly[e]; gthrd[c]; gtp[c]; h2o[c]; h[c]; imp[c]; mal-L[c]; meoh[c]; meoh[e]; na1[c]; na1[e]; nad[c]; nadh[c]; oaa[c]; pi[c]; ppi[c]; pram[…
2616	12	1 atp[c] + 1 dad-2[e] + 1 ins[e] + 1 pi[c] --> 2 amp[c] + 1 din[e] + 1 h[c] + 1 ppi[c]	ADPT; DADNt4; DINt; EX_dad-2(e); EX_din(e); EX_ins(e); INSt; PPM; PRPPS; PUNP2; PUNP5; PUNP6	2dr1p[c]; ade[c]; amp[c]; atp[c]; dad-2[c]; dad-2[e]; din[c]; din[e]; h[c]; hxan[c]; ins[c]; ins[e]; pi[c]; ppi[c]; prpp[c]; r1p[c]; r5p[c]
2617	12	1 atp[c] + 1 dad-2[e] + 1 pi[c] + 1 uri[e] --> 2 amp[c] + 1 duri[e] + 1 h[c] + 1 ppi[c]	ADPT; DADNt4; DURIPP; DURIt; EX_dad-2(e); EX_duri(e); EX_uri(e); PPM; PRPPS; PUNP2; PYNP2r; URIt	2dr1p[c]; ade[c]; amp[c]; atp[c]; dad-2[c]; dad-2[e]; duri[c]; duri[e]; h[c]; pi[c]; ppi[c]; prpp[c]; r1p[c]; r5p[c]; ura[c]; uri[c]; uri[e]
2668	30	6 atp[c] + 1 co2[c] + 2 gln-L[e] + 1 gtp[c] + 3 h2o[c] + 4 nad[c] + 1 rib-D[e] + 2 ser-L[e] --> 5 adp[c] + 2 akg[e] + 2 amp[c] + 1 gdp[c] + 1 gly[e] + 15 h[c] + 4 nadh[c] + 5 pi[c] + 1 ppi[c]	ADSL1; ADSL2; ADSS; AICART; AIRCr; AKGt4_3; ASPTA; EX_akg(e); EX_gln-L(e); EX_gly(e); EX_rib-D(e); EX_ser-L(e); FUM; GARFT; GHMT2r; GLNSERNaEx; GLUPRT; GLYt2r; IMPC; MDH; MTHFC; MTHFD2; PRAGSr; PRAIS; PRASCS; PRFGS; PRPPS; RBK; RIBt2; SERt4	10fthf[c]; 25aics[c]; 5aizc[c]; adp[c]; aicar[c]; air[c]; akg[c]; akg[e]; amp[c]; asp-L[c]; atp[c]; co2[c]; dcamp[c]; fgam[c]; fpram[c]; fprica[c]; fum[c]; gar[c]; gdp[c]; gln-L[c]; gln-L[e]; glu-L[c]; gly[c]; gly[e]; gtp[c]; h2o[c]; h[c]; h[e]; imp[c]; mal-L[c]; methf[c]; mlthf[c]; na1[c]; na1[e]; nad[c]; nadh[c]; oaa[c]; pi[c]; ppi[c]; pram[c]; prpp[c]; r5p[c]; rib-D[c]; rib-D[e]; ser-L[c]; ser…
2669	31	6 atp[c] + 1 co2[c] + 2 gln-L[e] + 1 gtp[c] + 3 h2o[c] + 2 nad[c] + 2 nadp[c] + 1 rib-D[e] + 2 ser-L[e] --> 5 adp[c] + 2 akg[e] + 2 amp[c] + 1 gdp[c] + 1 gly[e] + 15 h[c] + 2 nadh[c] + 2 nadph[c] + 5 pi[c] + 1 ppi[c]	ADSL1; ADSL2; ADSS; AICART; AIRCr; AKGt4_3; ASPTA; EX_akg(e); EX_gln-L(e); EX_gly(e); EX_rib-D(e); EX_ser-L(e); FUM; GARFT; GHMT2r; GLNt4; GLUPRT; IMPC; MDH; MTHFC; MTHFD; NAt; PRAGSr; PRAIS; PRASCS; PRFGS; PRPPS; RBK; RIBt2; SERGLYexR; SERtN1	10fthf[c]; 25aics[c]; 5aizc[c]; adp[c]; aicar[c]; air[c]; akg[c]; akg[e]; amp[c]; asp-L[c]; atp[c]; co2[c]; dcamp[c]; fgam[c]; fpram[c]; fprica[c]; fum[c]; gar[c]; gdp[c]; gln-L[c]; gln-L[e]; glu-L[c]; gly[c]; gly[e]; gtp[c]; h2o[c]; h[c]; h[e]; imp[c]; mal-L[c]; methf[c]; mlthf[c]; na1[c]; na1[e]; nad[c]; nadh[c]; nadp[c]; nadph[c]; oaa[c]; pi[c]; ppi[c]; pram[c]; prpp[c]; r5p[c]; rib-D[c]; rib-…
2670	31	6 atp[c] + 1 co2[c] + 2 gln-L[e] + 1 gtp[c] + 3 h2o[c] + 4 nad[c] + 1 rib-D[e] + 2 ser-L[e] --> 5 adp[c] + 2 akg[e] + 2 amp[c] + 1 gdp[c] + 1 gly[e] + 15 h[c] + 4 nadh[c] + 5 pi[c] + 1 ppi[c]	ADSL1; ADSL2; ADSS; AICART; AIRCr; AKGt4_3; ASPTA; EX_akg(e); EX_gln-L(e); EX_gly(e); EX_rib-D(e); EX_ser-L(e); FUM; GARFT; GHMT2r; GLNt4; GLUPRT; IMPC; MDH; MTHFC; MTHFD2; NAt; PRAGSr; PRAIS; PRASCS; PRFGS; PRPPS; RBK; RIBt2; SERGLYexR; SERtN1	10fthf[c]; 25aics[c]; 5aizc[c]; adp[c]; aicar[c]; air[c]; akg[c]; akg[e]; amp[c]; asp-L[c]; atp[c]; co2[c]; dcamp[c]; fgam[c]; fpram[c]; fprica[c]; fum[c]; gar[c]; gdp[c]; gln-L[c]; gln-L[e]; glu-L[c]; gly[c]; gly[e]; gtp[c]; h2o[c]; h[c]; h[e]; imp[c]; mal-L[c]; methf[c]; mlthf[c]; na1[c]; na1[e]; nad[c]; nadh[c]; oaa[c]; pi[c]; ppi[c]; pram[c]; prpp[c]; r5p[c]; rib-D[c]; rib-D[e]; ser-L[c]; ser…
2671	31	6 atp[c] + 1 co2[c] + 2 gln-L[e] + 1 gtp[c] + 3 h2o[c] + 2 nad[c] + 2 nadp[c] + 1 rib-D[e] + 2 ser-L[e] --> 5 adp[c] + 2 akg[e] + 2 amp[c] + 1 gdp[c] + 1 gly[e] + 15 h[c] + 2 nadh[c] + 2 nadph[c] + 5 pi[c] + 1 ppi[c]	ADSL1; ADSL2; ADSS; AICART; AIRCr; AKGt4_3; ASPTA; EX_akg(e); EX_gln-L(e); EX_gly(e); EX_rib-D(e); EX_ser-L(e); FUM; GARFT; GHMT2r; GLNtN1; GLUPRT; IMPC; MDH; MTHFC; MTHFD; PRAGSr; PRAIS; PRASCS; PRFGS; PRPPS; RBK; RIBt; RIBt2; SERGLYexR; SERtN1	10fthf[c]; 25aics[c]; 5aizc[c]; adp[c]; aicar[c]; air[c]; akg[c]; akg[e]; amp[c]; asp-L[c]; atp[c]; co2[c]; dcamp[c]; fgam[c]; fpram[c]; fprica[c]; fum[c]; gar[c]; gdp[c]; gln-L[c]; gln-L[e]; glu-L[c]; gly[c]; gly[e]; gtp[c]; h2o[c]; h[c]; h[e]; imp[c]; mal-L[c]; methf[c]; mlthf[c]; na1[c]; na1[e]; nad[c]; nadh[c]; nadp[c]; nadph[c]; oaa[c]; pi[c]; ppi[c]; pram[c]; prpp[c]; r5p[c]; rib-D[c]; rib-…
2672	31	6 atp[c] + 1 co2[c] + 2 gln-L[e] + 1 gtp[c] + 3 h2o[c] + 2 nad[c] + 2 nadp[c] + 1 rib-D[e] + 2 ser-L[e] --> 5 adp[c] + 2 akg[e] + 2 amp[c] + 1 gdp[c] + 1 gly[e] + 15 h[c] + 2 nadh[c] + 2 nadph[c] + 5 pi[c] + 1 ppi[c]	ADSL1; ADSL2; ADSS; AICART; AIRCr; AKGt4_3; ASPTA; EX_akg(e); EX_gln-L(e); EX_gly(e); EX_rib-D(e); EX_ser-L(e); FUM; GARFT; GHMT2r; GLNtN1; GLUPRT; GLYt2r; IMPC; MDH; MTHFC; MTHFD; PRAGSr; PRAIS; PRASCS; PRFGS; PRPPS; RBK; RIBt2; SERTHRNaEx; THRGLYexR	10fthf[c]; 25aics[c]; 5aizc[c]; adp[c]; aicar[c]; air[c]; akg[c]; akg[e]; amp[c]; asp-L[c]; atp[c]; co2[c]; dcamp[c]; fgam[c]; fpram[c]; fprica[c]; fum[c]; gar[c]; gdp[c]; gln-L[c]; gln-L[e]; glu-L[c]; gly[c]; gly[e]; gtp[c]; h2o[c]; h[c]; h[e]; imp[c]; mal-L[c]; methf[c]; mlthf[c]; na1[c]; na1[e]; nad[c]; nadh[c]; nadp[c]; nadph[c]; oaa[c]; pi[c]; ppi[c]; pram[c]; prpp[c]; r5p[c]; rib-D[c]; rib-…
2673	30	6 atp[c] + 1 co2[c] + 2 gln-L[e] + 1 gtp[c] + 3 h2o[c] + 4 nad[c] + 1 rib-D[e] + 2 ser-L[e] --> 5 adp[c] + 2 akg[e] + 2 amp[c] + 1 gdp[c] + 1 gly[e] + 15 h[c] + 4 nadh[c] + 5 pi[c] + 1 ppi[c]	ADSL1; ADSL2; ADSS; AICART; AIRCr; AKGt4_3; ASPTA; EX_akg(e); EX_gln-L(e); EX_gly(e); EX_rib-D(e); EX_ser-L(e); FUM; GARFT; GHMT2r; GLNt4; GLUPRT; GLYt2r; IMPC; MDH; MTHFC; MTHFD2; PRAGSr; PRAIS; PRASCS; PRFGS; PRPPS; RBK; RIBt2; SERGLNNaEx	10fthf[c]; 25aics[c]; 5aizc[c]; adp[c]; aicar[c]; air[c]; akg[c]; akg[e]; amp[c]; asp-L[c]; atp[c]; co2[c]; dcamp[c]; fgam[c]; fpram[c]; fprica[c]; fum[c]; gar[c]; gdp[c]; gln-L[c]; gln-L[e]; glu-L[c]; gly[c]; gly[e]; gtp[c]; h2o[c]; h[c]; h[e]; imp[c]; mal-L[c]; methf[c]; mlthf[c]; na1[c]; na1[e]; nad[c]; nadh[c]; oaa[c]; pi[c]; ppi[c]; pram[c]; prpp[c]; r5p[c]; rib-D[c]; rib-D[e]; ser-L[c]; ser…
2674	31	6 atp[c] + 1 co2[c] + 2 gln-L[e] + 1 gtp[c] + 3 h2o[c] + 2 nad[c] + 2 nadp[c] + 1 rib-D[e] + 2 ser-L[e] --> 5 adp[c] + 2 akg[e] + 2 amp[c] + 1 gdp[c] + 1 gly[e] + 15 h[c] + 2 nadh[c] + 2 nadph[c] + 5 pi[c] + 1 ppi[c]	ADSL1; ADSL2; ADSS; AICART; AIRCr; AKGt4_3; ALAGLYexR; ASPTA; EX_akg(e); EX_gln-L(e); EX_gly(e); EX_rib-D(e); EX_ser-L(e); FUM; GARFT; GHMT2r; GLNALANaEx; GLUPRT; GLYt2r; IMPC; MDH; MTHFC; MTHFD; PRAGSr; PRAIS; PRASCS; PRFGS; PRPPS; RBK; RIBt2; SERtN1	10fthf[c]; 25aics[c]; 5aizc[c]; adp[c]; aicar[c]; air[c]; akg[c]; akg[e]; ala-L[c]; ala-L[e]; amp[c]; asp-L[c]; atp[c]; co2[c]; dcamp[c]; fgam[c]; fpram[c]; fprica[c]; fum[c]; gar[c]; gdp[c]; gln-L[c]; gln-L[e]; glu-L[c]; gly[c]; gly[e]; gtp[c]; h2o[c]; h[c]; h[e]; imp[c]; mal-L[c]; methf[c]; mlthf[c]; na1[c]; na1[e]; nad[c]; nadh[c]; nadp[c]; nadph[c]; oaa[c]; pi[c]; ppi[c]; pram[c]; prpp[c]; r5…
2675	32	9 atp[c] + 1 co2[c] + 2 gln-L[e] + 1 gly[e] + 1 gtp[c] + 6 h2o[c] + 2 meoh[e] + 6 nad[c] + 1 rib-D[e] --> 8 adp[c] + 2 akg[e] + 2 amp[c] + 1 gdp[c] + 20 h[c] + 6 nadh[c] + 8 pi[c] + 1 ppi[c]	ADSL1; ADSL2; ADSS; AICART; AIRCr; AKGt4_3; ALCD1; ASPTA; EX_akg(e); EX_gln-L(e); EX_gly(e); EX_meoh(e); EX_rib-D(e); FALDH; FTHFL; FUM; GARFT; GLNt4; GLUPRT; GLYVESSEC; GLYt4; IMPC; MDH; MEOHt2; PRAGSr; PRAIS; PRASCS; PRFGS; PRPPS; RBK; RIBt; SFGTH	10fthf[c]; 25aics[c]; 5aizc[c]; Sfglutth[c]; adp[c]; aicar[c]; air[c]; akg[c]; akg[e]; amp[c]; asp-L[c]; atp[c]; co2[c]; dcamp[c]; fald[c]; fgam[c]; for[c]; fpram[c]; fprica[c]; fum[c]; gar[c]; gdp[c]; gln-L[c]; gln-L[e]; glu-L[c]; gly[c]; gly[e]; gthrd[c]; gtp[c]; h2o[c]; h[c]; imp[c]; mal-L[c]; meoh[c]; meoh[e]; na1[c]; na1[e]; nad[c]; nadh[c]; oaa[c]; pi[c]; ppi[c]; pram[c]; prpp[c]; r5p[c]; r…
2684	14	2 atp[c] + 1 gtp[c] + 3 h2o[c] + 1 pi[m] --> 1 adp[c] + 1 amp[c] + 1 gdp[c] + 3 h[c] + 3 pi[c] + 1 ppi[c]	ADSL1; ADSS; AMPDA; ASNNm; ASNS1; ASNtm; ASPGLUm; ASPTAm; FUM; GLNS; GLUDxm; GLUt2m; MALtm; MDHm	adp[c]; akg[m]; amp[c]; asn-L[c]; asn-L[m]; asp-L[c]; asp-L[m]; atp[c]; dcamp[c]; fum[c]; gdp[c]; gln-L[c]; glu-L[c]; glu-L[m]; gtp[c]; h2o[c]; h2o[m]; h[c]; h[m]; imp[c]; mal-L[c]; mal-L[m]; nad[m]; nadh[m]; nh4[c]; nh4[m]; oaa[m]; pi[c]; pi[m]; ppi[c]
2685	14	2 atp[c] + 1 gtp[c] + 3 h2o[c] + 1 nad[m] + 1 nadph[m] + 1 pi[m] --> 1 adp[c] + 1 amp[c] + 1 gdp[c] + 3 h[c] + 1 nadh[m] + 1 nadp[m] + 3 pi[c] + 1 ppi[c]	ADSL1; ADSS; AMPDA; ASNNm; ASNS1; ASNtm; ASPGLUm; ASPTAm; FUM; GLNS; GLUDym; GLUt2m; MALtm; MDHm	adp[c]; akg[m]; amp[c]; asn-L[c]; asn-L[m]; asp-L[c]; asp-L[m]; atp[c]; dcamp[c]; fum[c]; gdp[c]; gln-L[c]; glu-L[c]; glu-L[m]; gtp[c]; h2o[c]; h2o[m]; h[c]; h[m]; imp[c]; mal-L[c]; mal-L[m]; nad[m]; nadh[m]; nadp[m]; nadph[m]; nh4[c]; nh4[m]; oaa[m]; pi[c]; pi[m]; ppi[c]
2694	14	1 adp[c] + 1 asp-L[e] + 1 gtp[c] + 1 h2o[c] --> 1 amp[c] + 1 atp[c] + 1 co2[c] + 1 nh4[e] + 1 pi[c] + 1 pyr[e]	ADSL1; ADSS; ASPt6; EX_asp-L(e); EX_nh4(e); EX_pyr(e); FUM; GK1; GMPR; ME2; NAt; NKCC2t; NKCCt; PYRt2r	adp[c]; amp[c]; asp-L[c]; asp-L[e]; atp[c]; cl[c]; cl[e]; co2[c]; dcamp[c]; fum[c]; gdp[c]; gmp[c]; gtp[c]; h2o[c]; h[c]; h[e]; imp[c]; k[c]; k[e]; mal-L[c]; na1[c]; na1[e]; nadp[c]; nadph[c]; nh4[c]; nh4[e]; pi[c]; pyr[c]; pyr[e]
2695	32	6 atp[c] + 1 co2[c] + 2 gln-L[e] + 4 h2o[c] + 1 nad[c] + 2 nadp[c] + 2 ser-L[e] --> 5 adp[c] + 1 akg[e] + 1 amp[c] + 1 glu-L[e] + 1 gly[e] + 12 h[c] + 1 hxan[e] + 1 nadh[c] + 2 nadph[c] + 5 pi[c] + 1 ppi[c]	ADSL2; AICART; AIRCr; AKGt4_3; ASPTA; EX_akg(e); EX_gln-L(e); EX_glu-L(e); EX_gly(e); EX_hxan(e); EX_ser-L(e); FUM; GARFT; GHMT2r; GLNt4; GLUPRT; GLUVESSEC; HYXNt; IMPC; MDH; MTHFC; MTHFD; NTD11; PPM; PRAGSr; PRAIS; PRASCS; PRFGS; PRPPS; PUNP5; SERGLYexR; SERt4	10fthf[c]; 25aics[c]; 5aizc[c]; adp[c]; aicar[c]; air[c]; akg[c]; akg[e]; amp[c]; asp-L[c]; atp[c]; co2[c]; fgam[c]; fpram[c]; fprica[c]; fum[c]; gar[c]; gln-L[c]; gln-L[e]; glu-L[c]; glu-L[e]; gly[c]; gly[e]; h2o[c]; h[c]; hxan[c]; hxan[e]; imp[c]; ins[c]; mal-L[c]; methf[c]; mlthf[c]; na1[c]; na1[e]; nad[c]; nadh[c]; nadp[c]; nadph[c]; oaa[c]; pi[c]; ppi[c]; pram[c]; prpp[c]; r1p[c]; r5p[c]; se…
2696	32	6 atp[c] + 1 co2[c] + 2 gln-L[e] + 4 h2o[c] + 1 nad[c] + 2 nadp[c] + 2 ser-L[e] --> 5 adp[c] + 1 akg[e] + 1 amp[c] + 1 glu-L[e] + 1 gly[e] + 12 h[c] + 1 hxan[e] + 1 nadh[c] + 2 nadph[c] + 5 pi[c] + 1 ppi[c]	ADSL2; AICART; AIRCr; AKGt4_3; ASPTA; EX_akg(e); EX_gln-L(e); EX_glu-L(e); EX_gly(e); EX_hxan(e); EX_ser-L(e); FUM; GARFT; GHMT2r; GLNt4; GLUPRT; GLUVESSEC; GLYt4; HYXNt; IMPC; MDH; MTHFC; MTHFD; NTD11; PPM; PRAGSr; PRAIS; PRASCS; PRFGS; PRPPS; PUNP5; SERGLYexR	10fthf[c]; 25aics[c]; 5aizc[c]; adp[c]; aicar[c]; air[c]; akg[c]; akg[e]; amp[c]; asp-L[c]; atp[c]; co2[c]; fgam[c]; fpram[c]; fprica[c]; fum[c]; gar[c]; gln-L[c]; gln-L[e]; glu-L[c]; glu-L[e]; gly[c]; gly[e]; h2o[c]; h[c]; hxan[c]; hxan[e]; imp[c]; ins[c]; mal-L[c]; methf[c]; mlthf[c]; na1[c]; na1[e]; nad[c]; nadh[c]; nadp[c]; nadph[c]; oaa[c]; pi[c]; ppi[c]; pram[c]; prpp[c]; r1p[c]; r5p[c]; se…
2699	20	5 atp[c] + 1 chol[e] + 1 glyc[e] + 1 gtp[c] + 1 h2o[c] + 2 hdca[e] --> 3 adp[c] + 2 amp[c] + 1 gdp[c] + 2 h[c] + 1 pchol-hs[e] + 1 pi[c] + 3 ppi[c]	AGPAT1; ARTPLM1; ARTPLM2; CEPTC; CHLPCTD; CHOLK; CHOLtu; CYTK3; DAGK_hs; EX_chol(e); EX_glyc(e); EX_hdca(e); EX_pchol_hs(e); FACOAL160i; GLYCt; GLYK; GPAM_hs; HDCAtr; NDPK3; PCt	Rtotal2coa[c]; Rtotalcoa[c]; adp[c]; alpa-hs[c]; amp[c]; atp[c]; cdp[c]; cdpchol[c]; chol[c]; chol[e]; cholp[c]; cmp[c]; coa[c]; ctp[c]; dag-hs[c]; gdp[c]; glyc3p[c]; glyc[c]; glyc[e]; gtp[c]; h2o[c]; h[c]; hdca[c]; hdca[e]; pa-hs[c]; pchol-hs[c]; pchol-hs[e]; pi[c]; pmtcoa[c]; ppi[c]
2700	20	4 atp[c] + 1 chol[e] + 1 glyc[e] + 2 gtp[c] + 1 h2o[c] + 2 hdca[e] --> 2 adp[c] + 2 amp[c] + 2 gdp[c] + 2 h[c] + 1 pchol-hs[e] + 1 pi[c] + 3 ppi[c]	AGPAT1; ARTPLM1; ARTPLM2; CEPTC; CHLPCTD; CHOLK; CHOLtu; CYTK3; CYTK6; DAGK_hs; EX_chol(e); EX_glyc(e); EX_hdca(e); EX_pchol_hs(e); FACOAL160i; GLYCt; GLYK; GPAM_hs; HDCAtr; PCt	Rtotal2coa[c]; Rtotalcoa[c]; adp[c]; alpa-hs[c]; amp[c]; atp[c]; cdp[c]; cdpchol[c]; chol[c]; chol[e]; cholp[c]; cmp[c]; coa[c]; ctp[c]; dag-hs[c]; gdp[c]; glyc3p[c]; glyc[c]; glyc[e]; gtp[c]; h2o[c]; h[c]; hdca[c]; hdca[e]; pa-hs[c]; pchol-hs[c]; pchol-hs[e]; pi[c]; pmtcoa[c]; ppi[c]
2701	21	3 atp[c] + 2 h2o[c] + 1 hdca[e] + 1 retinol[e] --> 1 11-cis-retfa[e] + 2 adp[c] + 1 amp[c] + 2 h[c] + 2 ppi[c]	AGPAT1; ARTCOAL1; ARTPLM2; CEPTC; CHLPCTD; CHOLK; CYTK1; DAGK_hs; EX_11-cis-retfa(e); EX_hdca(e); EX_retinol(e); FACOAL160i; GPAM_hs; GPDDA1; HDCAtr; LPASE; LRAT1; NDPK3; RETFAt2; RETI1; RETt	11-cis-retfa[c]; 11-cis-retfa[e]; Rtotal2coa[c]; Rtotal[c]; Rtotalcoa[c]; adp[c]; alpa-hs[c]; amp[c]; atp[c]; cdp[c]; cdpchol[c]; chol[c]; cholp[c]; cmp[c]; coa[c]; ctp[c]; dag-hs[c]; g3pc[c]; glyc3p[c]; h2o[c]; h[c]; hdca[c]; hdca[e]; lpchol-hs[c]; pa-hs[c]; pchol-hs[c]; pmtcoa[c]; ppi[c]; retinol-cis-11[c]; retinol[c]; retinol[e]
2702	23	3 atp[c] + 1 h2o[c] + 1 h[c] + 1 hdca[e] + 2 nadh[c] + 1 retn[e] --> 1 11-cis-retfa[e] + 2 adp[c] + 1 amp[c] + 2 nad[c] + 2 ppi[c]	AGPAT1; ARTCOAL1; ARTPLM2; CEPTC; CHLPCTD; CHOLK; CYTK1; DAGK_hs; EX_11-cis-retfa(e); EX_hdca(e); EX_retn(e); FACOAL160i; GPAM_hs; GPDDA1; HDCAtr; LPASE; LRAT1; NDPK3; RADH; RAI1; RDH3; RETFAt2; RETNt	11-cis-retfa[c]; 11-cis-retfa[e]; Rtotal2coa[c]; Rtotal[c]; Rtotalcoa[c]; adp[c]; alpa-hs[c]; amp[c]; atp[c]; cdp[c]; cdpchol[c]; chol[c]; cholp[c]; cmp[c]; coa[c]; ctp[c]; dag-hs[c]; g3pc[c]; glyc3p[c]; h2o[c]; h[c]; hdca[c]; hdca[e]; lpchol-hs[c]; nad[c]; nadh[c]; pa-hs[c]; pchol-hs[c]; pmtcoa[c]; ppi[c]; retinal-11-cis[c]; retinal[c]; retinol-cis-11[c]; retn[c]; retn[e]
2703	23	3 atp[c] + 2 h2o[c] + 1 hdca[e] + 1 retinol[e] --> 1 9-cis-retfa[e] + 2 adp[c] + 1 amp[c] + 2 h[c] + 2 ppi[c]	AGPAT1; ARTCOAL1; ARTPLM2; CEPTC; CHLPCTD; CHOLK; CYTK1; DAGK_hs; EX_9-cis-retfa(e); EX_hdca(e); EX_retinol(e); FACOAL160i; GPAM_hs; GPDDA1; HDCAtr; LPASE; LRAT2; NDPK3; RAI2; RDH1a; RDH2a; RETFAt1; RETt	9-cis-retfa[c]; 9-cis-retfa[e]; Rtotal2coa[c]; Rtotal[c]; Rtotalcoa[c]; adp[c]; alpa-hs[c]; amp[c]; atp[c]; cdp[c]; cdpchol[c]; chol[c]; cholp[c]; cmp[c]; coa[c]; ctp[c]; dag-hs[c]; g3pc[c]; glyc3p[c]; h2o[c]; h[c]; hdca[c]; hdca[e]; lpchol-hs[c]; nadp[c]; nadph[c]; pa-hs[c]; pchol-hs[c]; pmtcoa[c]; ppi[c]; retinal-cis-9[c]; retinal[c]; retinol-9-cis[c]; retinol[c]; retinol[e]
2704	21	3 atp[c] + 2 h2o[c] + 1 hdca[e] + 1 retinol[e] --> 1 9-cis-retfa[e] + 2 adp[c] + 1 amp[c] + 2 h[c] + 2 ppi[c]	AGPAT1; ARTCOAL1; ARTPLM2; CEPTC; CHLPCTD; CHOLK; CYTK1; DAGK_hs; EX_9-cis-retfa(e); EX_hdca(e); EX_retinol(e); FACOAL160i; GPAM_hs; GPDDA1; HDCAtr; LPASE; LRAT2; NDPK3; RETFAt1; RETI2; RETt	9-cis-retfa[c]; 9-cis-retfa[e]; Rtotal2coa[c]; Rtotal[c]; Rtotalcoa[c]; adp[c]; alpa-hs[c]; amp[c]; atp[c]; cdp[c]; cdpchol[c]; chol[c]; cholp[c]; cmp[c]; coa[c]; ctp[c]; dag-hs[c]; g3pc[c]; glyc3p[c]; h2o[c]; h[c]; hdca[c]; hdca[e]; lpchol-hs[c]; pa-hs[c]; pchol-hs[c]; pmtcoa[c]; ppi[c]; retinol-9-cis[c]; retinol[c]; retinol[e]
2705	23	4 atp[c] + 3 h2o[c] + 1 hdca[e] + 1 nadh[c] + 1 nadp[c] + 1 retinol[e] --> 1 11-cis-retfa[e] + 3 adp[c] + 1 amp[c] + 3 h[c] + 1 nad[c] + 1 nadph[c] + 1 pi[c] + 2 ppi[c]	AGPAT1; ARTCOAL1; ARTPLM2; CEPTC; CHLPCTD; CHOLK; CYTK1; EX_11-cis-retfa(e); EX_hdca(e); EX_retinol(e); FACOAL160i; GPAM_hs; GPDDA1; HDCAtr; LPASE; LRAT1; NDPK3; PPAP; RAI1; RDH1a; RDH3; RETFAt2; RETt	11-cis-retfa[c]; 11-cis-retfa[e]; Rtotal2coa[c]; Rtotal[c]; Rtotalcoa[c]; adp[c]; alpa-hs[c]; amp[c]; atp[c]; cdp[c]; cdpchol[c]; chol[c]; cholp[c]; cmp[c]; coa[c]; ctp[c]; dag-hs[c]; g3pc[c]; glyc3p[c]; h2o[c]; h[c]; hdca[c]; hdca[e]; lpchol-hs[c]; nad[c]; nadh[c]; nadp[c]; nadph[c]; pa-hs[c]; pchol-hs[c]; pi[c]; pmtcoa[c]; ppi[c]; retinal-11-cis[c]; retinal[c]; retinol-cis-11[c]; retinol[c]; re…
2706	21	4 atp[c] + 3 h2o[c] + 1 hdca[e] + 1 retinol[e] --> 1 11-cis-retfa[e] + 3 adp[c] + 1 amp[c] + 3 h[c] + 1 pi[c] + 2 ppi[c]	AGPAT1; ARTCOAL1; ARTPLM2; CEPTC; CHLPCTD; CHOLK; CYTK1; EX_11-cis-retfa(e); EX_hdca(e); EX_retinol(e); FACOAL160i; GPAM_hs; GPDDA1; HDCAtr; LPASE; LRAT1; NDPK3; PPAP; RETFAt2; RETI1; RETt	11-cis-retfa[c]; 11-cis-retfa[e]; Rtotal2coa[c]; Rtotal[c]; Rtotalcoa[c]; adp[c]; alpa-hs[c]; amp[c]; atp[c]; cdp[c]; cdpchol[c]; chol[c]; cholp[c]; cmp[c]; coa[c]; ctp[c]; dag-hs[c]; g3pc[c]; glyc3p[c]; h2o[c]; h[c]; hdca[c]; hdca[e]; lpchol-hs[c]; pa-hs[c]; pchol-hs[c]; pi[c]; pmtcoa[c]; ppi[c]; retinol-cis-11[c]; retinol[c]; retinol[e]
2707	21	4 atp[c] + 3 h2o[c] + 1 hdca[e] + 1 retinol[e] --> 1 9-cis-retfa[e] + 3 adp[c] + 1 amp[c] + 3 h[c] + 1 pi[c] + 2 ppi[c]	AGPAT1; ARTCOAL1; ARTPLM2; CEPTC; CHLPCTD; CHOLK; CYTK1; EX_9-cis-retfa(e); EX_hdca(e); EX_retinol(e); FACOAL160i; GPAM_hs; GPDDA1; HDCAtr; LPASE; LRAT2; NDPK3; PPAP; RETFAt1; RETI2; RETt	9-cis-retfa[c]; 9-cis-retfa[e]; Rtotal2coa[c]; Rtotal[c]; Rtotalcoa[c]; adp[c]; alpa-hs[c]; amp[c]; atp[c]; cdp[c]; cdpchol[c]; chol[c]; cholp[c]; cmp[c]; coa[c]; ctp[c]; dag-hs[c]; g3pc[c]; glyc3p[c]; h2o[c]; h[c]; hdca[c]; hdca[e]; lpchol-hs[c]; pa-hs[c]; pchol-hs[c]; pi[c]; pmtcoa[c]; ppi[c]; retinol-9-cis[c]; retinol[c]; retinol[e]
2708	20	2 atp[c] + 1 gtp[c] + 2 h2o[c] + 1 hdca[e] + 1 retinol[e] --> 1 adp[c] + 1 amp[c] + 1 gdp[c] + 2 h[c] + 2 ppi[c] + 1 retfa[e]	AGPAT1; ARTCOAL1; ARTPLM2; CEPTC; CHLPCTD; CHOLK; CYTK3; DAGK_hs; EX_hdca(e); EX_retfa(e); EX_retinol(e); FACOAL160i; GPAM_hs; GPDDA1; HDCAtr; LPASE; LRAT; NDPK3; RETFAt; RETt	Rtotal2coa[c]; Rtotal[c]; Rtotalcoa[c]; adp[c]; alpa-hs[c]; amp[c]; atp[c]; cdp[c]; cdpchol[c]; chol[c]; cholp[c]; cmp[c]; coa[c]; ctp[c]; dag-hs[c]; g3pc[c]; gdp[c]; glyc3p[c]; gtp[c]; h2o[c]; h[c]; hdca[c]; hdca[e]; lpchol-hs[c]; pa-hs[c]; pchol-hs[c]; pmtcoa[c]; ppi[c]; retfa[c]; retfa[e]; retinol[c]; retinol[e]
2709	23	2 atp[c] + 1 gtp[c] + 1 h2o[c] + 1 h[c] + 1 hdca[e] + 2 nadph[c] + 1 retn[e] --> 1 9-cis-retfa[e] + 1 adp[c] + 1 amp[c] + 1 gdp[c] + 2 nadp[c] + 2 ppi[c]	AGPAT1; ARTCOAL1; ARTPLM2; CEPTC; CHLPCTD; CHOLK; CYTK3; DAGK_hs; EX_9-cis-retfa(e); EX_hdca(e); EX_retn(e); FACOAL160i; GPAM_hs; GPDDA1; HDCAtr; LPASE; LRAT2; NDPK3; RADH2; RAI2; RDH2a; RETFAt1; RETNt	9-cis-retfa[c]; 9-cis-retfa[e]; Rtotal2coa[c]; Rtotal[c]; Rtotalcoa[c]; adp[c]; alpa-hs[c]; amp[c]; atp[c]; cdp[c]; cdpchol[c]; chol[c]; cholp[c]; cmp[c]; coa[c]; ctp[c]; dag-hs[c]; g3pc[c]; gdp[c]; glyc3p[c]; gtp[c]; h2o[c]; h[c]; hdca[c]; hdca[e]; lpchol-hs[c]; nadp[c]; nadph[c]; pa-hs[c]; pchol-hs[c]; pmtcoa[c]; ppi[c]; retinal-cis-9[c]; retinal[c]; retinol-9-cis[c]; retn[c]; retn[e]
2712	23	3 atp[c] + 1 gtp[c] + 2 h2o[c] + 1 hdca[e] + 2 nadph[c] + 1 retn[e] --> 1 9-cis-retfa[e] + 2 adp[c] + 1 amp[c] + 1 gdp[c] + 2 nadp[c] + 1 pi[c] + 2 ppi[c]	AGPAT1; ARTCOAL1; ARTPLM2; CEPTC; CHLPCTD; CHOLK; CYTK3; EX_9-cis-retfa(e); EX_hdca(e); EX_retn(e); FACOAL160i; GPAM_hs; GPDDA1; HDCAtr; LPASE; LRAT2; NDPK3; PPAP; RADH2; RAI2; RDH2a; RETFAt1; RETNt	9-cis-retfa[c]; 9-cis-retfa[e]; Rtotal2coa[c]; Rtotal[c]; Rtotalcoa[c]; adp[c]; alpa-hs[c]; amp[c]; atp[c]; cdp[c]; cdpchol[c]; chol[c]; cholp[c]; cmp[c]; coa[c]; ctp[c]; dag-hs[c]; g3pc[c]; gdp[c]; glyc3p[c]; gtp[c]; h2o[c]; h[c]; hdca[c]; hdca[e]; lpchol-hs[c]; nadp[c]; nadph[c]; pa-hs[c]; pchol-hs[c]; pi[c]; pmtcoa[c]; ppi[c]; retinal-cis-9[c]; retinal[c]; retinol-9-cis[c]; retn[c]; retn[e]
2713	23	3 atp[c] + 1 h2o[c] + 1 h[c] + 1 hdca[e] + 1 nadh[c] + 1 nadph[c] + 1 retn[e] --> 1 11-cis-retfa[e] + 2 adp[c] + 1 amp[c] + 1 nad[c] + 1 nadp[c] + 2 ppi[c]	AGPAT1; ARTCOAL1; ARTPLM2; CEPTC; CHLPCTD; CHOLK; CYTK6; DAGK_hs; EX_11-cis-retfa(e); EX_hdca(e); EX_retn(e); FACOAL160i; GPAM_hs; GPDDA1; HDCAtr; LPASE; LRAT1; NDPK3; RADH2; RAI1; RDH3; RETFAt2; RETNt	11-cis-retfa[c]; 11-cis-retfa[e]; Rtotal2coa[c]; Rtotal[c]; Rtotalcoa[c]; adp[c]; alpa-hs[c]; amp[c]; atp[c]; cdp[c]; cdpchol[c]; chol[c]; cholp[c]; cmp[c]; coa[c]; ctp[c]; dag-hs[c]; g3pc[c]; glyc3p[c]; h2o[c]; h[c]; hdca[c]; hdca[e]; lpchol-hs[c]; nad[c]; nadh[c]; nadp[c]; nadph[c]; pa-hs[c]; pchol-hs[c]; pmtcoa[c]; ppi[c]; retinal-11-cis[c]; retinal[c]; retinol-cis-11[c]; retn[c]; retn[e]
2714	21	3 atp[c] + 2 h2o[c] + 1 hdca[e] + 1 retinol[e] --> 1 9-cis-retfa[e] + 2 adp[c] + 1 amp[c] + 2 h[c] + 2 ppi[c]	AGPAT1; ARTCOAL1; ARTPLM2; CEPTC; CHLPCTD; CHOLK; CYTK1; CYTK6; DAGK_hs; EX_9-cis-retfa(e); EX_hdca(e); EX_retinol(e); FACOAL160i; GPAM_hs; GPDDA1; HDCAtr; LPASE; LRAT2; RETFAt1; RETI2; RETt	9-cis-retfa[c]; 9-cis-retfa[e]; Rtotal2coa[c]; Rtotal[c]; Rtotalcoa[c]; adp[c]; alpa-hs[c]; amp[c]; atp[c]; cdp[c]; cdpchol[c]; chol[c]; cholp[c]; cmp[c]; coa[c]; ctp[c]; dag-hs[c]; g3pc[c]; glyc3p[c]; h2o[c]; h[c]; hdca[c]; hdca[e]; lpchol-hs[c]; pa-hs[c]; pchol-hs[c]; pmtcoa[c]; ppi[c]; retinol-9-cis[c]; retinol[c]; retinol[e]
2715	20	1 atp[c] + 2 gtp[c] + 2 h2o[c] + 1 hdca[e] + 1 retinol[e] --> 1 amp[c] + 2 gdp[c] + 2 h[c] + 2 ppi[c] + 1 retfa[e]	AGPAT1; ARTCOAL1; ARTPLM2; CEPTC; CHLPCTD; CHOLK; CYTK3; CYTK6; DAGK_hs; EX_hdca(e); EX_retfa(e); EX_retinol(e); FACOAL160i; GPAM_hs; GPDDA1; HDCAtr; LPASE; LRAT; RETFAt; RETt	Rtotal2coa[c]; Rtotal[c]; Rtotalcoa[c]; adp[c]; alpa-hs[c]; amp[c]; atp[c]; cdp[c]; cdpchol[c]; chol[c]; cholp[c]; cmp[c]; coa[c]; ctp[c]; dag-hs[c]; g3pc[c]; gdp[c]; glyc3p[c]; gtp[c]; h2o[c]; h[c]; hdca[c]; hdca[e]; lpchol-hs[c]; pa-hs[c]; pchol-hs[c]; pmtcoa[c]; ppi[c]; retfa[c]; retfa[e]; retinol[c]; retinol[e]
2716	21	1 atp[c] + 2 gtp[c] + 2 h2o[c] + 1 hdca[e] + 1 retinol[e] --> 1 11-cis-retfa[e] + 1 amp[c] + 2 gdp[c] + 2 h[c] + 2 ppi[c]	AGPAT1; ARTCOAL1; ARTPLM2; CEPTC; CHLPCTD; CHOLK; CYTK3; CYTK6; DAGK_hs; EX_11-cis-retfa(e); EX_hdca(e); EX_retinol(e); FACOAL160i; GPAM_hs; GPDDA1; HDCAtr; LPASE; LRAT1; RETFAt2; RETI1; RETt	11-cis-retfa[c]; 11-cis-retfa[e]; Rtotal2coa[c]; Rtotal[c]; Rtotalcoa[c]; adp[c]; alpa-hs[c]; amp[c]; atp[c]; cdp[c]; cdpchol[c]; chol[c]; cholp[c]; cmp[c]; coa[c]; ctp[c]; dag-hs[c]; g3pc[c]; gdp[c]; glyc3p[c]; gtp[c]; h2o[c]; h[c]; hdca[c]; hdca[e]; lpchol-hs[c]; pa-hs[c]; pchol-hs[c]; pmtcoa[c]; ppi[c]; retinol-cis-11[c]; retinol[c]; retinol[e]
2717	21	1 atp[c] + 2 gtp[c] + 2 h2o[c] + 1 hdca[e] + 1 retinol[e] --> 1 9-cis-retfa[e] + 1 amp[c] + 2 gdp[c] + 2 h[c] + 2 ppi[c]	AGPAT1; ARTCOAL1; ARTPLM2; CEPTC; CHLPCTD; CHOLK; CYTK3; CYTK6; DAGK_hs; EX_9-cis-retfa(e); EX_hdca(e); EX_retinol(e); FACOAL160i; GPAM_hs; GPDDA1; HDCAtr; LPASE; LRAT2; RETFAt1; RETI2; RETt	9-cis-retfa[c]; 9-cis-retfa[e]; Rtotal2coa[c]; Rtotal[c]; Rtotalcoa[c]; adp[c]; alpa-hs[c]; amp[c]; atp[c]; cdp[c]; cdpchol[c]; chol[c]; cholp[c]; cmp[c]; coa[c]; ctp[c]; dag-hs[c]; g3pc[c]; gdp[c]; glyc3p[c]; gtp[c]; h2o[c]; h[c]; hdca[c]; hdca[e]; lpchol-hs[c]; pa-hs[c]; pchol-hs[c]; pmtcoa[c]; ppi[c]; retinol-9-cis[c]; retinol[c]; retinol[e]
2719	23	3 atp[c] + 2 h2o[c] + 1 hdca[e] + 1 retinol[e] --> 1 11-cis-retfa[e] + 2 adp[c] + 1 amp[c] + 2 h[c] + 2 ppi[c]	AGPAT1; ARTCOAL1; ARTPLM2; CEPTE; CYTK1; DAGK_hs; ETHAK; EX_11-cis-retfa(e); EX_hdca(e); EX_retinol(e); FACOAL160i; GPAM_hs; GPDDA1; HDCAtr; LPASE; LRAT1; NDPK3; PETHCT; PSSA1_hs; PSSA2_hs; RETFAt2; RETI1; RETt	11-cis-retfa[c]; 11-cis-retfa[e]; Rtotal2coa[c]; Rtotal[c]; Rtotalcoa[c]; adp[c]; alpa-hs[c]; amp[c]; atp[c]; cdp[c]; cdpea[c]; chol[c]; cmp[c]; coa[c]; ctp[c]; dag-hs[c]; etha[c]; ethamp[c]; g3pc[c]; glyc3p[c]; h2o[c]; h[c]; hdca[c]; hdca[e]; lpchol-hs[c]; pa-hs[c]; pchol-hs[c]; pe-hs[c]; pmtcoa[c]; ppi[c]; ps-hs[c]; retinol-cis-11[c]; retinol[c]; retinol[e]; ser-L[c]
2720	23	2 atp[c] + 1 gtp[c] + 2 h2o[c] + 1 hdca[e] + 1 retinol[e] --> 1 11-cis-retfa[e] + 1 adp[c] + 1 amp[c] + 1 gdp[c] + 2 h[c] + 2 ppi[c]	AGPAT1; ARTCOAL1; ARTPLM2; CEPTE; CYTK3; DAGK_hs; ETHAK; EX_11-cis-retfa(e); EX_hdca(e); EX_retinol(e); FACOAL160i; GPAM_hs; GPDDA1; HDCAtr; LPASE; LRAT1; NDPK3; PETHCT; PSSA1_hs; PSSA2_hs; RETFAt2; RETI1; RETt	11-cis-retfa[c]; 11-cis-retfa[e]; Rtotal2coa[c]; Rtotal[c]; Rtotalcoa[c]; adp[c]; alpa-hs[c]; amp[c]; atp[c]; cdp[c]; cdpea[c]; chol[c]; cmp[c]; coa[c]; ctp[c]; dag-hs[c]; etha[c]; ethamp[c]; g3pc[c]; gdp[c]; glyc3p[c]; gtp[c]; h2o[c]; h[c]; hdca[c]; hdca[e]; lpchol-hs[c]; pa-hs[c]; pchol-hs[c]; pe-hs[c]; pmtcoa[c]; ppi[c]; ps-hs[c]; retinol-cis-11[c]; retinol[c]; retinol[e]; ser-L[c]
2721	23	2 atp[c] + 1 gtp[c] + 2 h2o[c] + 1 hdca[e] + 1 retinol[e] --> 1 9-cis-retfa[e] + 1 adp[c] + 1 amp[c] + 1 gdp[c] + 2 h[c] + 2 ppi[c]	AGPAT1; ARTCOAL1; ARTPLM2; CEPTE; CYTK3; DAGK_hs; ETHAK; EX_9-cis-retfa(e); EX_hdca(e); EX_retinol(e); FACOAL160i; GPAM_hs; GPDDA1; HDCAtr; LPASE; LRAT2; NDPK3; PETHCT; PSSA1_hs; PSSA2_hs; RETFAt1; RETI2; RETt	9-cis-retfa[c]; 9-cis-retfa[e]; Rtotal2coa[c]; Rtotal[c]; Rtotalcoa[c]; adp[c]; alpa-hs[c]; amp[c]; atp[c]; cdp[c]; cdpea[c]; chol[c]; cmp[c]; coa[c]; ctp[c]; dag-hs[c]; etha[c]; ethamp[c]; g3pc[c]; gdp[c]; glyc3p[c]; gtp[c]; h2o[c]; h[c]; hdca[c]; hdca[e]; lpchol-hs[c]; pa-hs[c]; pchol-hs[c]; pe-hs[c]; pmtcoa[c]; ppi[c]; ps-hs[c]; retinol-9-cis[c]; retinol[c]; retinol[e]; ser-L[c]
2723	23	4 atp[c] + 3 h2o[c] + 1 hdca[e] + 1 retinol[e] --> 1 9-cis-retfa[e] + 3 adp[c] + 1 amp[c] + 3 h[c] + 1 pi[c] + 2 ppi[c]	AGPAT1; ARTCOAL1; ARTPLM2; CEPTE; CYTK1; CYTK6; ETHAK; EX_9-cis-retfa(e); EX_hdca(e); EX_retinol(e); FACOAL160i; GPAM_hs; GPDDA1; HDCAtr; LPASE; LRAT2; PETHCT; PPAP; PSSA1_hs; PSSA2_hs; RETFAt1; RETI2; RETt	9-cis-retfa[c]; 9-cis-retfa[e]; Rtotal2coa[c]; Rtotal[c]; Rtotalcoa[c]; adp[c]; alpa-hs[c]; amp[c]; atp[c]; cdp[c]; cdpea[c]; chol[c]; cmp[c]; coa[c]; ctp[c]; dag-hs[c]; etha[c]; ethamp[c]; g3pc[c]; glyc3p[c]; h2o[c]; h[c]; hdca[c]; hdca[e]; lpchol-hs[c]; pa-hs[c]; pchol-hs[c]; pe-hs[c]; pi[c]; pmtcoa[c]; ppi[c]; ps-hs[c]; retinol-9-cis[c]; retinol[c]; retinol[e]; ser-L[c]
2726	8	2 h2o[c] --> 2 h[c]	AGPAT1; ARTCOAL1; ARTCOAL2; DAGK_hs; GLYK; GPAM_hs; LPS2; LPS3	Rtotal2[c]; Rtotal2coa[c]; Rtotal[c]; Rtotalcoa[c]; adp[c]; alpa-hs[c]; atp[c]; coa[c]; dag-hs[c]; glyc3p[c]; glyc[c]; h2o[c]; h[c]; mag-hs[c]; pa-hs[c]
2727	20	4 atp[c] + 2 gtp[c] + 7 h2o[c] --> 4 adp[c] + 2 gdp[c] + 7 h[c] + 4 pi[c] + 1 ppi[c]	AGPAT1; ARTCOAL1; ARTCOAL2; CDIPTr; CDS; CYTK3; CYTK4; CYTK5; GLYK; GPAM_hs; LPS2; LPS3; MI1345PP; MI134P4P; MI13PP; MI145PK; MI1PP; PI45PLC; PI5P4K; PIK5	Rtotal2[c]; Rtotal2coa[c]; Rtotal[c]; Rtotalcoa[c]; adp[c]; alpa-hs[c]; atp[c]; cdp[c]; cdpdag-hs[c]; cmp[c]; coa[c]; ctp[c]; dag-hs[c]; dcdp[c]; dcmp[c]; gdp[c]; glyc3p[c]; glyc[c]; gtp[c]; h2o[c]; h[c]; inost[c]; mag-hs[c]; mi1345p[c]; mi134p[c]; mi13p[c]; mi145p[c]; mi1p-D[c]; pa-hs[c]; pail45p-hs[c]; pail5p-hs[c]; pail-hs[c]; pi[c]; ppi[c]
2728	20	5 atp[c] + 1 gtp[c] + 7 h2o[c] --> 5 adp[c] + 1 gdp[c] + 7 h[c] + 4 pi[c] + 1 ppi[c]	AGPAT1; ARTCOAL1; ARTCOAL2; CDIPTr; CDS; CYTK3; GLYK; GPAM_hs; LPS2; LPS3; MI1345PP; MI134PP; MI145PK; MI34PP; MI3PP; PI45PLC; PI4P5K; PIK4; UMPK; UMPK2	Rtotal2[c]; Rtotal2coa[c]; Rtotal[c]; Rtotalcoa[c]; adp[c]; alpa-hs[c]; atp[c]; cdp[c]; cdpdag-hs[c]; cmp[c]; coa[c]; ctp[c]; dag-hs[c]; gdp[c]; glyc3p[c]; glyc[c]; gtp[c]; h2o[c]; h[c]; inost[c]; mag-hs[c]; mi1345p[c]; mi134p[c]; mi145p[c]; mi34p[c]; mi3p-D[c]; pa-hs[c]; pail45p-hs[c]; pail4p-hs[c]; pail-hs[c]; pi[c]; ppi[c]; udp[c]; ump[c]
2729	18	4 atp[c] + 1 gtp[c] + 6 h2o[c] --> 4 adp[c] + 1 gdp[c] + 6 h[c] + 3 pi[c] + 1 ppi[c]	AGPAT1; ARTCOAL1; ARTCOAL2; CDIPTr; CDS; CYTK3; GLYK; GPAM_hs; LPS2; LPS3; MI145PP; MI14P4P; MI1PP; PI45PLC; PI5P4K; PIK5; UMPK; UMPK2	Rtotal2[c]; Rtotal2coa[c]; Rtotal[c]; Rtotalcoa[c]; adp[c]; alpa-hs[c]; atp[c]; cdp[c]; cdpdag-hs[c]; cmp[c]; coa[c]; ctp[c]; dag-hs[c]; gdp[c]; glyc3p[c]; glyc[c]; gtp[c]; h2o[c]; h[c]; inost[c]; mag-hs[c]; mi145p[c]; mi14p[c]; mi1p-D[c]; pa-hs[c]; pail45p-hs[c]; pail5p-hs[c]; pail-hs[c]; pi[c]; ppi[c]; udp[c]; ump[c]
2730	18	4 atp[c] + 1 gtp[c] + 6 h2o[c] --> 4 adp[c] + 1 gdp[c] + 6 h[c] + 3 pi[c] + 1 ppi[c]	AGPAT1; ARTCOAL1; ARTCOAL2; CDIPTr; CDS; CYTK3; GLYK; GPAM_hs; LPS2; LPS3; MI145PP; MI14PP; MI4PP; PI45PLC; PI5P4K; PIK5; UMPK; UMPK2	Rtotal2[c]; Rtotal2coa[c]; Rtotal[c]; Rtotalcoa[c]; adp[c]; alpa-hs[c]; atp[c]; cdp[c]; cdpdag-hs[c]; cmp[c]; coa[c]; ctp[c]; dag-hs[c]; gdp[c]; glyc3p[c]; glyc[c]; gtp[c]; h2o[c]; h[c]; inost[c]; mag-hs[c]; mi145p[c]; mi14p[c]; mi4p-D[c]; pa-hs[c]; pail45p-hs[c]; pail5p-hs[c]; pail-hs[c]; pi[c]; ppi[c]; udp[c]; ump[c]
2731	18	5 atp[c] + 6 h2o[c] --> 5 adp[c] + 6 h[c] + 3 pi[c] + 1 ppi[c]	AGPAT1; ARTCOAL1; ARTCOAL2; CDIPTr; CDS; CYTK6; GLYK; GPAM_hs; LPS2; LPS3; MI145PP; MI14PP; MI4PP; PI45PLC; PI5P4K; PIK5; UMPK; UMPK2	Rtotal2[c]; Rtotal2coa[c]; Rtotal[c]; Rtotalcoa[c]; adp[c]; alpa-hs[c]; atp[c]; cdp[c]; cdpdag-hs[c]; cmp[c]; coa[c]; ctp[c]; dag-hs[c]; glyc3p[c]; glyc[c]; h2o[c]; h[c]; inost[c]; mag-hs[c]; mi145p[c]; mi14p[c]; mi4p-D[c]; pa-hs[c]; pail45p-hs[c]; pail5p-hs[c]; pail-hs[c]; pi[c]; ppi[c]; udp[c]; ump[c]
2732	16	4 atp[c] + 5 h2o[c] --> 4 adp[c] + 5 h[c] + 2 pi[c] + 1 ppi[c]	AGPAT1; ARTCOAL1; ARTCOAL2; CDIPTr; CDS; CYTK6; GLYK; GPAM_hs; LPS2; LPS3; MI14PP; MI4PP; PI4PLC; PIK4; UMPK; UMPK2	Rtotal2[c]; Rtotal2coa[c]; Rtotal[c]; Rtotalcoa[c]; adp[c]; alpa-hs[c]; atp[c]; cdp[c]; cdpdag-hs[c]; cmp[c]; coa[c]; ctp[c]; dag-hs[c]; glyc3p[c]; glyc[c]; h2o[c]; h[c]; inost[c]; mag-hs[c]; mi14p[c]; mi4p-D[c]; pa-hs[c]; pail4p-hs[c]; pail-hs[c]; pi[c]; ppi[c]; udp[c]; ump[c]
2735	14	3 atp[c] + 4 h2o[c] --> 3 adp[c] + 4 h[c] + 1 pi[c] + 1 ppi[c]	AGPAT1; ARTCOAL1; ARTCOAL2; CEPTC; CHLPCTD; CHOLK; CYTK1; GPAM_hs; GPDDA1; LPASE; LRAT1; NDPK3; PPAP; RETH2	11-cis-retfa[c]; Rtotal2[c]; Rtotal2coa[c]; Rtotal[c]; Rtotalcoa[c]; adp[c]; alpa-hs[c]; atp[c]; cdp[c]; cdpchol[c]; chol[c]; cholp[c]; cmp[c]; coa[c]; ctp[c]; dag-hs[c]; g3pc[c]; glyc3p[c]; h2o[c]; h[c]; lpchol-hs[c]; pa-hs[c]; pchol-hs[c]; pi[c]; ppi[c]; retinol-cis-11[c]
2736	14	3 atp[c] + 4 h2o[c] --> 3 adp[c] + 4 h[c] + 1 pi[c] + 1 ppi[c]	AGPAT1; ARTCOAL1; ARTCOAL2; CEPTC; CHLPCTD; CHOLK; CYTK1; GPAM_hs; GPDDA1; LPASE; LRAT2; NDPK3; PPAP; RETH1	9-cis-retfa[c]; Rtotal2[c]; Rtotal2coa[c]; Rtotal[c]; Rtotalcoa[c]; adp[c]; alpa-hs[c]; atp[c]; cdp[c]; cdpchol[c]; chol[c]; cholp[c]; cmp[c]; coa[c]; ctp[c]; dag-hs[c]; g3pc[c]; glyc3p[c]; h2o[c]; h[c]; lpchol-hs[c]; pa-hs[c]; pchol-hs[c]; pi[c]; ppi[c]; retinol-9-cis[c]
2742	8	1 atp[c] + 3 h2o[c] --> 1 adp[c] + 3 h[c] + 1 pi[c]	AGPAT1; ARTCOAL1; ARTCOAL2; GLYK; GPAM_hs; LPS2; LPS3; PPAP	Rtotal2[c]; Rtotal2coa[c]; Rtotal[c]; Rtotalcoa[c]; adp[c]; alpa-hs[c]; atp[c]; coa[c]; dag-hs[c]; glyc3p[c]; glyc[c]; h2o[c]; h[c]; mag-hs[c]; pa-hs[c]; pi[c]
2744	22	5.78 atp[c] + 1 chol[e] + 3.56 fadh2[m] + 1 glyc[e] + 1 h2o[c] + 1.78 lneldc[e] --> 2.5e-006 R4coa-hs[c] + 4 adp[c] + 1.78 amp[c] + 0.222 coa[c] + 3.56 fad[m] + 2 h[c] + 1 pchol-hs[e] + 1 pi[c] + 2.78 ppi[c]	AGPAT1; ARTFR44; ARTPLM1; ARTPLM2; CEPTC; CHLPCTD; CHOLK; CHOLtu; CYTK1; CYTK6; DAGK_hs; EX_chol(e); EX_glyc(e); EX_lneldc(e); EX_pchol_hs(e); FACOAL1822; GLYCt; GLYK; GPAM_hs; LNELDCt; PCt; RTOT4	R4coa-hs[c]; Rtotal2coa[c]; Rtotalcoa[c]; adp[c]; alpa-hs[c]; amp[c]; atp[c]; cdp[c]; cdpchol[c]; chol[c]; chol[e]; cholp[c]; cmp[c]; coa[c]; ctp[c]; dag-hs[c]; fad[m]; fadh2[m]; glyc3p[c]; glyc[c]; glyc[e]; h2o[c]; h[c]; lneldc[c]; lneldc[e]; lneldccoa[c]; pa-hs[c]; pchol-hs[c]; pchol-hs[e]; pi[c]; pmtcoa[c]; ppi[c]
2827	17	1 ala-L[e] + 1 atp[m] + 1 co2[m] + 1 gtp[c] + 2 h2o[c] + 1 h2o[m] + 2 nad[c] + 1 nadh[m] --> 1 adp[m] + 1 co2[c] + 1 gdp[c] + 1 h[c] + 2 h[m] + 1 nad[m] + 2 nadh[c] + 2 pi[m] + 1 ser-L[e]	ALAGLNexR; ALATA_L; ENO; EX_ala-L(e); EX_ser-L(e); HCO3Em; MALtm; MDH; MDHm; PCm; PEPCK; PGCD; PGM; PSERT; PSP_L; PYRt2m; SERGLNexR	2pg[c]; 3pg[c]; 3php[c]; adp[m]; akg[c]; ala-L[c]; ala-L[e]; atp[m]; co2[c]; co2[m]; gdp[c]; gln-L[c]; gln-L[e]; glu-L[c]; gtp[c]; h2o[c]; h2o[m]; h[c]; h[m]; hco3[m]; mal-L[c]; mal-L[m]; nad[c]; nad[m]; nadh[c]; nadh[m]; oaa[c]; oaa[m]; pep[c]; pi[c]; pi[m]; pser-L[c]; pyr[c]; pyr[m]; ser-L[c]; ser-L[e]
2838	17	1 ala-L[e] + 1 atp[m] + 1 co2[m] + 1 gtp[c] + 2 h2o[c] + 1 h2o[m] + 2 nad[c] + 1 nadh[m] --> 1 adp[m] + 1 co2[c] + 1 gdp[c] + 1 h[c] + 2 h[m] + 1 nad[m] + 2 nadh[c] + 2 pi[m] + 1 ser-L[e]	ALAGLYexR; ALATA_L; ENO; EX_ala-L(e); EX_ser-L(e); HCO3Em; MALtm; MDH; MDHm; PCm; PEPCK; PGCD; PGM; PSERT; PSP_L; PYRt2m; SERGLYexR	2pg[c]; 3pg[c]; 3php[c]; adp[m]; akg[c]; ala-L[c]; ala-L[e]; atp[m]; co2[c]; co2[m]; gdp[c]; glu-L[c]; gly[c]; gly[e]; gtp[c]; h2o[c]; h2o[m]; h[c]; h[m]; hco3[m]; mal-L[c]; mal-L[m]; nad[c]; nad[m]; nadh[c]; nadh[m]; oaa[c]; oaa[m]; pep[c]; pi[c]; pi[m]; pser-L[c]; pyr[c]; pyr[m]; ser-L[c]; ser-L[e]
2852	17	1 ala-L[e] + 1 atp[m] + 1 co2[m] + 1 gtp[c] + 2 h2o[c] + 1 h2o[m] + 2 nad[c] + 1 nadh[m] --> 1 adp[m] + 1 co2[c] + 1 gdp[c] + 1 h[c] + 2 h[m] + 1 nad[m] + 2 nadh[c] + 2 pi[m] + 1 ser-L[e]	ALASERNaEx; ALATA_L; ENO; EX_ala-L(e); EX_ser-L(e); HCO3Em; MALtm; MDH; MDHm; NAt; PCm; PEPCK; PGCD; PGM; PSERT; PSP_L; PYRt2m	2pg[c]; 3pg[c]; 3php[c]; adp[m]; akg[c]; ala-L[c]; ala-L[e]; atp[m]; co2[c]; co2[m]; gdp[c]; glu-L[c]; gtp[c]; h2o[c]; h2o[m]; h[c]; h[m]; hco3[m]; mal-L[c]; mal-L[m]; na1[c]; na1[e]; nad[c]; nad[m]; nadh[c]; nadh[m]; oaa[c]; oaa[m]; pep[c]; pi[c]; pi[m]; pser-L[c]; pyr[c]; pyr[m]; ser-L[c]; ser-L[e]
2853	17	1 ala-L[e] + 1 fad[m] + 1 glyc[e] + 1 h2o[c] + 1 nad[c] --> 1 fadh2[m] + 2 h[c] + 1 lac-L[e] + 1 nadh[c] + 1 ser-L[e]	ALASERNaEx; ALATA_L; EX_ala-L(e); EX_glyc(e); EX_lac-L(e); EX_ser-L(e); G3PD2m; GAPD; GLYCt; GLYK; LDH_L; L-LACt4r; PGCD; PGK; PSERT; PSP_L; TPI	13dpg[c]; 3pg[c]; 3php[c]; adp[c]; akg[c]; ala-L[c]; ala-L[e]; atp[c]; dhap[c]; fad[m]; fadh2[m]; g3p[c]; glu-L[c]; glyc3p[c]; glyc[c]; glyc[e]; h2o[c]; h[c]; lac-L[c]; lac-L[e]; na1[c]; na1[e]; nad[c]; nadh[c]; pi[c]; pser-L[c]; pyr[c]; ser-L[c]; ser-L[e]
2855	5	balanced cycle	ALASERNaEx; CYSALANaEx; GLCt1r; GLCt4_2; SERCYSNaEx	ala-L[c]; ala-L[e]; cys-L[c]; cys-L[e]; glc-D[c]; glc-D[e]; na1[c]; na1[e]; ser-L[c]; ser-L[e]
2866	5	balanced cycle	ALATHRNaEx; GLCt1r; GLCt4_2; SERALANaEx; THRSERNaEx	ala-L[c]; ala-L[e]; glc-D[c]; glc-D[e]; na1[c]; na1[e]; ser-L[c]; ser-L[e]; thr-L[c]; thr-L[e]
2867	5	2 pi[c] --> 2 pi[e]	ALATHRNaEx; EX_pi(e); PIt8; SERALANaEx; THRSERNaEx	ala-L[c]; ala-L[e]; na1[c]; na1[e]; pi[c]; pi[e]; ser-L[c]; ser-L[e]; thr-L[c]; thr-L[e]
2882	12	1 atp[c] + 1 gly[e] + 1 h2o[c] + 1 meoh[e] + 2 nad[c] + 1 nadph[c] <==> 1 adp[c] + 2 h[c] + 2 nadh[c] + 1 nadp[c] + 1 pi[c] + 1 ser-L[e]	ALCD1; EX_gly(e); EX_meoh(e); EX_ser-L(e); FALDH; FTHFL; GHMT2r; MEOHt2; MTHFC; MTHFD; SERGLYexR; SFGTH	10fthf[c]; Sfglutth[c]; adp[c]; atp[c]; fald[c]; for[c]; gly[c]; gly[e]; gthrd[c]; h2o[c]; h[c]; meoh[c]; meoh[e]; methf[c]; mlthf[c]; nad[c]; nadh[c]; nadp[c]; nadph[c]; pi[c]; ser-L[c]; ser-L[e]; thf[c]
2883	12	1 atp[c] + 1 gly[e] + 1 h2o[c] + 1 meoh[e] + 1 nad[c] <==> 1 adp[c] + 2 h[c] + 1 nadh[c] + 1 pi[c] + 1 ser-L[e]	ALCD1; EX_gly(e); EX_meoh(e); EX_ser-L(e); FALDH; FTHFL; GHMT2r; MEOHt2; MTHFC; MTHFD2; SERGLYexR; SFGTH	10fthf[c]; Sfglutth[c]; adp[c]; atp[c]; fald[c]; for[c]; gly[c]; gly[e]; gthrd[c]; h2o[c]; h[c]; meoh[c]; meoh[e]; methf[c]; mlthf[c]; nad[c]; nadh[c]; pi[c]; ser-L[c]; ser-L[e]; thf[c]
2888	17	1 adp[m] + 4 atp[c] + 1 duri[e] + 1 meoh[e] + 2 nad[c] + 2 nadph[c] --> 5 adp[c] + 2 h[c] + 2 nadh[c] + 2 nadp[c] + 1 pi[c]	ALCD1; DHFR; DM_dttp(m); DNDPt45m; DTMPK; DURIK1; DURIt; EX_duri(e); EX_meoh(e); FALDH; FTHFL; MEOHt2; MTHFC; MTHFD; NDPK4; SFGTH; TMDS	10fthf[c]; Sfglutth[c]; adp[c]; adp[m]; atp[c]; dhf[c]; dtdp[c]; dtmp[c]; dttp[c]; dttp[m]; dump[c]; duri[c]; duri[e]; fald[c]; for[c]; gthrd[c]; h2o[c]; h[c]; meoh[c]; meoh[e]; methf[c]; mlthf[c]; nad[c]; nadh[c]; nadp[c]; nadph[c]; pi[c]; thf[c]
2889	21	4 atp[c] + 1 atp[n] + 1 meoh[e] + 1 nad[c] + 2 nadph[c] + 1 uri[e] --> 4 adp[c] + 1 adp[n] + 2 h[c] + 1 nadh[c] + 2 nadp[c] + 2 pi[c]	ALCD1; DHFR; DM_dttp(n); DTDPtn; DTMPK; EX_meoh(e); EX_uri(e); FALDH; FTHFL; MEOHt2; MTHFC; MTHFD2; NDP8; NDPK4n; RNDR4; SFGTH; TMDS; TRDR; UMPK; URIK1; URIt	10fthf[c]; Sfglutth[c]; adp[c]; adp[n]; atp[c]; atp[n]; dhf[c]; dtdp[c]; dtdp[n]; dtmp[c]; dttp[n]; dudp[c]; dump[c]; fald[c]; for[c]; gthrd[c]; h2o[c]; h[c]; meoh[c]; meoh[e]; methf[c]; mlthf[c]; nad[c]; nadh[c]; nadp[c]; nadph[c]; pi[c]; thf[c]; trdox[c]; trdrd[c]; udp[c]; ump[c]; uri[c]; uri[e]
2890	17	3 atp[c] + 1 atp[n] + 1 duri[e] + 1 meoh[e] + 2 nad[c] + 2 nadph[c] --> 3 adp[c] + 1 adp[n] + 2 h[c] + 2 nadh[c] + 2 nadp[c] + 1 pi[c]	ALCD1; DHFR; DM_dttp(n); DTDPtn; DTMPK; DURIK1; DURIt; EX_duri(e); EX_meoh(e); FALDH; FTHFL; MEOHt2; MTHFC; MTHFD; NDPK4n; SFGTH; TMDS	10fthf[c]; Sfglutth[c]; adp[c]; adp[n]; atp[c]; atp[n]; dhf[c]; dtdp[c]; dtdp[n]; dtmp[c]; dttp[n]; dump[c]; duri[c]; duri[e]; fald[c]; for[c]; gthrd[c]; h2o[c]; h[c]; meoh[c]; meoh[e]; methf[c]; mlthf[c]; nad[c]; nadh[c]; nadp[c]; nadph[c]; pi[c]; thf[c]
2894	4	2 nad[c] + 2 nadph[c] --> 2 nadh[c] + 2 nadp[c]	ALCD21_L; ALCD22_L; ALR2; ALR3	12ppd-S[c]; acetol[c]; h[c]; lald-L[c]; mthgxl[c]; nad[c]; nadh[c]; nadp[c]; nadph[c]
2895	14	1 atp[c] + 1 fad[m] + 1 glyc[e] + 1 h2o[c] + 2 nad[c] + 2 nadph[c] --> 1 adp[c] + 1 fadh2[m] + 1 h[c] + 1 h[e] + 1 lac-D[e] + 2 nadh[c] + 2 nadp[c] + 1 pi[c]	ALCD21_L; ALR2; ALR3; D-LACt2; EX_glyc(e); EX_h(e); EX_lac-D(e); G3PD2m; GLYCt; GLYK; LCADi; LDH_D; LDH_L; MGSA	12ppd-S[c]; acetol[c]; adp[c]; atp[c]; dhap[c]; fad[m]; fadh2[m]; glyc3p[c]; glyc[c]; glyc[e]; h2o[c]; h[c]; h[e]; lac-D[c]; lac-D[e]; lac-L[c]; lald-L[c]; mthgxl[c]; nad[c]; nadh[c]; nadp[c]; nadph[c]; pi[c]; pyr[c]
2896	12	1 atp[c] + 1 fad[m] + 1 glyc[e] + 1 h2o[c] + 2 nad[c] + 2 nadph[c] --> 1 adp[c] + 1 fadh2[m] + 1 h[c] + 1 h[e] + 1 lac-L[e] + 2 nadh[c] + 2 nadp[c] + 1 pi[c]	ALCD21_L; ALR2; ALR3; EX_glyc(e); EX_h(e); EX_lac-L(e); G3PD2m; GLYCt; GLYK; LCADi; L-LACt2r; MGSA	12ppd-S[c]; acetol[c]; adp[c]; atp[c]; dhap[c]; fad[m]; fadh2[m]; glyc3p[c]; glyc[c]; glyc[e]; h2o[c]; h[c]; h[e]; lac-L[c]; lac-L[e]; lald-L[c]; mthgxl[c]; nad[c]; nadh[c]; nadp[c]; nadph[c]; pi[c]
2897	12	1 atp[c] + 1 fad[m] + 1 glyc[e] + 1 h2o[c] + 2 nad[c] + 2 nadph[c] --> 1 adp[c] + 1 fadh2[m] + 2 h[c] + 1 lac-L[e] + 2 nadh[c] + 2 nadp[c] + 1 pi[c]	ALCD21_L; ALR2; ALR3; EX_glyc(e); EX_lac-L(e); G3PD2m; GLYCt; GLYK; LCADi; L-LACt4r; MGSA; NAt	12ppd-S[c]; acetol[c]; adp[c]; atp[c]; dhap[c]; fad[m]; fadh2[m]; glyc3p[c]; glyc[c]; glyc[e]; h2o[c]; h[c]; lac-L[c]; lac-L[e]; lald-L[c]; mthgxl[c]; na1[c]; na1[e]; nad[c]; nadh[c]; nadp[c]; nadph[c]; pi[c]
2899	3	balanced cycle	ALCD22_D; LALDO; LGTHL	gthrd[c]; h[c]; lald-D[c]; lgt-S[c]; mthgxl[c]; nad[c]; nadh[c]
2934	15	1 atp[c] + 3 h2o[c] + 5 nadp[c] + 1 rib-D[e] --> 1 adp[c] + 2 co2[c] + 7 h[c] + 5 nadph[c] + 1 pi[c] + 1 pyr[e]	ALR; EX_pyr(e); EX_rib-D(e); G6PDH2r; GND; MGSA2; PGI; PGL; PYRt2r; RBK; RIBt2; RPE; TALA; TKT1; TKT2	6pgc[c]; 6pgl[c]; adp[c]; atp[c]; co2[c]; e4p[c]; f6p[c]; g3p[c]; g6p[c]; h2o[c]; h[c]; h[e]; mthgxl[c]; nadp[c]; nadph[c]; pi[c]; pyr[c]; pyr[e]; r5p[c]; rib-D[c]; rib-D[e]; ru5p-D[c]; s7p[c]; xu5p-D[c]
2936	17	3 atp[c] + 3 h2o[c] + 1 nadp[c] + 3 rib-D[e] --> 3 adp[c] + 5 h[c] + 2 inost[e] + 1 nadph[c] + 3 pi[c] + 1 pyr[e]	ALR; EX_inost(e); EX_pyr(e); EX_rib-D(e); INSTt2r; MGSA2; MI1PP; MI1PS; PGI; PYRt2r; RBK; RIBt2; RPE; RPI; TALA; TKT1; TKT2	adp[c]; atp[c]; e4p[c]; f6p[c]; g3p[c]; g6p[c]; h2o[c]; h[c]; h[e]; inost[c]; inost[e]; mi1p-D[c]; mthgxl[c]; nadp[c]; nadph[c]; pi[c]; pyr[c]; pyr[e]; r5p[c]; rib-D[c]; rib-D[e]; ru5p-D[c]; s7p[c]; xu5p-D[c]
2941	16	4 atp[c] + 4 h2o[c] + 1 h2o[x] + 1 nac[e] + 1 nad[x] --> 2 adp[c] + 1 h[c] + 1 h[x] + 1 nadh[c] + 1 nadh[x] + 2 pi[c] + 2 ppi[c] + 1 urate[e]	AMPDA; EX_nac(e); EX_urate(e); GLNS; IMPD; NACUP; NADS2; NICRNS; NNAT; NP1; NTD10; PUNP7; URATEt; URATEtx; XANDp; XANtx	adp[c]; amp[c]; atp[c]; dnad[c]; gln-L[c]; glu-L[c]; h2o[c]; h2o[x]; h[c]; h[x]; imp[c]; nac[c]; nac[e]; nad[c]; nad[x]; nadh[c]; nadh[x]; nh4[c]; nicrns[c]; nicrnt[c]; pi[c]; ppi[c]; r1p[c]; urate[c]; urate[e]; urate[x]; xan[c]; xan[x]; xmp[c]; xtsn[c]
2945	15	1 amp[c] + 2 atp[c] + 3 h2o[c] + 1 uri[e] --> 2 adp[c] + 1 cytd[e] + 2 h[c] + 1 ins[e] + 3 pi[c]	AMPDA; CTPS1; CYTDt; CYTK8; EX_cytd(e); EX_ins(e); EX_uri(e); INSt; NDPK2; NDPK3; NTD11; NTD4; UMPK5; URIK1; URIt	adp[c]; amp[c]; atp[c]; cdp[c]; cmp[c]; ctp[c]; cytd[c]; cytd[e]; dadp[c]; datp[c]; h2o[c]; h[c]; imp[c]; ins[c]; ins[e]; nh4[c]; pi[c]; udp[c]; ump[c]; uri[c]; uri[e]; utp[c]
2946	15	1 amp[c] + 2 atp[c] + 3 h2o[c] + 1 uri[e] --> 2 adp[c] + 1 cytd[e] + 2 h[c] + 1 ins[e] + 3 pi[c]	AMPDA; CTPS1; CYTDt; CYTK1; CYTK6; EX_cytd(e); EX_ins(e); EX_uri(e); INSt; NDPK2; NTD11; NTD4; UMPK3; URIK1; URIt	adp[c]; amp[c]; atp[c]; cdp[c]; cmp[c]; ctp[c]; cytd[c]; cytd[e]; h2o[c]; h[c]; imp[c]; ins[c]; ins[e]; nh4[c]; pi[c]; udp[c]; ump[c]; uri[c]; uri[e]; utp[c]
2947	15	1 amp[c] + 3 atp[c] + 4 h2o[c] + 1 uri[e] --> 3 adp[c] + 1 cytd[e] + 3 h[c] + 1 ins[e] + 4 pi[c]	AMPDA; CTPS2; CYTDt; CYTK6; CYTK7; EX_cytd(e); EX_ins(e); EX_uri(e); GLNS; INSt; NTD11; NTD4; UMPK3; URIK1; URIt	adp[c]; amp[c]; atp[c]; cdp[c]; cmp[c]; ctp[c]; cytd[c]; cytd[e]; gln-L[c]; glu-L[c]; h2o[c]; h[c]; imp[c]; ins[c]; ins[e]; nh4[c]; pi[c]; udp[c]; ump[c]; uri[c]; uri[e]; utp[c]
2961	15	22 atp[c] + 1 h2o[c] + 9 h2o[e] + 1 strch1[e] --> 22 adp[c] + 22 h[c] + 22 mthgxl[e] + 22 pi[c]	AMY1e; EX_h2o(e); EX_mthgxl(e); EX_strch1(e); FBA; GLCt1r; HEX1; MALT; MALTt1r; MGSA; MGSA2; MTHGXLt; O16G2e; PFK; PGI	adp[c]; atp[c]; dhap[c]; f6p[c]; fdp[c]; g3p[c]; g6p[c]; glc-D[c]; glc-D[e]; h2o[c]; h2o[e]; h[c]; malt[c]; malt[e]; mthgxl[c]; mthgxl[e]; pi[c]; strch1[e]; strch2[e]
2966	16	22 atp[c] + 1 glygn2[e] + 11 h2o[e] --> 1 Tyr-ggn[e] + 22 adp[c] + 22 h[c] + 22 mthgxl[e] + 22 pi[c]	AMY2e; EX_Tyr-ggn(e); EX_glygn2(e); EX_h2o(e); EX_mthgxl(e); FBA; GAMYe; GLCt1r; HEX1; MALTe; MGSA; MGSA2; MTHGXLt; O16G1e; PFK; PGI	Tyr-ggn[e]; adp[c]; atp[c]; dhap[c]; f6p[c]; fdp[c]; g3p[c]; g6p[c]; glc-D[c]; glc-D[e]; glygn2[e]; glygn4[e]; glygn5[e]; h2o[e]; h[c]; malt[e]; mthgxl[c]; mthgxl[e]; pi[c]
3024	19	3 atp[c] + 1 chol[e] + 1 h2o[c] + 1 h2o[r] + 1 nadp[c] + 1 sph1p[e] --> 3 adp[c] + 3 h[c] + 1 nadph[c] + 1 pi[r] + 1 ppi[c] + 1 spc-hs[e]	ARTCOAL1; CEPTC; CHLPCTD; CHOLK; CHOLtu; CYTK1; DHCRD1; DSAT; EX_chol(e); EX_spc_hs(e); EX_sph1p(e); NDPK3; SBPP1er; SMS; SPC_HSt; SPH1Pte; SPH1Ptr; SPHGNtr; SPHMDAc	Rtotal[c]; Rtotalcoa[c]; adp[c]; atp[c]; cdp[c]; cdpchol[c]; chol[c]; chol[e]; cholp[c]; cmp[c]; coa[c]; crm-hs[c]; ctp[c]; dag-hs[c]; dhcrm-hs[c]; h2o[c]; h2o[r]; h[c]; nadp[c]; nadph[c]; pchol-hs[c]; pi[r]; ppi[c]; spc-hs[c]; spc-hs[e]; sph1p[c]; sph1p[e]; sph1p[r]; sphgn[c]; sphgn[r]; sphmyln-hs[c]
3025	19	3 atp[c] + 1 chol[e] + 1 fad[c] + 1 h2o[c] + 1 h2o[r] + 1 sph1p[e] --> 3 adp[c] + 1 fadh2[c] + 2 h[c] + 1 pi[r] + 1 ppi[c] + 1 spc-hs[e]	ARTCOAL1; CEPTC; CHLPCTD; CHOLK; CHOLtu; CYTK1; DHCRD2; DSAT; EX_chol(e); EX_spc_hs(e); EX_sph1p(e); NDPK3; SBPP1er; SMS; SPC_HSt; SPH1Pte; SPH1Ptr; SPHGNtr; SPHMDAc	Rtotal[c]; Rtotalcoa[c]; adp[c]; atp[c]; cdp[c]; cdpchol[c]; chol[c]; chol[e]; cholp[c]; cmp[c]; coa[c]; crm-hs[c]; ctp[c]; dag-hs[c]; dhcrm-hs[c]; fad[c]; fadh2[c]; h2o[c]; h2o[r]; h[c]; pchol-hs[c]; pi[r]; ppi[c]; spc-hs[c]; spc-hs[e]; sph1p[c]; sph1p[e]; sph1p[r]; sphgn[c]; sphgn[r]; sphmyln-hs[c]
3053	16	2.13 atp[c] + 3.13 fadh2[m] + 6.75 h[c] + 1 h[m] + 1.13 hdcea[e] + 1 lnlncg[e] + 2.25 nadh[c] + 2.25 nadph[c] + 1 nadph[m] + 2.25 retn[e] --> 2.13 amp[c] + 0.125 coa[c] + 3.13 fad[m] + 2.25 h2o[c] + 2.25 nad[c] + 2.25 nadp[c] + 1 nadp[m] + 2.13 ppi[c] + 2.25 retfa[e]	ARTFR203; ARTFR41; EX_hdcea(e); EX_lnlncg(e); EX_retfa(e); EX_retn(e); FACOAL161; FACOAL1831; HDCEAtr; LNLNCGt; RADH; RDH1a; RETFA; RETFAt; RETNt; RTOT_2	R2coa-hs[c]; R4coa-hs[c]; Rtotal2coa[c]; amp[c]; atp[c]; coa[c]; fad[m]; fadh2[m]; h2o[c]; h[c]; h[m]; hdcea[c]; hdcea[e]; hdcoa[c]; lnlncg[c]; lnlncg[e]; lnlncgcoa[c]; nad[c]; nadh[c]; nadp[c]; nadp[m]; nadph[c]; nadph[m]; ppi[c]; retfa[c]; retfa[e]; retinal[c]; retinol[c]; retn[c]; retn[e]
3061	16	2.13 atp[c] + 3.13 fadh2[m] + 6.75 h[c] + 2 h[m] + 1.13 hdcea[e] + 4.5 nadph[c] + 2 nadph[m] + 2.25 retn[e] + 1 strdnc[e] --> 2.13 amp[c] + 0.125 coa[c] + 3.13 fad[m] + 2.25 h2o[c] + 4.5 nadp[c] + 2 nadp[m] + 2.13 ppi[c] + 2.25 retfa[e]	ARTFR204; ARTFR41; EX_hdcea(e); EX_retfa(e); EX_retn(e); EX_strdnc(e); FACOAL161; FACOAL184; HDCEAtr; RADH2; RDH1a; RETFA; RETFAt; RETNt; RTOT_2; STRDNCt	R2coa-hs[c]; R4coa-hs[c]; Rtotal2coa[c]; amp[c]; atp[c]; coa[c]; fad[m]; fadh2[m]; h2o[c]; h[c]; h[m]; hdcea[c]; hdcea[e]; hdcoa[c]; nadp[c]; nadp[m]; nadph[c]; nadph[m]; ppi[c]; retfa[c]; retfa[e]; retinal[c]; retinol[c]; retn[c]; retn[e]; strdnc[c]; strdnc[e]; strdnccoa[c]
3078	16	0.25 amp[c] + 1 dlnlcg[e] + 2 fadh2[m] + 9 h[c] + 2 h[m] + 2.25 nadh[c] + 2.25 nadph[c] + 2 nadph[m] + 4.5 o2s[e] + 0.25 ppi[c] --> 0.25 atp[c] + 0.25 coa[c] + 2 fad[m] + 9 h2o[c] + 1.25 hdcea[e] + 2.25 nad[c] + 2.25 nadp[c] + 2 nadp[m]	ARTFR206; ARTPLM1; DESAT16_2; DESAT20_1; DLNLCGt; EX_dlnlcg(e); EX_hdcea(e); EX_o2s(e); FACOAL161; FACOAL203; GTHO; GTHP; HDCEAtr; O2St; RTOT2; SPODM	R2coa-hs[c]; Rtotalcoa[c]; amp[c]; arachdcoa[c]; atp[c]; coa[c]; dlnlcg[c]; dlnlcg[e]; dlnlcgcoa[c]; fad[m]; fadh2[m]; gthox[c]; gthrd[c]; h2o2[c]; h2o[c]; h[c]; h[m]; hdcea[c]; hdcea[e]; hdcoa[c]; nad[c]; nadh[c]; nadp[c]; nadp[m]; nadph[c]; nadph[m]; o2[c]; o2s[c]; o2s[e]; pmtcoa[c]; ppi[c]
3083	16	0.25 amp[c] + 1 eicostet[e] + 3 fadh2[m] + 9 h[c] + 2 h[m] + 2.25 nadh[c] + 2.25 nadph[c] + 2 nadph[m] + 4.5 o2s[e] + 0.25 ppi[c] --> 0.25 atp[c] + 0.25 coa[c] + 3 fad[m] + 9 h2o[c] + 1.25 hdcea[e] + 2.25 nad[c] + 2.25 nadp[c] + 2 nadp[m]	ARTFR208; ARTPLM1; DESAT16_2; DESAT20_2; EICOSTETt; EX_eicostet(e); EX_hdcea(e); EX_o2s(e); FACOAL161; FACOAL2042; GTHO; GTHP; HDCEAtr; O2St; RTOT2; SPODM	R2coa-hs[c]; Rtotalcoa[c]; amp[c]; atp[c]; coa[c]; eicostet[c]; eicostet[e]; eicostetcoa[c]; fad[m]; fadh2[m]; gthox[c]; gthrd[c]; h2o2[c]; h2o[c]; h[c]; h[m]; hdcea[c]; hdcea[e]; hdcoa[c]; nad[c]; nadh[c]; nadp[c]; nadp[m]; nadph[c]; nadph[m]; o2[c]; o2s[c]; o2s[e]; pmtcoa[c]; ppi[c]; tmndnccoa[c]
3092	18	2.5e-006 R4coa-hs[c] + 2.22 atp[c] + 1 clpnd[e] + 5.44 fadh2[m] + 8.25 h[c] + 2 h[m] + 1.22 lneldc[e] + 2.75 nadh[c] + 2.75 nadph[c] + 2 nadph[m] + 2.75 retn[e] --> 2.22 amp[c] + 0.528 coa[c] + 5.44 fad[m] + 2.75 h2o[c] + 2.75 nad[c] + 2.75 nadp[c] + 2 nadp[m] + 2.22 ppi[c] + 2.75 retfa[e]	ARTFR211; ARTFR44; CLPNDt; EX_CLPND(e); EX_lneldc(e); EX_retfa(e); EX_retn(e); FACOAL1822; FACOAL2252; LNELDCt; RADH; RAI1; RDH3a; RETFA; RETFAt; RETI1; RETNt; RTOT_2	R2coa-hs[c]; R4coa-hs[c]; Rtotal2coa[c]; amp[c]; atp[c]; clpnd[c]; clpnd[e]; clpndcoa[c]; coa[c]; fad[m]; fadh2[m]; h2o[c]; h[c]; h[m]; lneldc[c]; lneldc[e]; lneldccoa[c]; nad[c]; nadh[c]; nadp[c]; nadp[m]; nadph[c]; nadph[m]; ppi[c]; retfa[c]; retfa[e]; retinal-11-cis[c]; retinal[c]; retinol-cis-11[c]; retinol[c]; retn[c]; retn[e]
3093	18	2.5e-006 R4coa-hs[c] + 2.22 atp[c] + 1 clpnd[e] + 5.44 fadh2[m] + 8.25 h[c] + 2 h[m] + 1.22 lneldc[e] + 5.5 nadph[c] + 2 nadph[m] + 2.75 retn[e] --> 2.22 amp[c] + 0.528 coa[c] + 5.44 fad[m] + 2.75 h2o[c] + 5.5 nadp[c] + 2 nadp[m] + 2.22 ppi[c] + 2.75 retfa[e]	ARTFR211; ARTFR44; CLPNDt; EX_CLPND(e); EX_lneldc(e); EX_retfa(e); EX_retn(e); FACOAL1822; FACOAL2252; LNELDCt; RADH2; RAI1; RDH3a; RETFA; RETFAt; RETI1; RETNt; RTOT_2	R2coa-hs[c]; R4coa-hs[c]; Rtotal2coa[c]; amp[c]; atp[c]; clpnd[c]; clpnd[e]; clpndcoa[c]; coa[c]; fad[m]; fadh2[m]; h2o[c]; h[c]; h[m]; lneldc[c]; lneldc[e]; lneldccoa[c]; nadp[c]; nadp[m]; nadph[c]; nadph[m]; ppi[c]; retfa[c]; retfa[e]; retinal-11-cis[c]; retinal[c]; retinol-cis-11[c]; retinol[c]; retn[c]; retn[e]
3099	16	2.5e-006 R4coa-hs[c] + 2.22 atp[c] + 1 dcsptn1[e] + 5.44 fadh2[m] + 8.25 h[c] + 2 h[m] + 1.22 lneldc[e] + 5.5 nadph[c] + 2 nadph[m] + 2.75 retn[e] --> 2.22 amp[c] + 0.528 coa[c] + 5.44 fad[m] + 2.75 h2o[c] + 5.5 nadp[c] + 2 nadp[m] + 2.22 ppi[c] + 2.75 retfa[e]	ARTFR212; ARTFR44; DCSPTN1t; EX_dcsptn1(e); EX_lneldc(e); EX_retfa(e); EX_retn(e); FACOAL1822; FACOAL2251; LNELDCt; RADH2; RDH1a; RETFA; RETFAt; RETNt; RTOT_2	R2coa-hs[c]; R4coa-hs[c]; Rtotal2coa[c]; amp[c]; atp[c]; coa[c]; dcsptn1[c]; dcsptn1[e]; dcsptn1coa[c]; fad[m]; fadh2[m]; h2o[c]; h[c]; h[m]; lneldc[c]; lneldc[e]; lneldccoa[c]; nadp[c]; nadp[m]; nadph[c]; nadph[m]; ppi[c]; retfa[c]; retfa[e]; retinal[c]; retinol[c]; retn[c]; retn[e]
3108	19	0.375 amp[c] + 1 clpnd[e] + 3 fadh2[m] + 8.5 h[c] + 3 h[m] + 1 h[x] + 1.38 nadh[c] + 1 nadh[x] + 2.38 nadph[c] + 3 nadph[m] + 4.75 o2s[e] + 0.375 ppi[c] --> 0.375 atp[c] + 0.375 coa[c] + 3 fad[m] + 7.5 h2o[c] + 2 h2o[x] + 1.38 hdcea[e] + 1.38 nad[c] + 1 nad[x] + 2.38 nadp[c] + 3 nadp[m]	ARTFR213; ARTPLM1; C226COAtx; CLPNDCOAtx; CLPNDt; DESAT16_2; DESAT22_2p; EX_CLPND(e); EX_hdcea(e); EX_o2s(e); FACOAL161; FACOAL2252; GTHO; GTHP; HDCEAtr; O2St; O2tp; RTOT2; SPODM	R2coa-hs[c]; Rtotalcoa[c]; amp[c]; atp[c]; c226coa[c]; c226coa[x]; clpnd[c]; clpnd[e]; clpndcoa[c]; clpndcoa[x]; coa[c]; fad[m]; fadh2[m]; gthox[c]; gthrd[c]; h2o2[c]; h2o[c]; h2o[x]; h[c]; h[m]; h[x]; hdcea[c]; hdcea[e]; hdcoa[c]; nad[c]; nad[x]; nadh[c]; nadh[x]; nadp[c]; nadp[m]; nadph[c]; nadph[m]; o2[c]; o2[x]; o2s[c]; o2s[e]; pmtcoa[c]; ppi[c]
3126	16	0.125 amp[c] + 1 fadh2[m] + 8.5 h[c] + 2.13 nadh[c] + 2.13 nadph[c] + 4.25 o2s[e] + 1 ocdca[e] + 0.125 ppi[c] --> 0.125 atp[c] + 0.125 coa[c] + 1 fad[m] + 8.5 h2o[c] + 1.13 hdcea[e] + 2.13 nad[c] + 2.13 nadp[c]	ARTFR32; ARTPLM1; DESAT16_2; DESAT18_3; EX_hdcea(e); EX_o2s(e); EX_ocdca(e); FACOAL161; FACOAL180i; GTHO; GTHP; HDCEAtr; O2St; OCDCAtr; RTOT3; SPODM	R3coa-hs[c]; Rtotalcoa[c]; amp[c]; atp[c]; coa[c]; fad[m]; fadh2[m]; gthox[c]; gthrd[c]; h2o2[c]; h2o[c]; h[c]; hdcea[c]; hdcea[e]; hdcoa[c]; nad[c]; nadh[c]; nadp[c]; nadph[c]; o2[c]; o2s[c]; o2s[e]; ocdca[c]; ocdca[e]; odecoa[c]; pmtcoa[c]; ppi[c]; stcoa[c]
3134	15	0.125 amp[c] + 1 fadh2[m] + 4.5 h[c] + 1.13 nadh[c] + 1.13 nadph[c] + 2.25 o2s[e] + 0.125 ppi[c] + 1 vacc[e] --> 0.125 atp[c] + 0.125 coa[c] + 1 fad[m] + 4.5 h2o[c] + 1.13 hdcea[e] + 1.13 nad[c] + 1.13 nadp[c]	ARTFR33; ARTPLM1; DESAT16_2; EX_hdcea(e); EX_o2s(e); EX_vacc(e); FACOAL161; FACOAL1812; GTHO; GTHP; HDCEAtr; O2St; RTOT3; SPODM; VACCt	R3coa-hs[c]; Rtotalcoa[c]; amp[c]; atp[c]; coa[c]; fad[m]; fadh2[m]; gthox[c]; gthrd[c]; h2o2[c]; h2o[c]; h[c]; hdcea[c]; hdcea[e]; hdcoa[c]; nad[c]; nadh[c]; nadp[c]; nadph[c]; o2[c]; o2s[c]; o2s[e]; pmtcoa[c]; ppi[c]; vacc[c]; vacc[e]; vacccoa[c]
3194	15	0.625 amp[c] + 6.5 h[c] + 1 hexc[e] + 1.63 nadh[c] + 1.63 nadph[c] + 3.25 o2s[e] + 0.625 ppi[c] --> 0.625 atp[c] + 0.625 coa[c] + 6.5 h2o[c] + 1.63 hdcea[e] + 1.63 nad[c] + 1.63 nadp[c]	ARTFR52; ARTPLM1; DESAT16_2; EX_hdcea(e); EX_hexc(e); EX_o2s(e); FACOAL161; FACOAL260; GTHO; GTHP; HDCEAtr; HEXCt; O2St; RTOT5; SPODM	R5coa-hs[c]; Rtotalcoa[c]; amp[c]; atp[c]; coa[c]; gthox[c]; gthrd[c]; h2o2[c]; h2o[c]; h[c]; hdcea[c]; hdcea[e]; hdcoa[c]; hexc[c]; hexc[e]; hexccoa[c]; nad[c]; nadh[c]; nadp[c]; nadph[c]; o2[c]; o2s[c]; o2s[e]; pmtcoa[c]; ppi[c]
3270	14	1 asp-L[e] + 1 atp[c] + 1 gtp[c] + 3 h2o[c] + 2 h[e] + 1 nad[c] --> 1 adp[c] + 1 co2[c] + 1 gdp[c] + 4 h[c] + 1 nadh[c] + 2 pi[c] + 1 ser-L[e]	ASPTA; ASPt6; ENO; EX_asp-L(e); EX_h(e); EX_ser-L(e); HKt; PEPCK; PGCD; PGM; PSERT; PSP_L; SERt4; SERtN1	2pg[c]; 3pg[c]; 3php[c]; adp[c]; akg[c]; asp-L[c]; asp-L[e]; atp[c]; co2[c]; gdp[c]; glu-L[c]; gtp[c]; h2o[c]; h[c]; h[e]; k[c]; k[e]; na1[c]; na1[e]; nad[c]; nadh[c]; oaa[c]; pep[c]; pi[c]; pser-L[c]; ser-L[c]; ser-L[e]
3271	14	1 asp-L[e] + 1 gtp[c] + 2 h2o[c] + 1 nad[c] --> 1 co2[c] + 1 gdp[c] + 1 h[c] + 1 nadh[c] + 1 pi[c] + 1 ser-L[e]	ASPTA; ASPt6; ENO; EX_asp-L(e); EX_ser-L(e); GLYt7(311)r; NKCCt; PEPCK; PGCD; PGM; PSERT; PSP_L; SERGLYexR; SERtN1	2pg[c]; 3pg[c]; 3php[c]; akg[c]; asp-L[c]; asp-L[e]; cl[c]; cl[e]; co2[c]; gdp[c]; glu-L[c]; gly[c]; gly[e]; gtp[c]; h2o[c]; h[c]; h[e]; k[c]; k[e]; na1[c]; na1[e]; nad[c]; nadh[c]; oaa[c]; pep[c]; pi[c]; pser-L[c]; ser-L[c]; ser-L[e]
3323	18	3 atp[c] + 1 bilglcur[e] + 1 glc-D[e] + 1 h2o[c] + 1 h2o[r] + 2 nad[c] --> 3 adp[c] + 1 bildglcur[e] + 3 h[c] + 3 h[r] + 2 nadh[c] + 1 pi[r] + 1 ppi[c]	BILDGLCURte; BILDGLCURtr; BILGLCURte; BILGLCURtr; EX_bildglcur(e); EX_bilglcur(e); EX_glc(e); GALU; GLCt1r; HEX1; NDP7er; NDPK2; PGMT; UDPGD; UDPGLCAter; UGT1A10r; UGT1A2r; UMPK	adp[c]; atp[c]; bildglcur[c]; bildglcur[e]; bildglcur[r]; bilglcur[c]; bilglcur[e]; bilglcur[r]; bilirub[r]; g1p[c]; g6p[c]; glc-D[c]; glc-D[e]; h2o[c]; h2o[r]; h[c]; h[r]; nad[c]; nadh[c]; pi[c]; pi[r]; ppi[c]; udp[c]; udp[r]; udpg[c]; udpglcur[c]; udpglcur[r]; ump[c]; ump[r]; utp[c]
3324	18	2 atp[c] + 1 bilglcur[e] + 1 glc-D[e] + 1 gtp[c] + 1 h2o[c] + 1 h2o[r] + 2 nad[c] --> 2 adp[c] + 1 bildglcur[e] + 1 gdp[c] + 3 h[c] + 3 h[r] + 2 nadh[c] + 1 pi[r] + 1 ppi[c]	BILDGLCURte; BILDGLCURtr; BILGLCURte; BILGLCURtr; EX_bildglcur(e); EX_bilglcur(e); EX_glc(e); GALU; GLCt1r; HEX1; NDP7er; NDPK2; PGMT; UDPGD; UDPGLCAter; UGT1A10r; UGT1A2r; UMPK4	adp[c]; atp[c]; bildglcur[c]; bildglcur[e]; bildglcur[r]; bilglcur[c]; bilglcur[e]; bilglcur[r]; bilirub[r]; g1p[c]; g6p[c]; gdp[c]; glc-D[c]; glc-D[e]; gtp[c]; h2o[c]; h2o[r]; h[c]; h[r]; nad[c]; nadh[c]; pi[c]; pi[r]; ppi[c]; udp[c]; udp[r]; udpg[c]; udpglcur[c]; udpglcur[r]; ump[c]; ump[r]; utp[c]
3364	17	1 atp[c] + 1 dlnlcg[e] + 1 h[c] + 4 h[m] + 1 nadh[c] + 1 nadph[c] + 4 o2s[e] --> 1 adp[c] + 2 h2o[c] + 2 h2o[m] + 1 nad[c] + 1 nadp[c] + 1 pi[c] + 1 prostgd2[e]	CATm; DESAT20_1; DLNLCGt; EX_dlnlcg(e); EX_o2s(e); EX_prostgd2(e); FACOAL203; FACOAL204; O2St; O2Stm; O2tm; PGDI; PGS; PROSTGD2t; SPODMm; TCHOLAt; TCHOLAt3	adp[c]; amp[c]; arachd[c]; arachdcoa[c]; atp[c]; coa[c]; dlnlcg[c]; dlnlcg[e]; dlnlcgcoa[c]; h2o2[m]; h2o[c]; h2o[m]; h[c]; h[m]; hco3[c]; hco3[e]; nad[c]; nadh[c]; nadp[c]; nadph[c]; o2[c]; o2[m]; o2s[c]; o2s[e]; o2s[m]; pi[c]; ppi[c]; prostgd2[c]; prostgd2[e]; prostgh2[c]; tchola[c]; tchola[e]
3420	8	3 atp[c] + 2 h2o[c] --> 3 adp[c] + 2 h[c] + 1 pi[c] + 1 ppi[c]	CDIPTr; CDS; CYTK6; CYTK8; DAGK_hs; MI1PP; NDPK8; PIPLC	adp[c]; atp[c]; cdp[c]; cdpdag-hs[c]; cmp[c]; ctp[c]; dadp[c]; dag-hs[c]; datp[c]; h2o[c]; h[c]; inost[c]; mi1p-D[c]; pa-hs[c]; pail-hs[c]; pi[c]; ppi[c]
3421	15	7 atp[c] + 5 h2o[c] --> 7 adp[c] + 5 h[c] + 3 pi[c] + 2 ppi[c]	CDIPTr; CDS; CEPTC; CHLPCTD; CHOLK; CYTK6; CYTK7; MI145PP; MI14PP; MI4PP; NDPK2; PCHOLP_hs; PI45PLC; PI4P5K; PIK4	adp[c]; atp[c]; cdp[c]; cdpchol[c]; cdpdag-hs[c]; chol[c]; cholp[c]; cmp[c]; ctp[c]; dag-hs[c]; h2o[c]; h[c]; inost[c]; mi145p[c]; mi14p[c]; mi4p-D[c]; pa-hs[c]; pail45p-hs[c]; pail4p-hs[c]; pail-hs[c]; pchol-hs[c]; pi[c]; ppi[c]; udp[c]; utp[c]
3422	15	7 atp[c] + 5 h2o[c] --> 7 adp[c] + 5 h[c] + 3 pi[c] + 2 ppi[c]	CDIPTr; CDS; CEPTC; CHLPCTD; CHOLK; CYTK6; CYTK9; MI145PP; MI14P4P; MI1PP; NDPK7; PCHOLP_hs; PI45PLC; PI5P4K; PIK5	adp[c]; atp[c]; cdp[c]; cdpchol[c]; cdpdag-hs[c]; chol[c]; cholp[c]; cmp[c]; ctp[c]; dag-hs[c]; dcdp[c]; dctp[c]; h2o[c]; h[c]; inost[c]; mi145p[c]; mi14p[c]; mi1p-D[c]; pa-hs[c]; pail45p-hs[c]; pail5p-hs[c]; pail-hs[c]; pchol-hs[c]; pi[c]; ppi[c]
3425	13	6 atp[c] + 4 h2o[c] --> 6 adp[c] + 4 h[c] + 2 pi[c] + 2 ppi[c]	CDIPTr; CDS; CEPTC; CHLPCTD; CHOLK; CYTK6; MI14PP; MI4PP; PCHOLP_hs; PI4PLC; PIK4; UMPK; UMPK2	adp[c]; atp[c]; cdp[c]; cdpchol[c]; cdpdag-hs[c]; chol[c]; cholp[c]; cmp[c]; ctp[c]; dag-hs[c]; h2o[c]; h[c]; inost[c]; mi14p[c]; mi4p-D[c]; pa-hs[c]; pail4p-hs[c]; pail-hs[c]; pchol-hs[c]; pi[c]; ppi[c]; udp[c]; ump[c]
3426	16	8 atp[c] + 6 h2o[c] --> 8 adp[c] + 6 h[c] + 4 pi[c] + 2 ppi[c]	CDIPTr; CDS; CEPTC; CHLPCTD; CHOLK; CYTK1; CYTK6; MI1345PP; MI134P4P; MI13PP; MI145PK; MI1PP; PCHOLP_hs; PI45PLC; PI4P5K; PIK4	adp[c]; atp[c]; cdp[c]; cdpchol[c]; cdpdag-hs[c]; chol[c]; cholp[c]; cmp[c]; ctp[c]; dag-hs[c]; h2o[c]; h[c]; inost[c]; mi1345p[c]; mi134p[c]; mi13p[c]; mi145p[c]; mi1p-D[c]; pa-hs[c]; pail45p-hs[c]; pail4p-hs[c]; pail-hs[c]; pchol-hs[c]; pi[c]; ppi[c]
3427	16	8 atp[c] + 6 h2o[c] --> 8 adp[c] + 6 h[c] + 4 pi[c] + 2 ppi[c]	CDIPTr; CDS; CEPTC; CHLPCTD; CHOLK; CYTK1; CYTK6; MI1345PP; MI134P4P; MI13PP; MI145PK; MI1PP; PCHOLP_hs; PI45PLC; PI5P4K; PIK5	adp[c]; atp[c]; cdp[c]; cdpchol[c]; cdpdag-hs[c]; chol[c]; cholp[c]; cmp[c]; ctp[c]; dag-hs[c]; h2o[c]; h[c]; inost[c]; mi1345p[c]; mi134p[c]; mi13p[c]; mi145p[c]; mi1p-D[c]; pa-hs[c]; pail45p-hs[c]; pail5p-hs[c]; pail-hs[c]; pchol-hs[c]; pi[c]; ppi[c]
3448	9	3 atp[c] + 2 h2o[c] --> 3 adp[c] + 2 h[c] + 1 pi[c] + 1 ppi[c]	CDIPTr; CDS; CYTK1; CYTK13; CYTK5; DAGK_hs; MI1PP; NDPK8; PIPLC	adp[c]; atp[c]; cdp[c]; cdpdag-hs[c]; cmp[c]; ctp[c]; dadp[c]; dag-hs[c]; datp[c]; dcdp[c]; dcmp[c]; h2o[c]; h[c]; inost[c]; mi1p-D[c]; pa-hs[c]; pail-hs[c]; pi[c]; ppi[c]
3449	13	6 atp[c] + 5 h2o[c] --> 6 adp[c] + 5 h[c] + 4 pi[c] + 1 ppi[c]	CDIPTr; CDS; CYTK1; DAGK_hs; MI1345PP; MI134P4P; MI13PP; MI145PK; MI1PP; NDPK3; PI45PLC; PI4P5K; PIK4	adp[c]; atp[c]; cdp[c]; cdpdag-hs[c]; cmp[c]; ctp[c]; dag-hs[c]; h2o[c]; h[c]; inost[c]; mi1345p[c]; mi134p[c]; mi13p[c]; mi145p[c]; mi1p-D[c]; pa-hs[c]; pail45p-hs[c]; pail4p-hs[c]; pail-hs[c]; pi[c]; ppi[c]
3450	13	6 atp[c] + 5 h2o[c] --> 6 adp[c] + 5 h[c] + 4 pi[c] + 1 ppi[c]	CDIPTr; CDS; CYTK1; DAGK_hs; MI1345PP; MI134PP; MI145PK; MI34PP; MI3PP; NDPK3; PI45PLC; PI4P5K; PIK4	adp[c]; atp[c]; cdp[c]; cdpdag-hs[c]; cmp[c]; ctp[c]; dag-hs[c]; h2o[c]; h[c]; inost[c]; mi1345p[c]; mi134p[c]; mi145p[c]; mi34p[c]; mi3p-D[c]; pa-hs[c]; pail45p-hs[c]; pail4p-hs[c]; pail-hs[c]; pi[c]; ppi[c]
3451	13	6 atp[c] + 5 h2o[c] --> 6 adp[c] + 5 h[c] + 4 pi[c] + 1 ppi[c]	CDIPTr; CDS; CYTK1; DAGK_hs; MI1345PP; MI134PP; MI145PK; MI34PP; MI3PP; NDPK3; PI45PLC; PI5P4K; PIK5	adp[c]; atp[c]; cdp[c]; cdpdag-hs[c]; cmp[c]; ctp[c]; dag-hs[c]; h2o[c]; h[c]; inost[c]; mi1345p[c]; mi134p[c]; mi145p[c]; mi34p[c]; mi3p-D[c]; pa-hs[c]; pail45p-hs[c]; pail5p-hs[c]; pail-hs[c]; pi[c]; ppi[c]
3452	13	3 atp[c] + 2 atp[n] + 4 h2o[c] --> 3 adp[c] + 2 adp[n] + 2 h[c] + 2 h[n] + 3 pi[c] + 1 ppi[c]	CDIPTr; CDS; CYTK1; DAGK_hs; MI145PP; MI14P4P; MI1PP; NDPK3; PAIL45P_HStn; PAIL_HStn; PI45PLC; PI5P4Kn; PIK5n	adp[c]; adp[n]; atp[c]; atp[n]; cdp[c]; cdpdag-hs[c]; cmp[c]; ctp[c]; dag-hs[c]; h2o[c]; h[c]; h[n]; inost[c]; mi145p[c]; mi14p[c]; mi1p-D[c]; pa-hs[c]; pail45p-hs[c]; pail45p-hs[n]; pail5p-hs[n]; pail-hs[c]; pail-hs[n]; pi[c]; ppi[c]
3453	11	5 atp[c] + 4 h2o[c] --> 5 adp[c] + 4 h[c] + 3 pi[c] + 1 ppi[c]	CDIPTr; CDS; CYTK1; DAGK_hs; MI145PP; MI14P4P; MI1PP; NDPK3; PI45PLC; PI4P5K; PIK4	adp[c]; atp[c]; cdp[c]; cdpdag-hs[c]; cmp[c]; ctp[c]; dag-hs[c]; h2o[c]; h[c]; inost[c]; mi145p[c]; mi14p[c]; mi1p-D[c]; pa-hs[c]; pail45p-hs[c]; pail4p-hs[c]; pail-hs[c]; pi[c]; ppi[c]
3454	11	5 atp[c] + 4 h2o[c] --> 5 adp[c] + 4 h[c] + 3 pi[c] + 1 ppi[c]	CDIPTr; CDS; CYTK1; DAGK_hs; MI145PP; MI14PP; MI4PP; NDPK3; PI45PLC; PI4P5K; PIK4	adp[c]; atp[c]; cdp[c]; cdpdag-hs[c]; cmp[c]; ctp[c]; dag-hs[c]; h2o[c]; h[c]; inost[c]; mi145p[c]; mi14p[c]; mi4p-D[c]; pa-hs[c]; pail45p-hs[c]; pail4p-hs[c]; pail-hs[c]; pi[c]; ppi[c]
3455	11	5 atp[c] + 4 h2o[c] --> 5 adp[c] + 4 h[c] + 3 pi[c] + 1 ppi[c]	CDIPTr; CDS; CYTK1; DAGK_hs; MI145PP; MI14PP; MI4PP; NDPK3; PI45PLC; PI5P4K; PIK5	adp[c]; atp[c]; cdp[c]; cdpdag-hs[c]; cmp[c]; ctp[c]; dag-hs[c]; h2o[c]; h[c]; inost[c]; mi145p[c]; mi14p[c]; mi4p-D[c]; pa-hs[c]; pail45p-hs[c]; pail5p-hs[c]; pail-hs[c]; pi[c]; ppi[c]
3456	9	4 atp[c] + 3 h2o[c] --> 4 adp[c] + 3 h[c] + 2 pi[c] + 1 ppi[c]	CDIPTr; CDS; CYTK1; DAGK_hs; MI14P4P; MI1PP; NDPK3; PI4PLC; PIK4	adp[c]; atp[c]; cdp[c]; cdpdag-hs[c]; cmp[c]; ctp[c]; dag-hs[c]; h2o[c]; h[c]; inost[c]; mi14p[c]; mi1p-D[c]; pa-hs[c]; pail4p-hs[c]; pail-hs[c]; pi[c]; ppi[c]
3457	9	4 atp[c] + 3 h2o[c] --> 4 adp[c] + 3 h[c] + 2 pi[c] + 1 ppi[c]	CDIPTr; CDS; CYTK1; DAGK_hs; MI14PP; MI4PP; NDPK3; PI4PLC; PIK4	adp[c]; atp[c]; cdp[c]; cdpdag-hs[c]; cmp[c]; ctp[c]; dag-hs[c]; h2o[c]; h[c]; inost[c]; mi14p[c]; mi4p-D[c]; pa-hs[c]; pail4p-hs[c]; pail-hs[c]; pi[c]; ppi[c]
3458	7	3 atp[c] + 2 h2o[c] --> 3 adp[c] + 2 h[c] + 1 pi[c] + 1 ppi[c]	CDIPTr; CDS; CYTK1; DAGK_hs; MI1PP; NDPK3; PIPLC	adp[c]; atp[c]; cdp[c]; cdpdag-hs[c]; cmp[c]; ctp[c]; dag-hs[c]; h2o[c]; h[c]; inost[c]; mi1p-D[c]; pa-hs[c]; pail-hs[c]; pi[c]; ppi[c]
3463	13	5 atp[c] + 1 gtp[c] + 5 h2o[c] --> 5 adp[c] + 1 gdp[c] + 5 h[c] + 4 pi[c] + 1 ppi[c]	CDIPTr; CDS; CYTK3; DAGK_hs; MI1345PP; MI134P4P; MI13PP; MI145PK; MI1PP; NDPK3; PI45PLC; PI4P5K; PIK4	adp[c]; atp[c]; cdp[c]; cdpdag-hs[c]; cmp[c]; ctp[c]; dag-hs[c]; gdp[c]; gtp[c]; h2o[c]; h[c]; inost[c]; mi1345p[c]; mi134p[c]; mi13p[c]; mi145p[c]; mi1p-D[c]; pa-hs[c]; pail45p-hs[c]; pail4p-hs[c]; pail-hs[c]; pi[c]; ppi[c]
3464	13	5 atp[c] + 1 gtp[c] + 5 h2o[c] --> 5 adp[c] + 1 gdp[c] + 5 h[c] + 4 pi[c] + 1 ppi[c]	CDIPTr; CDS; CYTK3; DAGK_hs; MI1345PP; MI134P4P; MI13PP; MI145PK; MI1PP; NDPK3; PI45PLC; PI5P4K; PIK5	adp[c]; atp[c]; cdp[c]; cdpdag-hs[c]; cmp[c]; ctp[c]; dag-hs[c]; gdp[c]; gtp[c]; h2o[c]; h[c]; inost[c]; mi1345p[c]; mi134p[c]; mi13p[c]; mi145p[c]; mi1p-D[c]; pa-hs[c]; pail45p-hs[c]; pail5p-hs[c]; pail-hs[c]; pi[c]; ppi[c]
3465	11	4 atp[c] + 1 gtp[c] + 4 h2o[c] --> 4 adp[c] + 1 gdp[c] + 4 h[c] + 3 pi[c] + 1 ppi[c]	CDIPTr; CDS; CYTK3; DAGK_hs; MI145PP; MI14P4P; MI1PP; NDPK3; PI45PLC; PI4P5K; PIK4	adp[c]; atp[c]; cdp[c]; cdpdag-hs[c]; cmp[c]; ctp[c]; dag-hs[c]; gdp[c]; gtp[c]; h2o[c]; h[c]; inost[c]; mi145p[c]; mi14p[c]; mi1p-D[c]; pa-hs[c]; pail45p-hs[c]; pail4p-hs[c]; pail-hs[c]; pi[c]; ppi[c]
3466	11	4 atp[c] + 1 gtp[c] + 4 h2o[c] --> 4 adp[c] + 1 gdp[c] + 4 h[c] + 3 pi[c] + 1 ppi[c]	CDIPTr; CDS; CYTK3; DAGK_hs; MI145PP; MI14P4P; MI1PP; NDPK3; PI45PLC; PI5P4K; PIK5	adp[c]; atp[c]; cdp[c]; cdpdag-hs[c]; cmp[c]; ctp[c]; dag-hs[c]; gdp[c]; gtp[c]; h2o[c]; h[c]; inost[c]; mi145p[c]; mi14p[c]; mi1p-D[c]; pa-hs[c]; pail45p-hs[c]; pail5p-hs[c]; pail-hs[c]; pi[c]; ppi[c]
3467	15	2 atp[c] + 3 atp[n] + 1 gtp[c] + 4 h2o[c] + 1 h2o[n] --> 2 adp[c] + 3 adp[n] + 1 gdp[c] + 2 h[c] + 3 h[n] + 3 pi[c] + 1 pi[n] + 1 ppi[c]	CDIPTr; CDS; CYTK3; DAGK_hs; MI145PP; MI14PP; MI4PP; NDPK3; PAIL45P_HStn; PAIL_HStn; PI345P3Pn; PI34P5Kn; PI45PLC; PI4P3Kn; PIK4n	adp[c]; adp[n]; atp[c]; atp[n]; cdp[c]; cdpdag-hs[c]; cmp[c]; ctp[c]; dag-hs[c]; gdp[c]; gtp[c]; h2o[c]; h2o[n]; h[c]; h[n]; inost[c]; mi145p[c]; mi14p[c]; mi4p-D[c]; pa-hs[c]; pail345p-hs[n]; pail34p-hs[n]; pail45p-hs[c]; pail45p-hs[n]; pail4p-hs[n]; pail-hs[c]; pail-hs[n]; pi[c]; pi[n]; ppi[c]
3468	13	2 atp[c] + 2 atp[n] + 1 gtp[c] + 4 h2o[c] --> 2 adp[c] + 2 adp[n] + 1 gdp[c] + 2 h[c] + 2 h[n] + 3 pi[c] + 1 ppi[c]	CDIPTr; CDS; CYTK3; DAGK_hs; MI14PP; MI4PP; NDPK3; PAIL45P_HStn; PAIL_HStn; PI45P5P; PI4PLC; PI5P4Kn; PIK5n	adp[c]; adp[n]; atp[c]; atp[n]; cdp[c]; cdpdag-hs[c]; cmp[c]; ctp[c]; dag-hs[c]; gdp[c]; gtp[c]; h2o[c]; h[c]; h[n]; inost[c]; mi14p[c]; mi4p-D[c]; pa-hs[c]; pail45p-hs[c]; pail45p-hs[n]; pail4p-hs[c]; pail5p-hs[n]; pail-hs[c]; pail-hs[n]; pi[c]; ppi[c]
3469	9	2 atp[c] + 1 gtp[c] + 2 h2o[c] --> 2 adp[c] + 1 gdp[c] + 2 h[c] + 1 pi[c] + 1 ppi[c]	CDIPTr; CDS; CYTK3; DAGK_hs; MI1PP; NDPK8; PIPLC; UMPK2; UMPK5	adp[c]; atp[c]; cdp[c]; cdpdag-hs[c]; cmp[c]; ctp[c]; dadp[c]; dag-hs[c]; datp[c]; gdp[c]; gtp[c]; h2o[c]; h[c]; inost[c]; mi1p-D[c]; pa-hs[c]; pail-hs[c]; pi[c]; ppi[c]; udp[c]; ump[c]
3472	12	5 atp[c] + 4 h2o[c] --> 5 adp[c] + 4 h[c] + 3 pi[c] + 1 ppi[c]	CDIPTr; CDS; CYTK6; DAGK_hs; MI14P4P; MI1PP; PI45P5P; PI4PLC; PI5P4K; PIK5; UMPK; UMPK2	adp[c]; atp[c]; cdp[c]; cdpdag-hs[c]; cmp[c]; ctp[c]; dag-hs[c]; h2o[c]; h[c]; inost[c]; mi14p[c]; mi1p-D[c]; pa-hs[c]; pail45p-hs[c]; pail4p-hs[c]; pail5p-hs[c]; pail-hs[c]; pi[c]; ppi[c]; udp[c]; ump[c]
3475	15	7 atp[c] + 6 h2o[c] --> 7 adp[c] + 6 h[c] + 5 pi[c] + 1 ppi[c]	CDIPTr; CDS; CYTK1; CYTK6; DAGK_hs; MI1345PP; MI134P4P; MI13PP; MI145PK; MI1PP; PI345P3P; PI34P5K; PI3P4K; PI45PLC; PIK3	adp[c]; atp[c]; cdp[c]; cdpdag-hs[c]; cmp[c]; ctp[c]; dag-hs[c]; h2o[c]; h[c]; inost[c]; mi1345p[c]; mi134p[c]; mi13p[c]; mi145p[c]; mi1p-D[c]; pa-hs[c]; pail345p-hs[c]; pail34p-hs[c]; pail3p-hs[c]; pail45p-hs[c]; pail-hs[c]; pi[c]; ppi[c]
3476	13	3 atp[c] + 2 atp[n] + 4 h2o[c] --> 3 adp[c] + 2 adp[n] + 2 h[c] + 2 h[n] + 3 pi[c] + 1 ppi[c]	CDIPTr; CDS; CYTK1; CYTK6; DAGK_hs; MI145PP; MI14P4P; MI1PP; PAIL45P_HStn; PAIL_HStn; PI45PLC; PI5P4Kn; PIK5n	adp[c]; adp[n]; atp[c]; atp[n]; cdp[c]; cdpdag-hs[c]; cmp[c]; ctp[c]; dag-hs[c]; h2o[c]; h[c]; h[n]; inost[c]; mi145p[c]; mi14p[c]; mi1p-D[c]; pa-hs[c]; pail45p-hs[c]; pail45p-hs[n]; pail5p-hs[n]; pail-hs[c]; pail-hs[n]; pi[c]; ppi[c]
3477	15	2 atp[c] + 2 atp[n] + 2 gtp[c] + 5 h2o[c] --> 2 adp[c] + 2 adp[n] + 2 gdp[c] + 3 h[c] + 2 h[n] + 4 pi[c] + 1 ppi[c]	CDIPTr; CDS; CYTK3; CYTK6; DAGK_hs; MI1345PP; MI134PP; MI145PK; MI34PP; MI3PP; PAIL45P_HStn; PAIL_HStn; PI45PLC; PI5P4Kn; PIK5n	adp[c]; adp[n]; atp[c]; atp[n]; cdp[c]; cdpdag-hs[c]; cmp[c]; ctp[c]; dag-hs[c]; gdp[c]; gtp[c]; h2o[c]; h[c]; h[n]; inost[c]; mi1345p[c]; mi134p[c]; mi145p[c]; mi34p[c]; mi3p-D[c]; pa-hs[c]; pail45p-hs[c]; pail45p-hs[n]; pail5p-hs[n]; pail-hs[c]; pail-hs[n]; pi[c]; ppi[c]
3478	13	4 atp[c] + 2 gtp[c] + 5 h2o[c] --> 4 adp[c] + 2 gdp[c] + 5 h[c] + 4 pi[c] + 1 ppi[c]	CDIPTr; CDS; CYTK3; CYTK6; DAGK_hs; MI1345PP; MI134PP; MI145PK; MI34PP; MI3PP; PI45PLC; PI4P5K; PIK4	adp[c]; atp[c]; cdp[c]; cdpdag-hs[c]; cmp[c]; ctp[c]; dag-hs[c]; gdp[c]; gtp[c]; h2o[c]; h[c]; inost[c]; mi1345p[c]; mi134p[c]; mi145p[c]; mi34p[c]; mi3p-D[c]; pa-hs[c]; pail45p-hs[c]; pail4p-hs[c]; pail-hs[c]; pi[c]; ppi[c]
3479	11	3 atp[c] + 2 gtp[c] + 4 h2o[c] --> 3 adp[c] + 2 gdp[c] + 4 h[c] + 3 pi[c] + 1 ppi[c]	CDIPTr; CDS; CYTK3; CYTK6; DAGK_hs; MI145PP; MI14PP; MI4PP; PI45PLC; PI4P5K; PIK4	adp[c]; atp[c]; cdp[c]; cdpdag-hs[c]; cmp[c]; ctp[c]; dag-hs[c]; gdp[c]; gtp[c]; h2o[c]; h[c]; inost[c]; mi145p[c]; mi14p[c]; mi4p-D[c]; pa-hs[c]; pail45p-hs[c]; pail4p-hs[c]; pail-hs[c]; pi[c]; ppi[c]
3486	14	4 atp[c] + 2 gtp[c] + 5 h2o[c] --> 4 adp[c] + 2 gdp[c] + 5 h[c] + 4 pi[c] + 1 ppi[c]	CDIPTr; CDS; CYTK4; CYTK5; CYTK6; DAGK_hs; MI1345PP; MI134P4P; MI13PP; MI145PK; MI1PP; PI45PLC; PI4P5K; PIK4	adp[c]; atp[c]; cdp[c]; cdpdag-hs[c]; cmp[c]; ctp[c]; dag-hs[c]; dcdp[c]; dcmp[c]; gdp[c]; gtp[c]; h2o[c]; h[c]; inost[c]; mi1345p[c]; mi134p[c]; mi13p[c]; mi145p[c]; mi1p-D[c]; pa-hs[c]; pail45p-hs[c]; pail4p-hs[c]; pail-hs[c]; pi[c]; ppi[c]
3506	11	1 atp[c] + 2 gtp[c] + 1 h2o[c] + 1 h2o[r] --> 1 adp[c] + 2 gdp[c] + 2 h[r] + 1 pi[r] + 1 ppi[c]	CERT1rt; CERT2rt; GALU; GBA; HEX1; NDP7er; PGMT; UDPGLCter; UGCG; UMPK3; UMPK4	adp[c]; atp[c]; crm-hs[c]; crm-hs[r]; g1p[c]; g6p[c]; gdp[c]; glc-D[c]; gluside-hs[c]; gluside-hs[r]; gtp[c]; h2o[c]; h2o[r]; h[c]; h[r]; pi[r]; ppi[c]; udp[c]; udp[r]; udpg[c]; udpg[r]; ump[c]; ump[r]; utp[c]
3507	11	3 atp[c] + 1 h2o[c] + 1 h2o[r] --> 3 adp[c] + 2 h[r] + 1 pi[r] + 1 ppi[c]	CERT1rt; CERT2rt; GALU; GBA; HEX1; NDP7er; PGMT; UDPGLCter; UGCG; UMPK; UMPK3	adp[c]; atp[c]; crm-hs[c]; crm-hs[r]; g1p[c]; g6p[c]; glc-D[c]; gluside-hs[c]; gluside-hs[r]; h2o[c]; h2o[r]; h[c]; h[r]; pi[r]; ppi[c]; udp[c]; udp[r]; udpg[c]; udpg[r]; ump[c]; ump[r]; utp[c]
3508	11	3 atp[c] + 1 h2o[c] + 1 h2o[r] --> 3 adp[c] + 2 h[r] + 1 pi[r] + 1 ppi[c]	CERT1rt; CERT2rt; GALU; GBA; HEX1; NDP7er; NDPK2; PGMT; UDPGLCter; UGCG; UMPK	adp[c]; atp[c]; crm-hs[c]; crm-hs[r]; g1p[c]; g6p[c]; glc-D[c]; gluside-hs[c]; gluside-hs[r]; h2o[c]; h2o[r]; h[c]; h[r]; pi[r]; ppi[c]; udp[c]; udp[r]; udpg[c]; udpg[r]; ump[c]; ump[r]; utp[c]
3565	17	1 amp[c] + 2 atp[c] + 1 dcyt[e] + 3 h2o[c] --> 2 adp[c] + 1 cytd[e] + 1 dad-2[e] + 2 h[c] + 3 pi[c]	CTPS1; CYTDt; CYTK7; DADNt4; DCYTD; DCYTt; DURIPP; EX_cytd(e); EX_dad-2(e); EX_dcyt(e); NTD4; NTD7; PUNP1; PUNP2; PYNP2r; UMPK2; URIK1	2dr1p[c]; ade[c]; adn[c]; adp[c]; amp[c]; atp[c]; cdp[c]; cmp[c]; ctp[c]; cytd[c]; cytd[e]; dad-2[c]; dad-2[e]; dcyt[c]; dcyt[e]; duri[c]; h2o[c]; h[c]; nh4[c]; pi[c]; r1p[c]; udp[c]; ump[c]; ura[c]; uri[c]; utp[c]
3569	16	1 amp[c] + 2 atp[c] + 2 h2o[c] + 1 nadph[c] --> 2 adp[c] + 1 dad-2[e] + 1 h[c] + 1 nadp[c] + 3 pi[c]	CTPS1; CYTK14; DADNt4; DCMPDA; DURIPP; EX_dad-2(e); NDPK3; NTD1; NTD7; PUNP1; PUNP2; PYNP2r; RNDR3; TRDR; UMPK; URIK1	2dr1p[c]; ade[c]; adn[c]; adp[c]; amp[c]; atp[c]; cdp[c]; ctp[c]; dad-2[c]; dad-2[e]; dcdp[c]; dcmp[c]; dump[c]; duri[c]; h2o[c]; h[c]; nadp[c]; nadph[c]; nh4[c]; pi[c]; r1p[c]; trdox[c]; trdrd[c]; udp[c]; ump[c]; ura[c]; uri[c]; utp[c]
3572	19	2 adp[n] + 4 atp[c] + 1 gdp[n] + 1 h2o[n] + 2 h[n] + 1 nadph[c] + 1 uri[e] --> 4 adp[c] + 2 atp[n] + 1 duri[e] + 1 gtp[n] + 1 h2o[c] + 2 h[c] + 1 nadp[c] + 1 pi[c]	CTPS1; CYTK4n; DCK2n; DCTPtn; DCYTDn; DURIt; DURItn; EX_duri(e); EX_uri(e); NDPK2; NDPK2n; NDPK7; NDPK7n; NH4tn; RNDR3; TRDR; UMPK2; URIK1; URIt	adp[c]; adp[n]; atp[c]; atp[n]; cdp[c]; ctp[c]; dcdp[c]; dcdp[n]; dcmp[n]; dctp[c]; dctp[n]; dcyt[n]; duri[c]; duri[e]; duri[n]; gdp[n]; gtp[n]; h2o[c]; h2o[n]; h[c]; h[n]; nadp[c]; nadph[c]; nh4[c]; nh4[n]; pi[c]; trdox[c]; trdrd[c]; udp[c]; udp[n]; ump[c]; uri[c]; uri[e]; utp[c]; utp[n]
3592	17	5 atp[c] + 1 gln-L[e] + 1 h2o[c] + 1 nadph[c] + 1 uri[e] --> 5 adp[c] + 1 glu-L[e] + 3 h[c] + 1 nadp[c] + 2 pi[c]	CTPS2; DCTPtn; DM_dctp(n); EX_gln-L(e); EX_glu-L(e); EX_uri(e); GLNt4; GLUVESSEC; NAt; NDPK2; NDPK3; NDPK7; RNDR3; TRDR; UMPK3; URIK1; URIt5	adp[c]; atp[c]; cdp[c]; ctp[c]; dcdp[c]; dctp[c]; dctp[n]; gln-L[c]; gln-L[e]; glu-L[c]; glu-L[e]; h2o[c]; h[c]; na1[c]; na1[e]; nadp[c]; nadph[c]; pi[c]; trdox[c]; trdrd[c]; udp[c]; ump[c]; uri[c]; uri[e]; utp[c]
3698	14	3 adp[n] + 3 atp[c] + 1 h2o[n] + 2 h[n] --> 3 adp[c] + 3 atp[n] + 1 h2o[c] + 2 h[c]	CYTK1; CYTK14n; CYTK2; CYTK9; DCK2n; DCMPDA; DCTPtn; DCYTDn; DURIK1; DURItn; NH4tn; UMPK3n; UMPK6n; UMPKn	adp[c]; adp[n]; atp[c]; atp[n]; cdp[c]; cmp[c]; dcdp[c]; dcdp[n]; dcmp[c]; dcmp[n]; dctp[c]; dctp[n]; dcyt[n]; dump[c]; duri[c]; duri[n]; h2o[c]; h2o[n]; h[c]; h[n]; nh4[c]; nh4[n]; udp[n]; ump[n]; utp[n]
3699	4	balanced cycle	CYTK1; CYTK2; CYTK5; CYTK6	adp[c]; atp[c]; cdp[c]; cmp[c]; ctp[c]; dcdp[c]; dcmp[c]
3704	10	2 atp[c] + 1 h2o[r] --> 2 adp[c] + 1 h[r] + 1 ppi[c]	CYTK1; CYTK7; DOLGLCP_Lter; DOLGPP_Ler; DOLP_Lter; GALU; GLCter; HEX1; PGMT; UDPDOLPT_L	adp[c]; atp[c]; cdp[c]; cmp[c]; dolglcp-L[c]; dolglcp-L[r]; dolp-L[c]; dolp-L[r]; g1p[c]; g6p[c]; glc-D[c]; glc-D[r]; h2o[r]; h[c]; h[r]; ppi[c]; udp[c]; udpg[c]; utp[c]
3713	4	1 atp[c] + 1 gdp[c] <==> 1 adp[c] + 1 gtp[c]	CYTK1; CYTK8; UMPK4; UMPK5	adp[c]; atp[c]; cdp[c]; cmp[c]; dadp[c]; datp[c]; gdp[c]; gtp[c]; udp[c]; ump[c]
3720	4	1 atp[c] + 1 gdp[c] <==> 1 adp[c] + 1 gtp[c]	CYTK1; CYTK9; UMPK4; UMPK6	adp[c]; atp[c]; cdp[c]; cmp[c]; dcdp[c]; dctp[c]; gdp[c]; gtp[c]; udp[c]; ump[c]
3722	4	balanced cycle	CYTK1; CYTK12; CYTK2; CYTK9	adp[c]; atp[c]; cdp[c]; cmp[c]; dcdp[c]; dcmp[c]; dctp[c]
3728	4	balanced cycle	CYTK10; CYTK6; UMPK2; UMPK7	cdp[c]; cmp[c]; ctp[c]; dgdp[c]; dgtp[c]; udp[c]; ump[c]
3729	4	balanced cycle	CYTK10; CYTK7; UMPK3; UMPK7	cdp[c]; cmp[c]; dgdp[c]; dgtp[c]; udp[c]; ump[c]; utp[c]
3731	4	balanced cycle	CYTK10; CYTK8; UMPK5; UMPK7	cdp[c]; cmp[c]; dadp[c]; datp[c]; dgdp[c]; dgtp[c]; udp[c]; ump[c]
3733	4	1 adp[n] + 1 gtp[n] <==> 1 atp[n] + 1 gdp[n]	CYTK10n; CYTK11n; CYTK1n; CYTK4n	adp[n]; atp[n]; cdp[n]; cmp[n]; dcdp[n]; dcmp[n]; dgdp[n]; dgtp[n]; gdp[n]; gtp[n]
3734	4	balanced cycle	CYTK10n; CYTK11n; CYTK12n; CYTK9n	cdp[n]; cmp[n]; dcdp[n]; dcmp[n]; dctp[n]; dgdp[n]; dgtp[n]
3735	4	balanced cycle	CYTK10n; CYTK11n; CYTK13n; CYTK8n	cdp[n]; cmp[n]; dadp[n]; datp[n]; dcdp[n]; dcmp[n]; dgdp[n]; dgtp[n]
3736	4	1 atp[n] + 1 gdp[n] <==> 1 adp[n] + 1 gtp[n]	CYTK10n; CYTK11n; CYTK2n; CYTK5n	adp[n]; atp[n]; cdp[n]; cmp[n]; dcdp[n]; dcmp[n]; dgdp[n]; dgtp[n]; gdp[n]; gtp[n]
3739	4	balanced cycle	CYTK10n; CYTK7n; UMPK3n; UMPK7n	cdp[n]; cmp[n]; dgdp[n]; dgtp[n]; udp[n]; ump[n]; utp[n]
3740	4	balanced cycle	CYTK10n; CYTK8n; UMPK5n; UMPK7n	cdp[n]; cmp[n]; dadp[n]; datp[n]; dgdp[n]; dgtp[n]; udp[n]; ump[n]
3744	4	balanced cycle	CYTK11; CYTK2; UMPK; UMPK7	adp[c]; atp[c]; dcdp[c]; dcmp[c]; dgdp[c]; dgtp[c]; udp[c]; ump[c]
3746	15	3 adp[n] + 2 atp[c] + 1 gtp[c] + 1 h2o[n] + 2 h[n] --> 2 adp[c] + 3 atp[n] + 1 gdp[c] + 1 h2o[c] + 2 h[c]	CYTK11; CYTK12n; CYTK14n; CYTK3; CYTK9; DCK2n; DCMPDA; DCTPtn; DCYTDn; DURIK1; DURItn; NDPK5; NH4tn; UMPK6n; UMPKn	adp[c]; adp[n]; atp[c]; atp[n]; cdp[c]; cmp[c]; dcdp[c]; dcdp[n]; dcmp[c]; dcmp[n]; dctp[c]; dctp[n]; dcyt[n]; dgdp[c]; dgtp[c]; dump[c]; duri[c]; duri[n]; gdp[c]; gtp[c]; h2o[c]; h2o[n]; h[c]; h[n]; nh4[c]; nh4[n]; udp[n]; ump[n]; utp[n]
3749	4	balanced cycle	CYTK11n; CYTK13n; UMPK5n; UMPK7n	dadp[n]; datp[n]; dcdp[n]; dcmp[n]; dgdp[n]; dgtp[n]; udp[n]; ump[n]
3750	5	balanced cycle	CYTK11n; CYTK14n; DCK1n; DCK2n; NDPK5n	adp[n]; atp[n]; dcdp[n]; dcmp[n]; dcyt[n]; dgdp[n]; dgtp[n]; h[n]; udp[n]; utp[n]
3751	4	balanced cycle	CYTK11n; CYTK2n; UMPK7n; UMPKn	adp[n]; atp[n]; dcdp[n]; dcmp[n]; dgdp[n]; dgtp[n]; udp[n]; ump[n]
3754	14	1 atp[c] + 3 gdp[n] + 2 gtp[c] + 1 h2o[n] + 2 h[n] --> 1 adp[c] + 2 gdp[c] + 3 gtp[n] + 1 h2o[c] + 2 h[c]	CYTK12; CYTK12n; DCK2n; DCMPDA; DCTPtn; DCYTDn; DURIK1; DURItn; NH4tn; UMPK3n; UMPK4; UMPK4n; UMPK6; UMPK6n	adp[c]; atp[c]; dcdp[c]; dcdp[n]; dcmp[c]; dcmp[n]; dctp[c]; dctp[n]; dcyt[n]; dump[c]; duri[c]; duri[n]; gdp[c]; gdp[n]; gtp[c]; gtp[n]; h2o[c]; h2o[n]; h[c]; h[n]; nh4[c]; nh4[n]; udp[c]; udp[n]; ump[c]; ump[n]; utp[n]
3755	14	3 adp[n] + 3 atp[c] + 1 h2o[n] + 2 h[n] --> 3 adp[c] + 3 atp[n] + 1 h2o[c] + 2 h[c]	CYTK12; CYTK12n; CYTK1n; CYTK7n; CYTK9n; DCK2n; DCMPDA; DCTPtn; DCYTDn; DURIK1; DURItn; NH4tn; UMPK; UMPK6	adp[c]; adp[n]; atp[c]; atp[n]; cdp[n]; cmp[n]; dcdp[c]; dcdp[n]; dcmp[c]; dcmp[n]; dctp[c]; dctp[n]; dcyt[n]; dump[c]; duri[c]; duri[n]; h2o[c]; h2o[n]; h[c]; h[n]; nh4[c]; nh4[n]; udp[c]; udp[n]; ump[c]; utp[n]
3756	4	balanced cycle	CYTK12; CYTK13; CYTK8; CYTK9	cdp[c]; cmp[c]; dadp[c]; datp[c]; dcdp[c]; dcmp[c]; dctp[c]
3757	6	2 atp[c] + 1 h2o[c] --> 2 adp[c] + 1 h[c] + 1 ppi[c]	CYTK12; CYTK14; GALU; NDPK7; UDPGP; UMPK	adp[c]; atp[c]; dcdp[c]; dcmp[c]; dctp[c]; g1p[c]; h2o[c]; h[c]; ppi[c]; udp[c]; udpg[c]; ump[c]; utp[c]
3758	14	3 adp[n] + 3 atp[c] + 1 h2o[n] + 2 h[n] --> 3 adp[c] + 3 atp[n] + 1 h2o[c] + 2 h[c]	CYTK12; CYTK14n; CYTK1n; CYTK7n; CYTK9n; DCK2n; DCMPDA; DCTPtn; DCYTDn; DURIK1; DURItn; NH4tn; UMPK; UMPK6	adp[c]; adp[n]; atp[c]; atp[n]; cdp[n]; cmp[n]; dcdp[c]; dcdp[n]; dcmp[c]; dcmp[n]; dctp[c]; dctp[n]; dcyt[n]; dump[c]; duri[c]; duri[n]; h2o[c]; h2o[n]; h[c]; h[n]; nh4[c]; nh4[n]; udp[c]; udp[n]; ump[c]; utp[n]
3762	14	3 atp[c] + 3 gdp[n] + 1 h2o[n] + 2 h[n] --> 3 adp[c] + 3 gtp[n] + 1 h2o[c] + 2 h[c]	CYTK12; CYTK4n; DCK2n; DCMPDA; DCTPtn; DCYTDn; DURIK1; DURItn; NH4tn; UMPK; UMPK3n; UMPK4n; UMPK6; UMPK6n	adp[c]; atp[c]; dcdp[c]; dcdp[n]; dcmp[c]; dcmp[n]; dctp[c]; dctp[n]; dcyt[n]; dump[c]; duri[c]; duri[n]; gdp[n]; gtp[n]; h2o[c]; h2o[n]; h[c]; h[n]; nh4[c]; nh4[n]; udp[c]; udp[n]; ump[c]; ump[n]; utp[n]
3768	4	balanced cycle	CYTK12n; CYTK13n; UMPK5n; UMPK6n	dadp[n]; datp[n]; dcdp[n]; dcmp[n]; dctp[n]; udp[n]; ump[n]
3769	4	balanced cycle	CYTK12n; CYTK2n; UMPK6n; UMPKn	adp[n]; atp[n]; dcdp[n]; dcmp[n]; dctp[n]; udp[n]; ump[n]
3772	4	1 atp[n] + 1 gdp[n] <==> 1 adp[n] + 1 gtp[n]	CYTK12n; CYTK1n; CYTK4n; CYTK9n	adp[n]; atp[n]; cdp[n]; cmp[n]; dcdp[n]; dcmp[n]; dctp[n]; gdp[n]; gtp[n]
3773	4	balanced cycle	CYTK13; CYTK2; UMPK; UMPK5	adp[c]; atp[c]; dadp[c]; datp[c]; dcdp[c]; dcmp[c]; udp[c]; ump[c]
3777	4	balanced cycle	CYTK13n; CYTK14n; CYTK7n; CYTK8n	cdp[n]; cmp[n]; dadp[n]; datp[n]; dcdp[n]; dcmp[n]; udp[n]; utp[n]
3778	4	balanced cycle	CYTK13n; CYTK14n; UMPK3n; UMPK5n	dadp[n]; datp[n]; dcdp[n]; dcmp[n]; udp[n]; ump[n]; utp[n]
3780	4	balanced cycle	CYTK13n; CYTK3n; CYTK6n; CYTK8n	cdp[n]; cmp[n]; ctp[n]; dadp[n]; datp[n]; dcdp[n]; dcmp[n]
3781	4	balanced cycle	CYTK13n; CYTK3n; UMPK2n; UMPK5n	cdp[n]; ctp[n]; dadp[n]; datp[n]; dcdp[n]; dcmp[n]; udp[n]; ump[n]
3783	4	1 atp[n] + 1 gdp[n] <==> 1 adp[n] + 1 gtp[n]	CYTK13n; CYTK1n; CYTK4n; CYTK8n	adp[n]; atp[n]; cdp[n]; cmp[n]; dadp[n]; datp[n]; dcdp[n]; dcmp[n]; gdp[n]; gtp[n]
3785	4	balanced cycle	CYTK14; CYTK2; UMPK; UMPK3	adp[c]; atp[c]; dcdp[c]; dcmp[c]; udp[c]; ump[c]; utp[c]
3787	4	balanced cycle	CYTK14; CYTK5; CYTK6; CYTK7	cdp[c]; cmp[c]; ctp[c]; dcdp[c]; dcmp[c]; udp[c]; utp[c]
3791	4	balanced cycle	CYTK14n; CYTK3n; UMPK2n; UMPK3n	cdp[n]; ctp[n]; dcdp[n]; dcmp[n]; udp[n]; ump[n]; utp[n]
3792	4	balanced cycle	CYTK14n; CYTK4n; UMPK3n; UMPK4n	dcdp[n]; dcmp[n]; gdp[n]; gtp[n]; udp[n]; ump[n]; utp[n]
3798	4	balanced cycle	CYTK1n; CYTK7n; UMPK3n; UMPKn	adp[n]; atp[n]; cdp[n]; cmp[n]; udp[n]; ump[n]; utp[n]
3800	4	balanced cycle	CYTK1n; CYTK8n; UMPK5n; UMPKn	adp[n]; atp[n]; cdp[n]; cmp[n]; dadp[n]; datp[n]; udp[n]; ump[n]
3802	4	balanced cycle	CYTK1n; CYTK9n; UMPK6n; UMPKn	adp[n]; atp[n]; cdp[n]; cmp[n]; dcdp[n]; dctp[n]; udp[n]; ump[n]
3805	4	balanced cycle	CYTK2; CYTK5; UMPK; UMPK2	adp[c]; atp[c]; cdp[c]; ctp[c]; dcdp[c]; dcmp[c]; udp[c]; ump[c]
3807	11	3 atp[c] + 1 dcyt[e] --> 3 adp[c] + 1 h[c]	CYTK2; DCMPDA; DCTPtn; DCYTD; DCYTt; DM_dctp(n); DURIK1; EX_dcyt(e); NDPK8; UMPK5; UMPK6	adp[c]; atp[c]; dadp[c]; datp[c]; dcdp[c]; dcmp[c]; dctp[c]; dctp[n]; dcyt[c]; dcyt[e]; dump[c]; duri[c]; h2o[c]; h[c]; nh4[c]; udp[c]; ump[c]
3819	4	balanced cycle	CYTK2n; CYTK3n; UMPK2n; UMPKn	adp[n]; atp[n]; cdp[n]; ctp[n]; dcdp[n]; dcmp[n]; udp[n]; ump[n]
3831	4	balanced cycle	CYTK3n; CYTK4n; UMPK2n; UMPK4n	cdp[n]; ctp[n]; dcdp[n]; dcmp[n]; gdp[n]; gtp[n]; udp[n]; ump[n]
3861	4	balanced cycle	CYTK5n; CYTK6n; UMPK2n; UMPK4n	cdp[n]; cmp[n]; ctp[n]; gdp[n]; gtp[n]; udp[n]; ump[n]
3865	4	balanced cycle	CYTK5n; CYTK8n; UMPK4n; UMPK5n	cdp[n]; cmp[n]; dadp[n]; datp[n]; gdp[n]; gtp[n]; udp[n]; ump[n]
3866	4	balanced cycle	CYTK5n; CYTK9n; UMPK4n; UMPK6n	cdp[n]; cmp[n]; dcdp[n]; dctp[n]; gdp[n]; gtp[n]; udp[n]; ump[n]
3867	4	balanced cycle	CYTK6; CYTK7; UMPK2; UMPK3	cdp[c]; cmp[c]; ctp[c]; udp[c]; ump[c]; utp[c]
3868	6	2 atp[c] + 1 h2o[c] --> 2 adp[c] + 1 h[c] + 1 ppi[c]	CYTK6; CYTK7; GALU; NDPK3; UDPGP; UMPK	adp[c]; atp[c]; cdp[c]; cmp[c]; ctp[c]; g1p[c]; h2o[c]; h[c]; ppi[c]; udp[c]; udpg[c]; ump[c]; utp[c]
3869	4	balanced cycle	CYTK6n; CYTK7n; UMPK2n; UMPK3n	cdp[n]; cmp[n]; ctp[n]; udp[n]; ump[n]; utp[n]
3870	4	balanced cycle	CYTK7; CYTK8; UMPK3; UMPK5	cdp[c]; cmp[c]; dadp[c]; datp[c]; udp[c]; ump[c]; utp[c]
3871	4	balanced cycle	CYTK7; CYTK9; UMPK3; UMPK6	cdp[c]; cmp[c]; dcdp[c]; dctp[c]; udp[c]; ump[c]; utp[c]
3876	12	4 atp[c] + 4 h2o[c] + 1 nad[c] --> 2 adp[c] + 1 amp[c] + 1 gdp[c] + 4 h[c] + 1 nadh[c] + 1 pi[c] + 2 ppi[c]	DADA; GK1; GLNS; GMPS2; HXPRT; IMPD; NTD7; PPM; PRPPS; PUNP1; PUNP2; PUNP6	2dr1p[c]; ade[c]; adn[c]; adp[c]; amp[c]; atp[c]; dad-2[c]; din[c]; gdp[c]; gln-L[c]; glu-L[c]; gmp[c]; h2o[c]; h[c]; hxan[c]; imp[c]; nad[c]; nadh[c]; nh4[c]; pi[c]; ppi[c]; prpp[c]; r1p[c]; r5p[c]; xmp[c]
3878	16	4 atp[c] + 3 h2o[c] + 1 h2o[e] + 1 nad[c] --> 2 adp[c] + 1 amp[c] + 1 gdp[c] + 4 h[c] + 1 nadh[c] + 1 pi[c] + 2 ppi[c]	DADAe; DADNt4; DINt; EX_h2o(e); GK1; GLNS; GMPS2; HXPRT; IMPD; NH4t3r; NTD7; PPM; PRPPS; PUNP1; PUNP2; PUNP6	2dr1p[c]; ade[c]; adn[c]; adp[c]; amp[c]; atp[c]; dad-2[c]; dad-2[e]; din[c]; din[e]; gdp[c]; gln-L[c]; glu-L[c]; gmp[c]; h2o[c]; h2o[e]; h[c]; h[e]; hxan[c]; imp[c]; nad[c]; nadh[c]; nh4[c]; nh4[e]; pi[c]; ppi[c]; prpp[c]; r1p[c]; r5p[c]; xmp[c]
3885	3	balanced cycle	DCK1n; DCK2n; NDPK2n	adp[n]; atp[n]; dcmp[n]; dcyt[n]; h[n]; udp[n]; utp[n]
3886	5	balanced cycle	DCK1n; DCK2n; NDPK5n; UMPK3n; UMPK7n	adp[n]; atp[n]; dcmp[n]; dcyt[n]; dgdp[n]; dgtp[n]; h[n]; udp[n]; ump[n]; utp[n]
3890	12	4 h[c] + 1 hdca[e] + 1 nadh[c] + 1 nadph[c] + 2 o2s[e] --> 4 h2o[c] + 1 hdcea[e] + 1 nad[c] + 1 nadp[c]	DESAT16_2; EX_hdca(e); EX_hdcea(e); EX_o2s(e); FACOAL160i; FACOAL161; GTHO; GTHP; HDCAtr; HDCEAtr; O2St; SPODM	amp[c]; atp[c]; coa[c]; gthox[c]; gthrd[c]; h2o2[c]; h2o[c]; h[c]; hdca[c]; hdca[e]; hdcea[c]; hdcea[e]; hdcoa[c]; nad[c]; nadh[c]; nadp[c]; nadph[c]; o2[c]; o2s[c]; o2s[e]; pmtcoa[c]; ppi[c]
3900	12	4 h[c] + 1 nadh[c] + 1 nadph[c] + 2 o2s[e] + 1 ocdca[e] --> 1 elaid[e] + 4 h2o[c] + 1 nad[c] + 1 nadp[c]	DESAT18_5; ELAIDt; EX_elaid(e); EX_o2s(e); EX_ocdca(e); FACOAL180i; FACOAL1813; GTHO; GTHP; O2St; OCDCAtr; SPODM	amp[c]; atp[c]; coa[c]; elaid[c]; elaid[e]; gthox[c]; gthrd[c]; h2o2[c]; h2o[c]; h[c]; nad[c]; nadh[c]; nadp[c]; nadph[c]; o2[c]; o2s[c]; o2s[e]; ocdca[c]; ocdca[e]; od2coa[c]; ppi[c]; stcoa[c]
3906	12	4 h[c] + 1 nadh[c] + 1 nadph[c] + 2 o2s[e] + 1 vacc[e] --> 4 h2o[c] + 1 lneldc[e] + 1 nad[c] + 1 nadp[c]	DESAT18_7; EX_lneldc(e); EX_o2s(e); EX_vacc(e); FACOAL1812; FACOAL1822; GTHO; GTHP; LNELDCt; O2St; SPODM; VACCt	amp[c]; atp[c]; coa[c]; gthox[c]; gthrd[c]; h2o2[c]; h2o[c]; h[c]; lneldc[c]; lneldc[e]; lneldccoa[c]; nad[c]; nadh[c]; nadp[c]; nadph[c]; o2[c]; o2s[c]; o2s[e]; ppi[c]; vacc[c]; vacc[e]; vacccoa[c]
3910	16	1 dlnlcg[e] + 11 h[c] + 1 nadh[c] + 4 nadph[c] + 6 o2s[e] --> 9 h2o[c] + 1 nad[c] + 4 nadp[c] + 1 prostgd2[e]	DESAT20_1; DLNLCGt; EX_dlnlcg(e); EX_o2s(e); EX_prostgd2(e); FACOAL203; FACOAL204; GTHO; GTHP; O2St; PGDI; PGS; PROSTGD2t; SPODM; THYOXt; THYOXt2	amp[c]; arachd[c]; arachdcoa[c]; atp[c]; coa[c]; dlnlcg[c]; dlnlcg[e]; dlnlcgcoa[c]; gthox[c]; gthrd[c]; h2o2[c]; h2o[c]; h[c]; hco3[c]; hco3[e]; nad[c]; nadh[c]; nadp[c]; nadph[c]; o2[c]; o2s[c]; o2s[e]; ppi[c]; prostgd2[c]; prostgd2[e]; prostgh2[c]; thyox-L[c]; thyox-L[e]
3922	12	1 dgsn[e] + 1 ins[e] <==> 1 din[e] + 1 gsn[e]	DGSNt; DINt; EX_dgsn(e); EX_din(e); EX_gsn(e); EX_ins(e); GSNt; INSt; PUNP3; PUNP4; PUNP5; PUNP6	2dr1p[c]; dgsn[c]; dgsn[e]; din[c]; din[e]; gsn[c]; gsn[e]; gua[c]; hxan[c]; ins[c]; ins[e]; pi[c]; r1p[c]
3931	17	1 atp[c] + 1 fru[e] + 1 h[r] + 1 nad[c] + 1 nadph[c] + 1 nadph[r] + 1 o2[e] --> 1 adp[c] + 1 co2[c] + 1 h[c] + 1 nadh[c] + 1 nadp[c] + 1 nadp[r] + 1 pi[c] + 1 xylt[e]	DGULND; EX_fru(e); EX_o2(e); EX_xylt(e); FRUt1r; GLCURter; GULN3D; GULNDer; GULNter; HEX7; INOSTO; MI1PP; MI1PS; O2t; PGI; XYLTt; XYLUR	3dhguln[c]; adp[c]; atp[c]; co2[c]; f6p[c]; fru[c]; fru[e]; g6p[c]; glcur[c]; glcur[r]; guln[c]; guln[r]; h2o[c]; h[c]; h[r]; inost[c]; mi1p-D[c]; nad[c]; nadh[c]; nadp[c]; nadp[r]; nadph[c]; nadph[r]; o2[c]; o2[e]; pi[c]; xylt[c]; xylt[e]; xylu-L[c]
3932	19	2 atp[c] + 1 fru[e] + 1 gtp[c] + 3 h2o[c] + 1 h[r] + 3 nad[c] + 1 nadph[c] + 1 nadph[r] --> 2 adp[c] + 1 co2[c] + 1 gdp[c] + 4 h[c] + 3 nadh[c] + 1 nadp[c] + 1 nadp[r] + 1 pi[c] + 1 ppi[c] + 1 xylt[e]	DGULND; EX_fru(e); EX_xylt(e); FRUt1r; GALU; GLCURter; GULN3D; GULNDer; GULNter; GUR1PP; HEX7; NDPK2; PGI; PGMT; UDPG1P; UDPGD; UMPK4; XYLTt; XYLUR	3dhguln[c]; adp[c]; atp[c]; co2[c]; f6p[c]; fru[c]; fru[e]; g1p[c]; g6p[c]; gdp[c]; glcur1p[c]; glcur[c]; glcur[r]; gtp[c]; guln[c]; guln[r]; h2o[c]; h[c]; h[r]; nad[c]; nadh[c]; nadp[c]; nadp[r]; nadph[c]; nadph[r]; pi[c]; ppi[c]; udp[c]; udpg[c]; udpglcur[c]; ump[c]; utp[c]; xylt[c]; xylt[e]; xylu-L[c]
3936	18	3 atp[c] + 1 glc-D[e] + 3 h2o[c] + 1 h[r] + 3 nad[c] + 1 nadph[c] + 1 nadph[r] --> 3 adp[c] + 1 co2[c] + 4 h[c] + 3 nadh[c] + 1 nadp[c] + 1 nadp[r] + 1 pi[c] + 1 ppi[c] + 1 xylt[e]	DGULND; EX_glc(e); EX_xylt(e); GALU; GLCURter; GLCt1r; GULN3D; GULNDer; GULNter; GUR1PP; HEX1; PGMT; UDPG1P; UDPGD; UMPK; UMPK3; XYLTt; XYLUR	3dhguln[c]; adp[c]; atp[c]; co2[c]; g1p[c]; g6p[c]; glc-D[c]; glc-D[e]; glcur1p[c]; glcur[c]; glcur[r]; guln[c]; guln[r]; h2o[c]; h[c]; h[r]; nad[c]; nadh[c]; nadp[c]; nadp[r]; nadph[c]; nadph[r]; pi[c]; ppi[c]; udp[c]; udpg[c]; udpglcur[c]; ump[c]; utp[c]; xylt[c]; xylt[e]; xylu-L[c]
3937	16	2 atp[c] + 1 glc-D[e] + 2 h2o[c] + 1 h[r] + 3 nad[c] + 1 nadph[c] + 1 nadph[r] --> 2 adp[c] + 1 co2[c] + 3 h[c] + 3 nadh[c] + 1 nadp[c] + 1 nadp[r] + 1 ppi[c] + 1 xylt[e]	DGULND; EX_glc(e); EX_xylt(e); GALU; GLCURter; GLCt1r; GULN3D; GULNDer; GULNter; HEX1; NDPK2; PGMT; UDPGD; UDPGNP; XYLTt; XYLUR	3dhguln[c]; adp[c]; atp[c]; co2[c]; g1p[c]; g6p[c]; glc-D[c]; glc-D[e]; glcur[c]; glcur[r]; guln[c]; guln[r]; h2o[c]; h[c]; h[r]; nad[c]; nadh[c]; nadp[c]; nadp[r]; nadph[c]; nadph[r]; ppi[c]; udp[c]; udpg[c]; udpglcur[c]; utp[c]; xylt[c]; xylt[e]; xylu-L[c]
4097	12	3 atp[c] + 2 h2o[r] --> 3 adp[c] + 1 h[c] + 1 h[r] + 1 pi[r] + 1 ppi[c]	DOLGLCP_Lter; DOLGPP_Ler; DOLICHOL_Lter; DOLK_L; DOLPH_Ler; GALU; GLCter; HEX1; NDPK2; NDPK3; PGMT; UDPDOLPT_L	adp[c]; atp[c]; cdp[c]; ctp[c]; dolglcp-L[c]; dolglcp-L[r]; dolichol-L[c]; dolichol-L[r]; dolp-L[c]; dolp-L[r]; g1p[c]; g6p[c]; glc-D[c]; glc-D[r]; h2o[r]; h[c]; h[r]; pi[r]; ppi[c]; udp[c]; udpg[c]; utp[c]
4099	13	2 atp[c] + 1 fru[e] + 1 h2o[r] --> 2 adp[c] + 1 glc-D[e] + 1 h[r] + 1 ppi[c]	DOLGLCP_Lter; DOLGPP_Ler; DOLP_Lter; EX_fru(e); EX_glc(e); FRUt1r; GALU; GLCMter; HEX7; NDPK2; PGI; PGMT; UDPDOLPT_L	adp[c]; atp[c]; dolglcp-L[c]; dolglcp-L[r]; dolp-L[c]; dolp-L[r]; f6p[c]; fru[c]; fru[e]; g1p[c]; g6p[c]; glc-D[e]; glc-D[r]; h2o[r]; h[c]; h[r]; ppi[c]; udp[c]; udpg[c]; utp[c]
4104	14	2 atp[c] + 1 h2o[r] + 1 man[e] --> 2 adp[c] + 1 glc-D[e] + 1 h[r] + 1 ppi[c]	DOLGLCP_Lter; DOLGPP_Ler; DOLP_Lter; EX_glc(e); EX_man(e); GALU; GLCMter; HEX4; MAN6PI; MANt1r; NDPK2; PGI; PGMT; UDPDOLPT_L	adp[c]; atp[c]; dolglcp-L[c]; dolglcp-L[r]; dolp-L[c]; dolp-L[r]; f6p[c]; g1p[c]; g6p[c]; glc-D[e]; glc-D[r]; h2o[r]; h[c]; h[r]; man6p[c]; man[c]; man[e]; ppi[c]; udp[c]; udpg[c]; utp[c]
4105	9	2 atp[c] + 1 h2o[r] --> 2 adp[c] + 1 h[r] + 1 ppi[c]	DOLGLCP_Lter; DOLGPP_Ler; DOLP_Lter; GALU; GLCter; HEX1; NDPK2; PGMT; UDPDOLPT_L	adp[c]; atp[c]; dolglcp-L[c]; dolglcp-L[r]; dolp-L[c]; dolp-L[r]; g1p[c]; g6p[c]; glc-D[c]; glc-D[r]; h2o[r]; h[c]; h[r]; ppi[c]; udp[c]; udpg[c]; utp[c]
4110	12	3 atp[c] + 2 h2o[r] --> 3 adp[c] + 1 h[c] + 1 h[r] + 1 pi[r] + 1 ppi[c]	DOLGLCP_Uter; DOLGPP_Uer; DOLICHOL_Uter; DOLK_U; DOLPH_Uer; GALU; GLCter; HEX1; NDPK2; NDPK3; PGMT; UDPDOLPT_U	adp[c]; atp[c]; cdp[c]; ctp[c]; dolglcp-U[c]; dolglcp-U[r]; dolichol-U[c]; dolichol-U[r]; dolp-U[c]; dolp-U[r]; g1p[c]; g6p[c]; glc-D[c]; glc-D[r]; h2o[r]; h[c]; h[r]; pi[r]; ppi[c]; udp[c]; udpg[c]; utp[c]
4111	13	2 atp[c] + 1 fru[e] + 1 h2o[r] --> 2 adp[c] + 1 glc-D[e] + 1 h[r] + 1 ppi[c]	DOLGLCP_Uter; DOLGPP_Uer; DOLP_Uter; EX_fru(e); EX_glc(e); FRUt1r; GALU; GLCMter; HEX7; NDPK2; PGI; PGMT; UDPDOLPT_U	adp[c]; atp[c]; dolglcp-U[c]; dolglcp-U[r]; dolp-U[c]; dolp-U[r]; f6p[c]; fru[c]; fru[e]; g1p[c]; g6p[c]; glc-D[e]; glc-D[r]; h2o[r]; h[c]; h[r]; ppi[c]; udp[c]; udpg[c]; utp[c]
4117	9	2 atp[c] + 1 h2o[r] --> 2 adp[c] + 1 h[r] + 1 ppi[c]	DOLGLCP_Uter; DOLGPP_Uer; DOLP_Uter; GALU; GLCter; HEX1; NDPK2; PGMT; UDPDOLPT_U	adp[c]; atp[c]; dolglcp-U[c]; dolglcp-U[r]; dolp-U[c]; dolp-U[r]; g1p[c]; g6p[c]; glc-D[c]; glc-D[r]; h2o[r]; h[c]; h[r]; ppi[c]; udp[c]; udpg[c]; utp[c]
4118	12	2 atp[c] + 1 h2o[r] + 1 nad[c] + 1 nadph[c] --> 2 adp[c] + 1 h[r] + 1 nadh[c] + 1 nadp[c] + 1 ppi[c]	DOLGLCP_Uter; DOLGPP_Uer; DOLP_Uter; GALU; GLCter; HEX7; NDPK2; PGI; PGMT; SBTD_D2; SBTR; UDPDOLPT_U	adp[c]; atp[c]; dolglcp-U[c]; dolglcp-U[r]; dolp-U[c]; dolp-U[r]; f6p[c]; fru[c]; g1p[c]; g6p[c]; glc-D[c]; glc-D[r]; h2o[r]; h[c]; h[r]; nad[c]; nadh[c]; nadp[c]; nadph[c]; ppi[c]; sbt-D[c]; udp[c]; udpg[c]; utp[c]
4119	10	2 atp[c] + 1 h2o[r] --> 2 adp[c] + 1 h[r] + 1 ppi[c]	DOLGLCP_Uter; DOLGPP_Uer; DOLP_Uter; GALU; GLCMter; GLCt1r; HEX1; NDPK2; PGMT; UDPDOLPT_U	adp[c]; atp[c]; dolglcp-U[c]; dolglcp-U[r]; dolp-U[c]; dolp-U[r]; g1p[c]; g6p[c]; glc-D[c]; glc-D[e]; glc-D[r]; h2o[r]; h[c]; h[r]; ppi[c]; udp[c]; udpg[c]; utp[c]
4134	13	1 adp[c] + 1 glyc[e] + 2 nad[c] + 1 pi[c] --> 1 atp[c] + 1 h2o[c] + 1 h[c] + 1 h[e] + 2 nadh[c] + 1 pyr[e]	ENO; EX_glyc(e); EX_h(e); EX_pyr(e); G3PD1; GAPD; GLYCt; GLYK; PGK; PGM; PYK; PYRt2r; TPI	13dpg[c]; 2pg[c]; 3pg[c]; adp[c]; atp[c]; dhap[c]; g3p[c]; glyc3p[c]; glyc[c]; glyc[e]; h2o[c]; h[c]; h[e]; nad[c]; nadh[c]; pep[c]; pi[c]; pyr[c]; pyr[e]
4165	19	3 atp[c] + 1 fru[e] + 1 h2o[c] + 1 h2o[r] + 2 nad[c] + 1 retn[e] --> 1 13-cis-retnglc[e] + 3 adp[c] + 3 h[c] + 1 h[r] + 2 nadh[c] + 1 pi[r] + 1 ppi[c]	EX_13-cis-retnglc(e); EX_fru(e); EX_retn(e); FRUt1r; GALU; HEX7; NDP7er; PGI; PGMT; RAI3; RETNGLCt2; RETNGLCt2r; RETNt; RETNtr2; UDPGD; UDPGLCAter; UGT1A5r2; UMPK; UMPK3	13-cis-retn[c]; 13-cis-retn[r]; 13-cis-retnglc[c]; 13-cis-retnglc[e]; 13-cis-retnglc[r]; adp[c]; atp[c]; f6p[c]; fru[c]; fru[e]; g1p[c]; g6p[c]; h2o[c]; h2o[r]; h[c]; h[r]; nad[c]; nadh[c]; pi[r]; ppi[c]; retn[c]; retn[e]; udp[c]; udp[r]; udpg[c]; udpglcur[c]; udpglcur[r]; ump[c]; ump[r]; utp[c]
4168	18	3 atp[c] + 1 glc-D[e] + 1 h2o[c] + 1 h2o[r] + 2 nad[c] + 1 retn[e] --> 1 13-cis-retnglc[e] + 3 adp[c] + 3 h[c] + 1 h[r] + 2 nadh[c] + 1 pi[r] + 1 ppi[c]	EX_13-cis-retnglc(e); EX_glc(e); EX_retn(e); GALU; GLCt1r; HEX1; NDP7er; NDPK2; PGMT; RAI3; RETNGLCt2; RETNGLCt2r; RETNt; RETNtr2; UDPGD; UDPGLCAter; UGT1A5r2; UMPK3	13-cis-retn[c]; 13-cis-retn[r]; 13-cis-retnglc[c]; 13-cis-retnglc[e]; 13-cis-retnglc[r]; adp[c]; atp[c]; g1p[c]; g6p[c]; glc-D[c]; glc-D[e]; h2o[c]; h2o[r]; h[c]; h[r]; nad[c]; nadh[c]; pi[r]; ppi[c]; retn[c]; retn[e]; udp[c]; udp[r]; udpg[c]; udpglcur[c]; udpglcur[r]; ump[c]; ump[r]; utp[c]
4428	3	1 nadh[c] + 1 nadp[c] --> 1 nad[c] + 1 nadph[c]	LALDD; LALDO; LGTHL	gthrd[c]; h[c]; lald-D[c]; lgt-S[c]; mthgxl[c]; nad[c]; nadh[c]; nadp[c]; nadph[c]
4549	16	2.09 atp[c] + 1.09 clpnd[e] + 4.27 fadh2[m] + 9 h[c] + 2.18 h[m] + 6 nadph[c] + 2.18 nadph[m] + 1 nrvnc[e] + 3 retn[e] --> 1.25e-006 R2coa-hs[c] + 2.09 amp[c] + 0.909 coa[c] + 4.27 fad[m] + 3 h2o[c] + 6 nadp[c] + 2.18 nadp[m] + 2.09 ppi[c] + 3 retfa[e]	ARTFR211; ARTFR45; CLPNDt; EX_CLPND(e); EX_nrvnc(e); EX_retfa(e); EX_retn(e); FACOAL2252; FACOAL241; NRVNCt; RADH2; RDH1a; RETFA; RETFAt; RETNt; RTOT_2	R2coa-hs[c]; R4coa-hs[c]; Rtotal2coa[c]; amp[c]; atp[c]; clpnd[c]; clpnd[e]; clpndcoa[c]; coa[c]; fad[m]; fadh2[m]; h2o[c]; h[c]; h[m]; nadp[c]; nadp[m]; nadph[c]; nadph[m]; nrvnc[c]; nrvnc[e]; nrvnccoa[c]; ppi[c]; retfa[c]; retfa[e]; retinal[c]; retinol[c]; retn[c]; retn[e]
4638	5	balanced cycle	3HCO3_NAt; ALASERNaEx; CYSALANaEx; HCO3_NAt; SERCYSNaEx	ala-L[c]; ala-L[e]; cys-L[c]; cys-L[e]; hco3[c]; hco3[e]; na1[c]; na1[e]; ser-L[c]; ser-L[e]
4658	16	3 clpnd[e] + 7 h[x] + 3 nadh[x] + 4 o2s[e] --> 3 crvnc[e] + 8 h2o[x] + 3 nad[x]	ALAASNNaEx; ASNALANaEx; C226COAtx; CATp; CLPNDCOAtx; CLPNDt; DESAT22_2p; EX_CLPND(e); EX_crvnc(e); EX_o2s(e); FACOAL2252; FACOAL226; FATP7t; O2St; O2Stx; SPODMx	ala-L[c]; ala-L[e]; amp[c]; asn-L[c]; asn-L[e]; atp[c]; c226coa[c]; c226coa[x]; clpnd[c]; clpnd[e]; clpndcoa[c]; clpndcoa[x]; coa[c]; crvnc[c]; crvnc[e]; h2o2[x]; h2o[x]; h[x]; na1[c]; na1[e]; nad[x]; nadh[x]; o2[x]; o2s[c]; o2s[e]; o2s[x]; ppi[c]
4664	17	1.5 asn-L[e] + 1 atp[c] + 1.5 atp[m] + 1.5 co2[m] + 1 h2o[c] + 1.5 h2o[m] + 3.5 h[c] + 1.5 nadh[m] + 1.5 pyr[e] --> 1 adp[c] + 1.5 adp[m] + 3 ala-B[e] + 3 co2[c] + 3 h[m] + 1.5 nad[m] + 1 pi[c] + 1.5 pi[m]	ASNNm; ASNtN1; ASNtm; ASP1DC; ASPGLUm; ASPTAm; BALAVECSEC; EX_ala-B(e); EX_asn-L(e); EX_pyr(e); GLUDxm; GLUt2m; HCO3Em; NAt; PCm; PYRt2m; PYRt2r	adp[c]; adp[m]; akg[m]; ala-B[c]; ala-B[e]; asn-L[c]; asn-L[e]; asn-L[m]; asp-L[c]; asp-L[m]; atp[c]; atp[m]; co2[c]; co2[m]; glu-L[c]; glu-L[m]; h2o[c]; h2o[m]; h[c]; h[e]; h[m]; hco3[m]; na1[c]; na1[e]; nad[m]; nadh[m]; nh4[m]; oaa[m]; pi[c]; pi[m]; pyr[c]; pyr[e]; pyr[m]
4690	42	10.1 acac[e] + 11.1 atp[c] + 20.3 atp[x] + 6.63 coa[c] + 1 fadh2[m] + 1.13 fadh2[r] + 6.75 h2o[c] + 10.1 h[e] + 1 h[m] + 10.1 h[r] + 6.75 h[x] + 1 lnlc[e] + 1.13 nad[c] + 1.13 nad[r] + 1 nadph[m] + 12.4 nadph[r] + 13.5 nadph[x] + 10.1 o2[e] --> 20.3 adp[x] + 11.1 amp[c] + 1.13 co2[c] + 2.25 co2[r] + 6.75 co2[x] + 6.75 coa[x] + 1 fad[m] + 1.13 fad[r] + 12.4 h2o[r] + 16.9 h[c] + 1.13 nadh[c] + 1.13…	AACOAT; ACACT1r; ACACt2; ARTFR210; C14STRr; C3STDH1r; C3STKR2r; C4STMO1r; C4STMO2Pr; CHSTEROLt2; CHSTEROLt3; DHCR243r; DHCR71r; DMATTx; DPMVDx; EBP1r; EX_acac(e); EX_h(e); EX_lnlc(e); EX_o2(e); EX_xolest_hs(e); FACOAL1821; FDH; FORtr; FRDPtr; GRTTx; HMGCOARx; HMGCOASi; HMGCOAtx; IPDDIx; LNLCt; LNS14DMr; LNSTLSr; LSTO1r; MEVK1x; O2t; O2ter; PMEVKx; SOAT12; SQLEr; SQLSr; XOLESTte	44mctr[r]; 44mzym[r]; 4mzym-int1[r]; 4mzym-int2[r]; 5dpmev[x]; 5pmev[x]; R2coa-hs[c]; Ssq23epx[r]; aacoa[c]; acac[c]; acac[e]; accoa[c]; adp[x]; amp[c]; atp[c]; atp[x]; chlstol[r]; chsterol[c]; chsterol[m]; chsterol[r]; co2[c]; co2[r]; co2[x]; coa[c]; coa[x]; ddsmsterol[r]; dmpp[x]; dsmsterol[r]; fad[m]; fad[r]; fadh2[m]; fadh2[r]; for[c]; for[r]; frdp[r]; frdp[x]; grdp[x]; h2o[c]; h2o[r]; h[c]; …
4691	42	10.1 acac[e] + 11.1 atp[c] + 20.3 atp[x] + 6.63 coa[c] + 1 fadh2[m] + 1.13 fadh2[r] + 6.75 h2o[c] + 10.1 h[e] + 1 h[m] + 10.1 h[r] + 6.75 h[x] + 1 lnlc[e] + 1.13 nad[c] + 2.25 nad[r] + 1 nadph[m] + 13.5 nadph[r] + 13.5 nadph[x] + 10.1 o2[e] --> 20.3 adp[x] + 11.1 amp[c] + 1.13 co2[c] + 2.25 co2[r] + 6.75 co2[x] + 6.75 coa[x] + 1 fad[m] + 1.13 fad[r] + 12.4 h2o[r] + 16.9 h[c] + 1.13 nadh[c] + 2.25…	AACOAT; ACACT1r; ACACt2; ARTFR210; C14STRr; C3STDH1r; C3STKR2r; C4STMO1r; C4STMO2r; CHSTEROLt2; CHSTEROLt3; DHCR241r; DHCR72r; DMATTx; DPMVDx; EBP2r; EX_acac(e); EX_h(e); EX_lnlc(e); EX_o2(e); EX_xolest_hs(e); FACOAL1821; FDH; FORtr; FRDPtr; GRTTx; HMGCOARx; HMGCOASi; HMGCOAtx; IPDDIx; LNLCt; LNS14DMr; LNSTLSr; LSTO2r; MEVK1x; O2t; O2ter; PMEVKx; SOAT12; SQLEr; SQLSr; XOLESTte	44mctr[r]; 44mzym[r]; 4mzym-int1[r]; 4mzym-int2[r]; 5dpmev[x]; 5pmev[x]; 7dhchsterol[r]; R2coa-hs[c]; Ssq23epx[r]; aacoa[c]; acac[c]; acac[e]; accoa[c]; adp[x]; amp[c]; atp[c]; atp[x]; chsterol[c]; chsterol[m]; chsterol[r]; co2[c]; co2[r]; co2[x]; coa[c]; coa[x]; dmpp[x]; fad[m]; fad[r]; fadh2[m]; fadh2[r]; for[c]; for[r]; frdp[r]; frdp[x]; grdp[x]; h2o[c]; h2o[r]; h[c]; h[e]; h[m]; h[r]; h[x]; h…
4720	23	2 atp[c] + 2 dcsptn1[e] + 8 fad[m] + 29 h2o[m] + 20 nad[m] + 1 o2[e] --> 11 acetone[e] + 2 amp[c] + 11 co2[m] + 8 fadh2[m] + 11 h[e] + 9 h[m] + 20 nadh[m] + 2 ppi[c]	ACACT1rm; ACETONEt2; ACETONEt2m; ADCim; CATm; CRNtim; DCSPTN1CPT1; DCSPTN1CPT2; DCSPTN1CRNt; DCSPTN1t; EX_acetone(e); EX_dcsptn1(e); EX_h(e); EX_o2(e); FACOAL2251; FAOXC18480m; FAOXC2051843m; FAOXC2252053m; FAOXC80; HMGCOASim; HMGLm; O2t; O2tm	aacoa[m]; acac[m]; accoa[m]; acetone[c]; acetone[e]; acetone[m]; amp[c]; atp[c]; co2[m]; coa[c]; coa[m]; crn[c]; crn[m]; dcsptn1[c]; dcsptn1[e]; dcsptn1coa[c]; dcsptn1coa[m]; dcsptn1crn[c]; dcsptn1crn[m]; fad[m]; fadh2[m]; h2o2[m]; h2o[m]; h[c]; h[e]; h[m]; hmgcoa[m]; nad[m]; nadh[m]; o2[c]; o2[e]; o2[m]; occoa[m]; ppi[c]; strdnccoa[m]; tmndnccoa[m]
4729	10	19 atp[c] + 8 h2o[c] + 3 pi[c] --> 19 adp[c] + 8 h[c] + 11 ppi[c]	GALU; GGNG; GLBRAN; GLDBRAN; GLGNS1; GLPASE1; GLPASE2; HEX1; NDPK2; PGMT	Tyr-ggn[c]; adp[c]; atp[c]; dxtrn[c]; g1p[c]; g6p[c]; ggn[c]; glc-D[c]; glygn1[c]; glygn2[c]; glygn3[c]; h2o[c]; h[c]; pi[c]; ppi[c]; udp[c]; udpg[c]; utp[c]
4730	42	12.4 acac[e] + 13.4 atp[c] + 24.8 atp[x] + 1 clpnd[e] + 7.88 coa[c] + 3 fadh2[m] + 1.38 fadh2[r] + 8.25 h2o[c] + 12.4 h[e] + 2 h[m] + 12.4 h[r] + 8.25 h[x] + 1.38 nad[c] + 2.75 nad[r] + 2 nadph[m] + 16.5 nadph[r] + 16.5 nadph[x] + 12.4 o2[e] --> 24.8 adp[x] + 13.4 amp[c] + 1.38 co2[c] + 2.75 co2[r] + 8.25 co2[x] + 8.25 coa[x] + 3 fad[m] + 1.38 fad[r] + 15.1 h2o[r] + 20.6 h[c] + 1.38 nadh[c] + 2.7…	AACOAT; ACACT1r; ACACt2; ARTFR211; C14STRr; C3STDH1r; C3STKR2r; C4STMO1r; C4STMO2r; CHSTEROLt2; CHSTEROLt3; CLPNDt; DHCR242r; DHCR72r; DMATTx; DPMVDx; EBP1r; EX_CLPND(e); EX_acac(e); EX_h(e); EX_o2(e); EX_xolest_hs(e); FACOAL2252; FDH; FORtr; FRDPtr; GRTTx; HMGCOARx; HMGCOASi; HMGCOAtx; IPDDIx; LNS14DMr; LNSTLSr; LSTO2r; MEVK1x; O2t; O2ter; PMEVKx; SOAT12; SQLEr; SQLSr; XOLESTte	44mctr[r]; 44mzym[r]; 4mzym-int1[r]; 4mzym-int2[r]; 5dpmev[x]; 5pmev[x]; 7dhchsterol[r]; R2coa-hs[c]; Ssq23epx[r]; aacoa[c]; acac[c]; acac[e]; accoa[c]; adp[x]; amp[c]; atp[c]; atp[x]; chlstol[r]; chsterol[c]; chsterol[m]; chsterol[r]; clpnd[c]; clpnd[e]; clpndcoa[c]; co2[c]; co2[r]; co2[x]; coa[c]; coa[x]; dmpp[x]; fad[m]; fad[r]; fadh2[m]; fadh2[r]; for[c]; for[r]; frdp[r]; frdp[x]; grdp[x]; h2…
[truncated: 194 more rows]

## Sheet: EFM analysis
Description of the activity of EFMs selected as characteristic/differential in different lung cancer scenarios
Scenarios abbreviations: CN-healthy tissue; AD-adenocarcinoma; upAD-upregulated in adenocarcinoma; SQ-squamous cell carcinoma; upSQ-upregulated in squamous cell carcinoma
TOTAL	228	165	116	207	267
EFM #	CN	AD	upAD	SQ	upSQ
24	0	0	0	0	1
28	0	0	0	0	1
31	0	0	0	0	1
34	0	0	0	0	1
35	0	0	0	0	1
36	0	0	0	0	1
38	0	0	0	0	1
39	0	0	0	0	1
99	0	0	0	1	0
102	0	0	0	0	1
104	0	1	0	1	0
239	0	0	0	1	0
240	0	0	0	1	0
259	0	0	0	0	1
262	0	0	0	1	0
263	0	1	0	0	0
284	0	0	0	0	1
285	0	0	0	0	1
286	0	0	0	0	1
287	0	0	0	0	1
288	0	0	0	0	1
289	0	0	0	0	1
302	0	1	0	1	0
303	1	1	0	1	0
304	1	1	0	1	0
327	0	1	0	1	0
334	0	1	0	1	0
344	0	0	0	0	1
345	0	1	0	0	0
[truncated: 643 more rows]

## Sheet: Exchange metabolite analysis
An extension of Table 2, including full details of SQ and AD specific uptake and secreted metabolites
[truncated: 23 more rows]
